# Supplementary material for: RB-TnSeq elucidates dicarboxylic-acid-specific catabolism in β-proteobacteria for improved plastic monomer upcycling
Source: Appl Environ Microbiol. 2025 Sep 22;91(10):e00924-25. doi: 10.1128/aem.00924-25 (PMC12543098; doi:10.1128/aem.00924-25)
Supplement: File S4 — COBRA model for flux balance analysis. [file aem.00924-25-s0004.txt]

{
"metabolites":[
{
"id":"10fthf_c",
"name":"10-Formyltetrahydrofolate",
"compartment":"c",
"charge":-2,
"formula":"C20H21N7O7",
"notes":{
"original_bigg_ids":[
"10fthf_c"
]
},
"annotation":{
"bigg.metabolite":[
"10fthf"
],
"biocyc":[
"META:10-FORMYL-THF"
],
"chebi":[
"CHEBI:19108",
"CHEBI:15637",
"CHEBI:698",
"CHEBI:19109",
"CHEBI:11304",
"CHEBI:57454"
],
"hmdb":[
"HMDB00972"
],
"inchi_key":[
"AUFGTPPARQZWDO-YPMHNXCESA-L"
],
"kegg.compound":[
"C00234"
],
"metanetx.chemical":[
"MNXM237"
],
"reactome.compound":[
"5389850",
"419151"
],
"sabiork":[
"1318"
],
"sbo":"SBO:0000247",
"seed.compound":[
"cpd00201"
]
}
},
{
"id":"12dgr120_c",
"name":"1,2-Diacyl-sn-glycerol (didodecanoyl, n-C12:0)",
"compartment":"c",
"charge":0,
"formula":"C27H52O5",
"notes":{
"original_bigg_ids":[
"12dgr120_c"
]
},
"annotation":{
"bigg.metabolite":[
"12dgr120"
],
"metanetx.chemical":[
"MNXM4939"
],
"sbo":"SBO:0000247"
}
},
{
"id":"12dgr140_c",
"name":"1,2-Diacyl-sn-glycerol (ditetradecanoyl, n-C14:0)",
"compartment":"c",
"charge":0,
"formula":"C31H60O5",
"notes":{
"original_bigg_ids":[
"12dgr140_c"
]
},
"annotation":{
"bigg.metabolite":[
"12dgr140"
],
"metanetx.chemical":[
"MNXM146479"
],
"sbo":"SBO:0000247"
}
},
{
"id":"12dgr141_c",
"name":"1,2-Diacyl-sn-glycerol (ditetradec-7-enoyl, n-C14:1)",
"compartment":"c",
"charge":0,
"formula":"C31H56O5",
"notes":{
"original_bigg_ids":[
"12dgr141_c"
]
},
"annotation":{
"bigg.metabolite":[
"12dgr141"
],
"metanetx.chemical":[
"MNXM4940"
],
"sbo":"SBO:0000247"
}
},
{
"id":"12dgr160_c",
"name":"1,2-Diacyl-sn-glycerol (dihexadecanoyl, n-C16:0)",
"compartment":"c",
"charge":0,
"formula":"C35H68O5",
"notes":{
"original_bigg_ids":[
"12dgr160_c"
]
},
"annotation":{
"bigg.metabolite":[
"12dgr160"
],
"metanetx.chemical":[
"MNXM3132"
],
"sbo":"SBO:0000247"
}
},
{
"id":"12dgr161_c",
"name":"1,2-Diacyl-sn-glycerol (dihexadec-9-enoyl, n-C16:1)",
"compartment":"c",
"charge":0,
"formula":"C35H64O5",
"notes":{
"original_bigg_ids":[
"12dgr161_c"
]
},
"annotation":{
"bigg.metabolite":[
"12dgr161"
],
"metanetx.chemical":[
"MNXM3774"
],
"sbo":"SBO:0000247"
}
},
{
"id":"12dgr180_c",
"name":"1,2-Diacyl-sn-glycerol (dioctadecanoyl, n-C18:0)",
"compartment":"c",
"charge":0,
"formula":"C39H76O5",
"notes":{
"original_bigg_ids":[
"12dgr180_c"
]
},
"annotation":{
"bigg.metabolite":[
"12dgr180"
],
"metanetx.chemical":[
"MNXM4217"
],
"sbo":"SBO:0000247"
}
},
{
"id":"12dgr181_c",
"name":"1,2-Diacyl-sn-glycerol (dioctadec-11-enoyl, n-C18:1)",
"compartment":"c",
"charge":0,
"formula":"C39H72O5",
"notes":{
"original_bigg_ids":[
"12dgr181_c"
]
},
"annotation":{
"bigg.metabolite":[
"12dgr181"
],
"metanetx.chemical":[
"MNXM3775"
],
"sbo":"SBO:0000247"
}
},
{
"id":"12ppd__R_c",
"name":"(R)-Propane-1,2-diol",
"compartment":"c",
"charge":0,
"formula":"C3H8O2",
"notes":{
"original_bigg_ids":[
"12ppd_DASH_R_c"
]
},
"annotation":{
"bigg.metabolite":[
"12ppd__R"
],
"biocyc":[
"META:CPD-8891"
],
"chebi":[
"CHEBI:28972",
"CHEBI:352",
"CHEBI:44863",
"CHEBI:18705"
],
"inchi_key":[
"DNIAPMSPPWPWGF-GSVOUGTGSA-N"
],
"kegg.compound":[
"C02912"
],
"metanetx.chemical":[
"MNXM90191"
],
"sbo":"SBO:0000247",
"seed.compound":[
"cpd01861"
]
}
},
{
"id":"12ppd__S_c",
"name":"(S)-Propane-1,2-diol",
"compartment":"c",
"charge":0,
"formula":"C3H8O2",
"notes":{
"original_bigg_ids":[
"12ppd_DASH_S_c"
]
},
"annotation":{
"bigg.metabolite":[
"12ppd__S"
],
"biocyc":[
"META:PROPANE-1-2-DIOL"
],
"chebi":[
"CHEBI:29002",
"CHEBI:18799",
"CHEBI:45065",
"CHEBI:440"
],
"hmdb":[
"HMDB06213"
],
"inchi_key":[
"DNIAPMSPPWPWGF-VKHMYHEASA-N"
],
"kegg.compound":[
"C02917"
],
"metanetx.chemical":[
"MNXM1255"
],
"sbo":"SBO:0000247",
"seed.compound":[
"cpd19024"
]
}
},
{
"id":"13dpg_c",
"name":"3-Phospho-D-glyceroyl phosphate",
"compartment":"c",
"charge":-4,
"formula":"C3H4O10P2",
"notes":{
"original_bigg_ids":[
"13dpg_c"
]
},
"annotation":{
"bigg.metabolite":[
"13dpg"
],
"biocyc":[
"META:DPG"
],
"chebi":[
"CHEBI:57604",
"CHEBI:20189",
"CHEBI:11881",
"CHEBI:16001",
"CHEBI:1658"
],
"hmdb":[
"HMDB62758"
],
"inchi_key":[
"LJQLQCAXBUHEAZ-UWTATZPHSA-J"
],
"kegg.compound":[
"C00236"
],
"metanetx.chemical":[
"MNXM261"
],
"reactome.compound":[
"29800"
],
"sabiork":[
"21215"
],
"sbo":"SBO:0000247",
"seed.compound":[
"cpd00203"
]
}
},
{
"id":"14dhncoa_c",
"name":"1,4-dihydroxy-2-napthoyl-CoA",
"compartment":"c",
"charge":-4,
"formula":"C32H38N7O19P3S",
"notes":{
"original_bigg_ids":[
"14dhncoa_c"
]
},
"annotation":{
"bigg.metabolite":[
"14dhncoa"
],
"metanetx.chemical":[
"MNXM147663"
],
"sbo":"SBO:0000247"
}
},
{
"id":"14glucan_c",
"name":"1,4-alpha-D-glucan",
"compartment":"c",
"charge":0,
"formula":"C36H62O31",
"notes":{
"original_bigg_ids":[
"14glucan_c"
]
},
"annotation":{
"bigg.metabolite":[
"14glucan"
],
"biocyc":[
"META:1-4-alpha-D-Glucan"
],
"metanetx.chemical":[
"MNXM2905"
],
"sbo":"SBO:0000247",
"seed.compound":[
"cpd21754"
]
}
},
{
"id":"15dap_c",
"name":"1,5-Diaminopentane",
"compartment":"c",
"charge":2,
"formula":"C5H16N2",
"notes":{
"original_bigg_ids":[
"15dap_c"
]
},
"annotation":{
"bigg.metabolite":[
"15dap"
],
"biocyc":[
"META:CADAVERINE"
],
"chebi":[
"CHEBI:58384",
"CHEBI:22974",
"CHEBI:18127",
"CHEBI:13928",
"CHEBI:3288",
"CHEBI:44370"
],
"hmdb":[
"HMDB02322"
],
"inchi_key":[
"VHRGRCVQAFMJIZ-UHFFFAOYSA-P"
],
"kegg.compound":[
"C01672"
],
"metanetx.chemical":[
"MNXM943"
],
"sabiork":[
"3091"
],
"sbo":"SBO:0000247",
"seed.compound":[
"cpd01155"
]
}
},
{
"id":"1ddecg3p_c",
"name":"1-dodecanoyl-sn-glycerol 3-phosphate",
"compartment":"c",
"charge":-2,
"formula":"C15H29O7P1",
"notes":{
"original_bigg_ids":[
"1ddecg3p_c"
]
},
"annotation":{
"bigg.metabolite":[
"1ddecg3p"
],
"biocyc":[
"META:CPD0-2200"
],
"chebi":[
"CHEBI:72682",
"CHEBI:62840"
],
"hmdb":[
"HMDB62319"
],
"inchi_key":[
"STTKJLVEXMKLNA-CQSZACIVSA-L"
],
"lipidmaps":[
"LMGP10050015"
],
"metanetx.chemical":[
"MNXM4232"
],
"sbo":"SBO:0000247",
"seed.compound":[
"cpd15325"
],
"slm":[
"000000650"
]
}
},
{
"id":"1hdec9eg3p_c",
"name":"1-hexadec-9-enoyl-sn-glycerol 3-phosphate",
"compartment":"c",
"charge":-2,
"formula":"C19H35O7P1",
"notes":{
"original_bigg_ids":[
"1hdec9eg3p_c"
]
},
"annotation":{
"bigg.metabolite":[
"1hdec9eg3p"
],
"metanetx.chemical":[
"MNXM91047"
],
"sbo":"SBO:0000247",
"seed.compound":[
"cpd15326"
]
}
},
{
"id":"1hdecg3p_c",
"name":"1-hexadecanoyl-sn-glycerol 3-phosphate",
"compartment":"c",
"charge":-2,
"formula":"C19H37O7P1",
"notes":{
"original_bigg_ids":[
"1hdecg3p_c"
]
},
"annotation":{
"bigg.metabolite":[
"1hdecg3p"
],
"metanetx.chemical":[
"MNXM90586"
],
"sbo":"SBO:0000247",
"seed.compound":[
"cpd15327"
]
}
},
{
"id":"1odec11eg3p_c",
"name":"1-octadec-11-enoyl-sn-glycerol 3-phosphate",
"compartment":"c",
"charge":-2,
"formula":"C21H39O7P1",
"notes":{
"original_bigg_ids":[
"1odec11eg3p_c"
]
},
"annotation":{
"bigg.metabolite":[
"1odec11eg3p"
],
"metanetx.chemical":[
"MNXM91049"
],
"sbo":"SBO:0000247",
"seed.compound":[
"cpd15328"
]
}
},
{
"id":"1odecg3p_c",
"name":"1-octadecanoyl-sn-glycerol 3-phosphate",
"compartment":"c",
"charge":-2,
"formula":"C21H41O7P1",
"notes":{
"original_bigg_ids":[
"1odecg3p_c"
]
},
"annotation":{
"bigg.metabolite":[
"1odecg3p"
],
"biocyc":[
"META:CPD0-2113"
],
"chebi":[
"CHEBI:74850",
"CHEBI:74565"
],
"hmdb":[
"HMDB07854"
],
"inchi_key":[
"LAYXSTYJRSVXIH-HXUWFJFHSA-L"
],
"lipidmaps":[
"LMGP10050005"
],
"metanetx.chemical":[
"MNXM32950"
],
"sbo":"SBO:0000247",
"seed.compound":[
"cpd15329"
],
"slm":[
"000000640"
]
}
},
{
"id":"1pyr5c_c",
"name":"1-Pyrroline-5-carboxylate",
"compartment":"c",
"charge":-1,
"formula":"C5H6NO2",
"notes":{
"original_bigg_ids":[
"1pyr5c_c"
]
},
"annotation":{
"bigg.metabolite":[
"1pyr5c"
],
"biocyc":[
"META:L-DELTA1-PYRROLINE_5-CARBOXYLATE"
],
"chebi":[
"CHEBI:11297",
"CHEBI:26458",
"CHEBI:18727",
"CHEBI:371",
"CHEBI:15893",
"CHEBI:29066",
"CHEBI:11689",
"CHEBI:1372",
"CHEBI:17388",
"CHEBI:12409",
"CHEBI:19873",
"CHEBI:19095"
],
"hmdb":[
"HMDB01301",
"HMDB02240"
],
"inchi_key":[
"DWAKNKKXGALPNW-UHFFFAOYSA-M"
],
"kegg.compound":[
"C03912",
"C04322"
],
"metanetx.chemical":[
"MNXM1617"
],
"reactome.compound":[
"113590",
"35305"
],
"sabiork":[
"6942",
"7234"
],
"sbo":"SBO:0000247",
"seed.compound":[
"cpd29655",
"cpd02651",
"cpd02431"
]
}
},
{
"id":"5dh4dglc_c",
"name":"5-Dehydro-4-deoxy-D-glucarate",
"compartment":"c",
"charge":-2,
"formula":"C6H6O7",
"notes":{
"original_bigg_ids":[
"5dh4dglc_c"
]
},
"annotation":{
"bigg.metabolite":[
"5dh4dglc"
],
"biocyc":[
"META:5-KETO-4-DEOXY-D-GLUCARATE"
],
"chebi":[
"CHEBI:35453",
"CHEBI:16369",
"CHEBI:12117",
"CHEBI:20561",
"CHEBI:35454",
"CHEBI:42815",
"CHEBI:42819",
"CHEBI:2048",
"CHEBI:43704"
],
"inchi_key":[
"QUURPCHWPQNNGL-ZAFYKAAXSA-L"
],
"kegg.compound":[
"C00679"
],
"metanetx.chemical":[
"MNXM854"
],
"sabiork":[
"5177"
],
"sbo":"SBO:0000247",
"seed.compound":[
"cpd00515"
]
}
},
{
"id":"2tdec7eg3p_c",
"name":"2-tetradec-7-enoyl-sn-glycerol 3-phosphate",
"compartment":"c",
"charge":-1,
"formula":"C17H32O7P1",
"notes":{
"original_bigg_ids":[
"2tdec7eg3p_c"
]
},
"annotation":{
"bigg.metabolite":[
"2tdec7eg3p"
],
"metanetx.chemical":[
"MNXM5490"
],
"sbo":"SBO:0000247",
"seed.compound":[
"cpd15362"
]
}
},
{
"id":"5drib_c",
"name":"5'-deoxyribose",
"compartment":"c",
"charge":0,
"formula":"C5H10O4",
"notes":{
"original_bigg_ids":[
"5drib_c"
]
},
"annotation":{
"bigg.metabolite":[
"5drib"
],
"biocyc":[
"META:CPD0-2167"
],
"chebi":[
"CHEBI:62012"
],
"inchi_key":[
"WDRISBUVHBMJEF-MROZADKFSA-N"
],
"metanetx.chemical":[
"MNXM4391"
],
"sbo":"SBO:0000247",
"seed.compound":[
"cpd17002",
"cpd15380"
]
}
},
{
"id":"2tdecg3p_c",
"name":"2-tetradecanoyl-sn-glycerol 3-phosphate",
"compartment":"c",
"charge":-1,
"formula":"C17H34O7P1",
"notes":{
"original_bigg_ids":[
"2tdecg3p_c"
]
},
"annotation":{
"bigg.metabolite":[
"2tdecg3p"
],
"metanetx.chemical":[
"MNXM5491"
],
"sbo":"SBO:0000247",
"seed.compound":[
"cpd15363"
]
}
},
{
"id":"1tdec7eg3p_c",
"name":"1-tetradec-7-enoyl-sn-glycerol 3-phosphate",
"compartment":"c",
"charge":-2,
"formula":"C17H31O7P1",
"notes":{
"original_bigg_ids":[
"1tdec7eg3p_c"
]
},
"annotation":{
"bigg.metabolite":[
"1tdec7eg3p"
],
"metanetx.chemical":[
"MNXM91053"
],
"sbo":"SBO:0000247",
"seed.compound":[
"cpd15330"
]
}
},
{
"id":"1tdecg3p_c",
"name":"1-tetradecanoyl-sn-glycerol 3-phosphate",
"compartment":"c",
"charge":-2,
"formula":"C17H33O7P1",
"notes":{
"original_bigg_ids":[
"1tdecg3p_c"
]
},
"annotation":{
"bigg.metabolite":[
"1tdecg3p"
],
"biocyc":[
"META:CPD-18379"
],
"chebi":[
"CHEBI:62833",
"CHEBI:72683"
],
"hmdb":[
"HMDB62321"
],
"inchi_key":[
"FAZBDRGXCKPVJU-MRXNPFEDSA-L"
],
"lipidmaps":[
"LMGP10050007"
],
"metanetx.chemical":[
"MNXM3426"
],
"reactome.compound":[
"8878649"
],
"sabiork":[
"26679"
],
"sbo":"SBO:0000247",
"seed.compound":[
"cpd15331"
],
"slm":[
"000000647"
]
}
},
{
"id":"2tpr3dpcoa_c",
"name":"2'-(5''-triphosphoribosyl)-3'-dephospho-CoA",
"compartment":"c",
"charge":-6,
"formula":"C26H40N7O26P5S",
"notes":{
"original_bigg_ids":[
"2tpr3dpcoa_c"
]
},
"annotation":{
"bigg.metabolite":[
"2tpr3dpcoa"
],
"biocyc":[
"META:2-5-TRIPHOSPHORIBOSYL-3-DEPHOSPHO-"
],
"chebi":[
"CHEBI:11392",
"CHEBI:61378"
],
"inchi_key":[
"NFWZJXFBUKDGOX-HWCXJHOSSA-H"
],
"kegg.compound":[
"C19771"
],
"lipidmaps":[
"LMFA07050169"
],
"metanetx.chemical":[
"MNXM2769"
],
"sbo":"SBO:0000247",
"seed.compound":[
"cpd15364"
]
}
},
{
"id":"5fthf_c",
"name":"5-Formyltetrahydrofolate",
"compartment":"c",
"charge":-2,
"formula":"C20H21N7O7",
"notes":{
"original_bigg_ids":[
"5fthf_c"
]
},
"annotation":{
"bigg.metabolite":[
"5fthf"
],
"biocyc":[
"META:5-FORMYL-THF"
],
"chebi":[
"CHEBI:2057",
"CHEBI:18607",
"CHEBI:63606",
"CHEBI:12127",
"CHEBI:15640",
"CHEBI:65340",
"CHEBI:57457"
],
"hmdb":[
"HMDB06206",
"HMDB01562",
"HMDB62757"
],
"inchi_key":[
"VVIAGPKUTFNRDU-STQMWFEESA-L"
],
"kegg.compound":[
"C03479"
],
"kegg.drug":[
"D07986"
],
"metanetx.chemical":[
"MNXM1392"
],
"sabiork":[
"6654"
],
"sbo":"SBO:0000247",
"seed.compound":[
"cpd02197"
]
}
},
{
"id":"23dappa_c",
"name":"2,3-diaminopropionate",
"compartment":"c",
"charge":1,
"formula":"C3H9N2O2",
"notes":{
"original_bigg_ids":[
"23dappa_c"
]
},
"annotation":{
"bigg.metabolite":[
"23dappa"
],
"biocyc":[
"META:L-23-DIAMINOPROPANOATE",
"META:23-Diaminopropanoate"
],
"chebi":[
"CHEBI:19309",
"CHEBI:16303",
"CHEBI:18383",
"CHEBI:11419",
"CHEBI:84374",
"CHEBI:42159",
"CHEBI:58468",
"CHEBI:6153",
"CHEBI:876",
"CHEBI:42164",
"CHEBI:13043",
"CHEBI:49983",
"CHEBI:57721",
"CHEBI:21190"
],
"hmdb":[
"HMDB02006"
],
"inchi_key":[
"PECYZEOJVXMISF-REOHCLBHSA-N"
],
"kegg.compound":[
"C06393",
"C03401"
],
"lipidmaps":[
"LMFA01100051"
],
"metanetx.chemical":[
"MNXM91374"
],
"sabiork":[
"8608",
"6603"
],
"sbo":"SBO:0000247",
"seed.compound":[
"cpd02150",
"cpd21925",
"cpd03828"
]
}
},
{
"id":"5mta_c",
"name":"5-Methylthioadenosine",
"compartment":"c",
"charge":0,
"formula":"C11H15N5O3S",
"notes":{
"original_bigg_ids":[
"5mta_c"
]
},
"annotation":{
"bigg.metabolite":[
"5mta"
],
"biocyc":[
"META:5-METHYLTHIOADENOSINE"
],
"chebi":[
"CHEBI:1966",
"CHEBI:18175",
"CHEBI:12064",
"CHEBI:14605",
"CHEBI:20494",
"CHEBI:12055",
"CHEBI:20491",
"CHEBI:17509",
"CHEBI:44181",
"CHEBI:1986",
"CHEBI:12771"
],
"hmdb":[
"HMDB01173"
],
"inchi_key":[
"WUUGFSXJNOTRMR-IOSLPCCCSA-N"
],
"kegg.compound":[
"C00170"
],
"metanetx.chemical":[
"MNXM150"
],
"reactome.compound":[
"5279412",
"353106"
],
"sabiork":[
"1960"
],
"sbo":"SBO:0000247",
"seed.compound":[
"cpd00147"
]
}
},
{
"id":"34hpp_c",
"name":"3-(4-Hydroxyphenyl)pyruvate",
"compartment":"c",
"charge":-1,
"formula":"C9H7O4",
"notes":{
"original_bigg_ids":[
"34hpp_c"
]
},
"annotation":{
"bigg.metabolite":[
"34hpp"
],
"biocyc":[
"META:P-HYDROXY-PHENYLPYRUVATE"
],
"chebi":[
"CHEBI:36242",
"CHEBI:20425",
"CHEBI:20426",
"CHEBI:12016",
"CHEBI:15999",
"CHEBI:11725",
"CHEBI:594665",
"CHEBI:11727",
"CHEBI:42422",
"CHEBI:1431"
],
"envipath":[
"32de3cf4-e3e6-4168-956e-32fa5ddb0ce1/compound/f2e806ef-76ea-4ddf-bf89-db7737caa79b"
],
"hmdb":[
"HMDB00707"
],
"inchi_key":[
"KKADPXVIOXHVKN-UHFFFAOYSA-M"
],
"kegg.compound":[
"C01179"
],
"metanetx.chemical":[
"MNXM153"
],
"reactome.compound":[
"31365"
],
"sabiork":[
"5423"
],
"sbo":"SBO:0000247",
"seed.compound":[
"cpd00868"
]
}
},
{
"id":"23ddhb_c",
"name":"2,3-Dihydro-2,3-dihydroxybenzoate",
"compartment":"c",
"charge":-1,
"formula":"C7H7O4",
"notes":{
"original_bigg_ids":[
"23ddhb_c"
]
},
"annotation":{
"bigg.metabolite":[
"23ddhb"
],
"biocyc":[
"META:DIHYDRO-DIOH-BENZOATE"
],
"chebi":[
"CHEBI:11420",
"CHEBI:19311",
"CHEBI:57576",
"CHEBI:58764",
"CHEBI:15941",
"CHEBI:48968",
"CHEBI:11423",
"CHEBI:877"
],
"inchi_key":[
"INCSWYKICIYAHB-WDSKDSINSA-M"
],
"kegg.compound":[
"C04171"
],
"metanetx.chemical":[
"MNXM114261"
],
"sabiork":[
"7130"
],
"sbo":"SBO:0000247",
"seed.compound":[
"cpd02566",
"cpd29666"
]
}
},
{
"id":"35cgmp_c",
"name":"3',5'-Cyclic GMP",
"compartment":"c",
"charge":-1,
"formula":"C10H11N5O7P",
"notes":{
"original_bigg_ids":[
"35cgmp_c"
]
},
"annotation":{
"bigg.metabolite":[
"35cgmp"
],
"biocyc":[
"META:CGMP"
],
"chebi":[
"CHEBI:57746",
"CHEBI:19829",
"CHEBI:44955",
"CHEBI:11675",
"CHEBI:1327",
"CHEBI:44957",
"CHEBI:14377",
"CHEBI:39915",
"CHEBI:16356"
],
"hmdb":[
"HMDB01314"
],
"inchi_key":[
"ZOOGRGPOEVQQDX-UUOKFMHZSA-M"
],
"kegg.compound":[
"C00942"
],
"metanetx.chemical":[
"MNXM665"
],
"sbo":"SBO:0000247",
"seed.compound":[
"cpd00697"
]
}
},
{
"id":"5mthf_c",
"name":"5-Methyltetrahydrofolate",
"compartment":"c",
"charge":-1,
"formula":"C20H24N7O6",
"notes":{
"original_bigg_ids":[
"5mthf_c"
]
},
"annotation":{
"bigg.metabolite":[
"5mthf"
],
"biocyc":[
"META:5-METHYL-THF"
],
"chebi":[
"CHEBI:18608",
"CHEBI:12146",
"CHEBI:136009",
"CHEBI:2097",
"CHEBI:20612",
"CHEBI:15641"
],
"hmdb":[
"HMDB01396"
],
"inchi_key":[
"ZNOVTXRBGFNYRX-STQMWFEESA-L"
],
"kegg.compound":[
"C00440"
],
"kegg.drug":[
"D09353"
],
"metanetx.chemical":[
"MNXM318"
],
"reactome.compound":[
"200709",
"200665"
],
"sabiork":[
"2051"
],
"sbo":"SBO:0000247",
"seed.compound":[
"cpd00345"
]
}
},
{
"id":"23dhacoa_c",
"name":"2,3-dehydroadipyl-CoA",
"compartment":"c",
"charge":-5,
"formula":"C27H37N7O19P3S",
"notes":{
"original_bigg_ids":[
"23dhacoa_c"
]
},
"annotation":{
"bigg.metabolite":[
"23dhacoa"
],
"chebi":[
"CHEBI:67261",
"CHEBI:68471"
],
"inchi_key":[
"ZFXICKRXPZTFPB-FZHFFJAKSA-I"
],
"lipidmaps":[
"LMFA07050165"
],
"metanetx.chemical":[
"MNXM9750"
],
"sbo":"SBO:0000247"
}
},
{
"id":"5mtr_c",
"name":"5-Methylthio-D-ribose",
"compartment":"c",
"charge":0,
"formula":"C6H12O4S",
"notes":{
"original_bigg_ids":[
"5mtr_c"
]
},
"annotation":{
"bigg.metabolite":[
"5mtr"
],
"biocyc":[
"META:CPD-560"
],
"chebi":[
"CHEBI:16895",
"CHEBI:2101",
"CHEBI:78440",
"CHEBI:22007",
"CHEBI:57941",
"CHEBI:12148"
],
"inchi_key":[
"ACWASDPGAVYCNI-JKUQZMGJSA-N"
],
"kegg.compound":[
"C03089"
],
"metanetx.chemical":[
"MNXM1592"
],
"sabiork":[
"1638"
],
"sbo":"SBO:0000247",
"seed.compound":[
"cpd01981"
]
}
},
{
"id":"3amac_c",
"name":"3-Aminoacrylate",
"compartment":"c",
"charge":-1,
"formula":"C3H4NO2",
"notes":{
"original_bigg_ids":[
"3amac_c"
]
},
"annotation":{
"bigg.metabolite":[
"3amac"
],
"biocyc":[
"META:CPD0-2339"
],
"chebi":[
"CHEBI:59894",
"CHEBI:59893"
],
"inchi_key":[
"YTLYLLTVENPWFT-UPHRSURJSA-M"
],
"kegg.compound":[
"C20253"
],
"metanetx.chemical":[
"MNXM162288"
],
"sbo":"SBO:0000247",
"seed.compound":[
"cpd21486"
]
}
},
{
"id":"23dhb_c",
"name":"2,3-Dihydroxybenzoate",
"compartment":"c",
"charge":-1,
"formula":"C7H5O4",
"notes":{
"original_bigg_ids":[
"23dhb_c"
]
},
"annotation":{
"bigg.metabolite":[
"23dhb"
],
"biocyc":[
"META:2-3-DIHYDROXYBENZOATE"
],
"chebi":[
"CHEBI:885",
"CHEBI:41901",
"CHEBI:18026",
"CHEBI:19319",
"CHEBI:19320",
"CHEBI:11427",
"CHEBI:36654"
],
"envipath":[
"650babc9-9d68-4b73-9332-11972ca26f7b/compound/efc375bb-aac8-4002-93c2-2123606e76d8",
"32de3cf4-e3e6-4168-956e-32fa5ddb0ce1/compound/f0dc57d7-63a2-4aea-8fcc-0c111e8cc0f1"
],
"hmdb":[
"HMDB00397"
],
"inchi_key":[
"GLDQAMYCGOIJDV-UHFFFAOYSA-M"
],
"kegg.compound":[
"C00196"
],
"metanetx.chemical":[
"MNXM455"
],
"sabiork":[
"1970"
],
"sbo":"SBO:0000247",
"seed.compound":[
"cpd00168"
]
}
},
{
"id":"3c2hmp_c",
"name":"3-Carboxy-2-hydroxy-4-methylpentanoate",
"compartment":"c",
"charge":-2,
"formula":"C7H10O5",
"notes":{
"original_bigg_ids":[
"3c2hmp_c"
]
},
"annotation":{
"bigg.metabolite":[
"3c2hmp"
],
"biocyc":[
"META:2-D-THREO-HYDROXY-3-CARBOXY-ISOCAPROATE"
],
"chebi":[
"CHEBI:35120",
"CHEBI:20094",
"CHEBI:35121",
"CHEBI:15592",
"CHEBI:35122",
"CHEBI:35114",
"CHEBI:43468",
"CHEBI:11843",
"CHEBI:11760",
"CHEBI:43465",
"CHEBI:1565"
],
"hmdb":[
"HMDB12156"
],
"inchi_key":[
"RNQHMTFBUSSBJQ-CRCLSJGQSA-L"
],
"kegg.compound":[
"C04411"
],
"metanetx.chemical":[
"MNXM891"
],
"sabiork":[
"7292"
],
"sbo":"SBO:0000247",
"seed.compound":[
"cpd02693"
]
}
},
{
"id":"5prdmbz_c",
"name":"N1-(5-Phospho-alpha-D-ribosyl)-5,6-dimethylbenzimidazole",
"compartment":"c",
"charge":-2,
"formula":"C14H17N2O7P",
"notes":{
"original_bigg_ids":[
"5prdmbz_c"
]
},
"annotation":{
"bigg.metabolite":[
"5prdmbz"
],
"biocyc":[
"META:ALPHA-RIBAZOLE-5-P"
],
"chebi":[
"CHEBI:45256",
"CHEBI:12622",
"CHEBI:45218",
"CHEBI:16837",
"CHEBI:45255",
"CHEBI:7355",
"CHEBI:30599",
"CHEBI:57918",
"CHEBI:21797"
],
"hmdb":[
"HMDB03882"
],
"inchi_key":[
"ZMRGXEJKZPRBPJ-SYQHCUMBSA-L"
],
"kegg.compound":[
"C04778"
],
"metanetx.chemical":[
"MNXM1224"
],
"sbo":"SBO:0000247",
"seed.compound":[
"cpd02904"
]
}
},
{
"id":"23dhba_c",
"name":"(2,3-Dihydroxybenzoyl)adenylate",
"compartment":"c",
"charge":-1,
"formula":"C17H17N5O10P",
"notes":{
"original_bigg_ids":[
"23dhba_c"
]
},
"annotation":{
"bigg.metabolite":[
"23dhba"
],
"biocyc":[
"META:CPD-62"
],
"chebi":[
"CHEBI:57417",
"CHEBI:15572",
"CHEBI:18521",
"CHEBI:10846",
"CHEBI:170"
],
"inchi_key":[
"ULPVJDOMCRTJSN-RVXWVPLUSA-M"
],
"kegg.compound":[
"C04030"
],
"metanetx.chemical":[
"MNXM1978"
],
"sbo":"SBO:0000247",
"seed.compound":[
"cpd02494"
]
}
},
{
"id":"6hmhpt_c",
"name":"6-hydroxymethyl dihydropterin",
"compartment":"c",
"charge":0,
"formula":"C7H9N5O2",
"notes":{
"original_bigg_ids":[
"6hmhpt_c"
]
},
"annotation":{
"bigg.metabolite":[
"6hmhpt"
],
"biocyc":[
"META:AMINO-OH-HYDROXYMETHYL-DIHYDROPTERIDINE"
],
"chebi":[
"CHEBI:19456",
"CHEBI:1003",
"CHEBI:11511",
"CHEBI:17083",
"CHEBI:44841"
],
"inchi_key":[
"CQQNNQTXUGLUEV-UHFFFAOYSA-N"
],
"kegg.compound":[
"C01300"
],
"metanetx.chemical":[
"MNXM937"
],
"sabiork":[
"5516"
],
"sbo":"SBO:0000247",
"seed.compound":[
"cpd29670",
"cpd00954"
]
}
},
{
"id":"3c3hmp_c",
"name":"3-Carboxy-3-hydroxy-4-methylpentanoate",
"compartment":"c",
"charge":-2,
"formula":"C7H10O5",
"notes":{
"original_bigg_ids":[
"3c3hmp_c"
]
},
"annotation":{
"bigg.metabolite":[
"3c3hmp"
],
"biocyc":[
"META:3-CARBOXY-3-HYDROXY-ISOCAPROATE"
],
"chebi":[
"CHEBI:35128",
"CHEBI:1178"
],
"hmdb":[
"HMDB00402"
],
"inchi_key":[
"BITYXLXUCSKTJS-ZETCQYMHSA-L"
],
"kegg.compound":[
"C02504"
],
"lipidmaps":[
"LMFA01170083"
],
"metanetx.chemical":[
"MNXM985"
],
"sbo":"SBO:0000247",
"seed.compound":[
"cpd01646"
]
}
},
{
"id":"23dhbzs_c",
"name":"2,3-dihydroxybenzoylserine",
"compartment":"c",
"charge":-1,
"formula":"C10H10NO6",
"notes":{
"original_bigg_ids":[
"23dhbzs_c"
]
},
"annotation":{
"bigg.metabolite":[
"23dhbzs"
],
"biocyc":[
"META:N-23-DIHYDROXYBENZOYL-L-SERINE"
],
"chebi":[
"CHEBI:17455",
"CHEBI:7084",
"CHEBI:21467",
"CHEBI:58154",
"CHEBI:12428"
],
"inchi_key":[
"VDTYHTVHFIIEIL-LURJTMIESA-M"
],
"kegg.compound":[
"C04204"
],
"metanetx.chemical":[
"MNXM1487"
],
"sbo":"SBO:0000247",
"seed.compound":[
"cpd15332",
"cpd02582"
]
}
},
{
"id":"3c4mop_c",
"name":"3-Carboxy-4-methyl-2-oxopentanoate",
"compartment":"c",
"charge":-2,
"formula":"C7H8O5",
"notes":{
"original_bigg_ids":[
"3c4mop_c"
]
},
"annotation":{
"bigg.metabolite":[
"3c4mop"
],
"biocyc":[
"META:CPD-7100"
],
"chebi":[
"CHEBI:17214",
"CHEBI:19975",
"CHEBI:11765",
"CHEBI:1467"
],
"hmdb":[
"HMDB12149"
],
"inchi_key":[
"HIIZAGQWABAMRR-BYPYZUCNSA-L"
],
"kegg.compound":[
"C04236"
],
"metanetx.chemical":[
"MNXM1602"
],
"sbo":"SBO:0000247",
"seed.compound":[
"cpd02605"
]
}
},
{
"id":"6hmhptpp_c",
"name":"6-hydroxymethyl-dihydropterin pyrophosphate",
"compartment":"c",
"charge":-3,
"formula":"C7H8N5O8P2",
"notes":{
"original_bigg_ids":[
"6hmhptpp_c"
]
},
"annotation":{
"bigg.metabolite":[
"6hmhptpp"
],
"biocyc":[
"META:DIHYDROPTERIN-CH2OH-PP"
],
"chebi":[
"CHEBI:15998",
"CHEBI:11512",
"CHEBI:11517",
"CHEBI:72950",
"CHEBI:73083",
"CHEBI:1011",
"CHEBI:57602",
"CHEBI:19465"
],
"inchi_key":[
"FCQGJGLSOWZZON-UHFFFAOYSA-K"
],
"kegg.compound":[
"C04807"
],
"metanetx.chemical":[
"MNXM1160"
],
"sbo":"SBO:0000247",
"seed.compound":[
"cpd16760"
]
}
},
{
"id":"23dhdp_c",
"name":"2,3-Dihydrodipicolinate",
"compartment":"c",
"charge":-2,
"formula":"C7H5NO4",
"notes":{
"original_bigg_ids":[
"23dhdp_c"
]
},
"annotation":{
"bigg.metabolite":[
"23dhdp"
],
"biocyc":[
"META:2-3-DIHYDRODIPICOLINATE"
],
"chebi":[
"CHEBI:18042",
"CHEBI:23739",
"CHEBI:878",
"CHEBI:48052",
"CHEBI:30620",
"CHEBI:19312",
"CHEBI:29048",
"CHEBI:11421"
],
"hmdb":[
"HMDB12247"
],
"inchi_key":[
"UWOCFOFVIBZJGH-YFKPBYRVSA-L"
],
"kegg.compound":[
"C03340"
],
"metanetx.chemical":[
"MNXM807"
],
"sabiork":[
"6562"
],
"sbo":"SBO:0000247",
"seed.compound":[
"cpd02120"
]
}
},
{
"id":"3dhguln_c",
"name":"3-Dehydro-L-gulonate",
"compartment":"c",
"charge":-1,
"formula":"C6H9O7",
"notes":{
"original_bigg_ids":[
"3dhguln_c"
]
},
"annotation":{
"bigg.metabolite":[
"3dhguln"
],
"biocyc":[
"META:3-KETO-L-GULONATE"
],
"chebi":[
"CHEBI:16142",
"CHEBI:57655",
"CHEBI:11777",
"CHEBI:19992",
"CHEBI:1482"
],
"hmdb":[
"HMDB06334"
],
"inchi_key":[
"WTAHRPBPWHCMHW-LWKDLAHASA-M"
],
"kegg.compound":[
"C00618"
],
"metanetx.chemical":[
"MNXM736"
],
"reactome.compound":[
"5661262"
],
"sabiork":[
"2117"
],
"sbo":"SBO:0000247",
"seed.compound":[
"cpd00473"
]
}
},
{
"id":"23dhmb_c",
"name":"(R)-2,3-Dihydroxy-3-methylbutanoate",
"compartment":"c",
"charge":-1,
"formula":"C5H9O4",
"notes":{
"original_bigg_ids":[
"23dhmb_c"
]
},
"annotation":{
"bigg.metabolite":[
"23dhmb"
],
"biocyc":[
"META:CPD-13357"
],
"chebi":[
"CHEBI:10966",
"CHEBI:18645",
"CHEBI:49072",
"CHEBI:15684",
"CHEBI:305"
],
"hmdb":[
"HMDB12141"
],
"inchi_key":[
"JTEYKUFKXGDTEU-VKHMYHEASA-M"
],
"kegg.compound":[
"C04272"
],
"lipidmaps":[
"LMFA01050453"
],
"metanetx.chemical":[
"MNXM114097"
],
"sbo":"SBO:0000247",
"seed.compound":[
"cpd19030"
]
}
},
{
"id":"3dhgulnp_c",
"name":"3-keto-L-gulonate-6-phosphate",
"compartment":"c",
"charge":-3,
"formula":"C6H8O10P",
"notes":{
"original_bigg_ids":[
"3dhgulnp_c"
]
},
"annotation":{
"bigg.metabolite":[
"3dhgulnp"
],
"biocyc":[
"META:CPD-2343"
],
"chebi":[
"CHEBI:58774",
"CHEBI:49039"
],
"inchi_key":[
"BDUIIKXSXFDPEC-LWKDLAHASA-K"
],
"kegg.compound":[
"C14899"
],
"metanetx.chemical":[
"MNXM1170"
],
"sabiork":[
"22145"
],
"sbo":"SBO:0000247",
"seed.compound":[
"cpd10596"
]
}
},
{
"id":"6pgc_c",
"name":"6-Phospho-D-gluconate",
"compartment":"c",
"charge":-3,
"formula":"C6H10O10P",
"notes":{
"original_bigg_ids":[
"6pgc_c"
]
},
"annotation":{
"bigg.metabolite":[
"6pgc"
],
"biocyc":[
"META:CPD-2961"
],
"chebi":[
"CHEBI:33851",
"CHEBI:2231",
"CHEBI:16863",
"CHEBI:40282",
"CHEBI:12232",
"CHEBI:48928",
"CHEBI:58759"
],
"hmdb":[
"HMDB01316",
"HMDB62800"
],
"inchi_key":[
"BIRSGZKFKXLSJQ-SQOUGZDYSA-K"
],
"kegg.compound":[
"C00345"
],
"metanetx.chemical":[
"MNXM325"
],
"reactome.compound":[
"29996"
],
"sabiork":[
"22801",
"2024"
],
"sbo":"SBO:0000247",
"seed.compound":[
"cpd00284"
]
}
},
{
"id":"23dhmp_c",
"name":"(R)-2,3-Dihydroxy-3-methylpentanoate",
"compartment":"c",
"charge":-1,
"formula":"C6H11O4",
"notes":{
"original_bigg_ids":[
"23dhmp_c"
]
},
"annotation":{
"bigg.metabolite":[
"23dhmp"
],
"biocyc":[
"META:1-KETO-2-METHYLVALERATE"
],
"chebi":[
"CHEBI:18646",
"CHEBI:49258",
"CHEBI:306",
"CHEBI:27512"
],
"hmdb":[
"HMDB12140"
],
"inchi_key":[
"PDGXJDXVGMHUIR-UJURSFKZSA-M"
],
"kegg.compound":[
"C06007"
],
"lipidmaps":[
"LMFA01050452"
],
"metanetx.chemical":[
"MNXM1202"
],
"sbo":"SBO:0000247",
"seed.compound":[
"cpd19046"
]
}
},
{
"id":"6pgl_c",
"name":"6-phospho-D-glucono-1,5-lactone",
"compartment":"c",
"charge":-2,
"formula":"C6H9O9P",
"notes":{
"original_bigg_ids":[
"6pgl_c"
]
},
"annotation":{
"bigg.metabolite":[
"6pgl"
],
"biocyc":[
"META:D-6-P-GLUCONO-DELTA-LACTONE"
],
"chebi":[
"CHEBI:12233",
"CHEBI:4160",
"CHEBI:57955",
"CHEBI:16938",
"CHEBI:20989",
"CHEBI:12958"
],
"hmdb":[
"HMDB62628",
"HMDB01127"
],
"inchi_key":[
"IJOJIVNDFQSGAB-SQOUGZDYSA-L"
],
"kegg.compound":[
"C01236"
],
"metanetx.chemical":[
"MNXM429"
],
"reactome.compound":[
"31467"
],
"sabiork":[
"1366"
],
"sbo":"SBO:0000247",
"seed.compound":[
"cpd00911"
]
}
},
{
"id":"3dhq_c",
"name":"3-Dehydroquinate",
"compartment":"c",
"charge":-1,
"formula":"C7H9O6",
"notes":{
"original_bigg_ids":[
"3dhq_c"
]
},
"annotation":{
"bigg.metabolite":[
"3dhq"
],
"biocyc":[
"META:DEHYDROQUINATE"
],
"chebi":[
"CHEBI:19997",
"CHEBI:32364",
"CHEBI:1487",
"CHEBI:12122",
"CHEBI:17947",
"CHEBI:11781",
"CHEBI:42078"
],
"hmdb":[
"HMDB12710"
],
"inchi_key":[
"WVMWZWGZRAXUBK-SYTVJDICSA-M"
],
"kegg.compound":[
"C00944"
],
"metanetx.chemical":[
"MNXM478"
],
"reactome.compound":[
"964921"
],
"sabiork":[
"27311",
"5328"
],
"sbo":"SBO:0000247",
"seed.compound":[
"cpd00699"
]
}
},
{
"id":"3dhsk_c",
"name":"3-Dehydroshikimate",
"compartment":"c",
"charge":-1,
"formula":"C7H7O5",
"notes":{
"original_bigg_ids":[
"3dhsk_c"
]
},
"annotation":{
"bigg.metabolite":[
"3dhsk"
],
"biocyc":[
"META:3-DEHYDRO-SHIKIMATE"
],
"chebi":[
"CHEBI:1488",
"CHEBI:2052",
"CHEBI:12123",
"CHEBI:30918",
"CHEBI:17841",
"CHEBI:20566",
"CHEBI:19998",
"CHEBI:19999",
"CHEBI:11782",
"CHEBI:16630",
"CHEBI:42005"
],
"inchi_key":[
"SLWWJZMPHJJOPH-PHDIDXHHSA-M"
],
"kegg.compound":[
"C02637"
],
"metanetx.chemical":[
"MNXM611"
],
"reactome.compound":[
"964941"
],
"sabiork":[
"6290",
"27313"
],
"sbo":"SBO:0000247",
"seed.compound":[
"cpd01716"
]
}
},
{
"id":"23doguln_c",
"name":"2,3-Dioxo-L-gulonate",
"compartment":"c",
"charge":-1,
"formula":"C6H7O7",
"notes":{
"original_bigg_ids":[
"23doguln_c"
]
},
"annotation":{
"bigg.metabolite":[
"23doguln"
],
"biocyc":[
"META:CPD-19692",
"META:CPD-334"
],
"chebi":[
"CHEBI:57441",
"CHEBI:10900",
"CHEBI:226",
"CHEBI:18578",
"CHEBI:15622",
"CHEBI:60793"
],
"hmdb":[
"HMDB06511",
"HMDB62803",
"HMDB05971"
],
"inchi_key":[
"GJQWCDSAOUMKSE-STHAYSLISA-M"
],
"kegg.compound":[
"C04575"
],
"lipidmaps":[
"LMFA01060195"
],
"metanetx.chemical":[
"MNXM958"
],
"sabiork":[
"25315"
],
"sbo":"SBO:0000247",
"seed.compound":[
"cpd02784"
]
}
},
{
"id":"8aonn_c",
"name":"8-Amino-7-oxononanoate",
"compartment":"c",
"charge":0,
"formula":"C9H17NO3",
"notes":{
"original_bigg_ids":[
"8aonn_c"
]
},
"annotation":{
"bigg.metabolite":[
"8aonn"
],
"biocyc":[
"META:8-AMINO-7-OXONONANOATE"
],
"chebi":[
"CHEBI:57532",
"CHEBI:15830",
"CHEBI:12266",
"CHEBI:20808",
"CHEBI:2308"
],
"hmdb":[
"HMDB37790"
],
"inchi_key":[
"GUAHPAJOXVYFON-UHFFFAOYSA-N"
],
"kegg.compound":[
"C01092"
],
"lipidmaps":[
"LMFA01100058",
"LMFA01060168"
],
"metanetx.chemical":[
"MNXM1141"
],
"sabiork":[
"5387"
],
"sbo":"SBO:0000247",
"seed.compound":[
"cpd00800"
]
}
},
{
"id":"25aics_c",
"name":"(S)-2-[5-Amino-1-(5-phospho-D-ribosyl)imidazole-4-carboxamido]succinate",
"compartment":"c",
"charge":-4,
"formula":"C13H15N4O12P",
"notes":{
"original_bigg_ids":[
"25aics_c"
]
},
"annotation":{
"bigg.metabolite":[
"25aics"
],
"biocyc":[
"META:P-RIBOSYL-4-SUCCCARB-AMINOIMIDAZOLE"
],
"chebi":[
"CHEBI:78110",
"CHEBI:18319",
"CHEBI:58443",
"CHEBI:11028",
"CHEBI:18965",
"CHEBI:572"
],
"hmdb":[
"HMDB00797",
"HMDB06274"
],
"inchi_key":[
"NAQGHJTUZRHGAC-ZZZDFHIKSA-J"
],
"kegg.compound":[
"C04823"
],
"metanetx.chemical":[
"MNXM607"
],
"reactome.compound":[
"111399"
],
"sabiork":[
"1893"
],
"sbo":"SBO:0000247",
"seed.compound":[
"cpd19032"
]
}
},
{
"id":"ACP_c",
"name":"Acyl carrier protein",
"compartment":"c",
"charge":-1,
"formula":"C11H21N2O7PRS",
"notes":{
"original_bigg_ids":[
"ACP_c"
]
},
"annotation":{
"bigg.metabolite":[
"ACP"
],
"biocyc":[
"META:ACP"
],
"chebi":[
"CHEBI:14405",
"CHEBI:18359",
"CHEBI:2458"
],
"kegg.compound":[
"C00229"
],
"metanetx.chemical":[
"MNXM925"
],
"sabiork":[
"2186"
],
"sbo":"SBO:0000247",
"seed.compound":[
"cpd11493"
]
}
},
{
"id":"3fe4s_c",
"name":"[3Fe-4S] damaged iron-sulfur cluster",
"compartment":"c",
"charge":0,
"formula":"S4Fe3",
"notes":{
"original_bigg_ids":[
"3fe4s_c"
]
},
"annotation":{
"bigg.metabolite":[
"3fe4s"
],
"metanetx.chemical":[
"MNXM147396"
],
"sbo":"SBO:0000247"
}
},
{
"id":"25dkglcn_c",
"name":"2,5-diketo-D-gluconate",
"compartment":"c",
"charge":-1,
"formula":"C6H7O7",
"notes":{
"original_bigg_ids":[
"25dkglcn_c"
]
},
"annotation":{
"bigg.metabolite":[
"25dkglcn"
],
"biocyc":[
"META:25-DIDEHYDRO-D-GLUCONATE"
],
"chebi":[
"CHEBI:1070",
"CHEBI:58428",
"CHEBI:18281",
"CHEBI:11449",
"CHEBI:19378"
],
"inchi_key":[
"RXMWXENJQAINCC-DMTCNVIQSA-M"
],
"kegg.compound":[
"C02780"
],
"lipidmaps":[
"LMFA01050471"
],
"metanetx.chemical":[
"MNXM936"
],
"sbo":"SBO:0000247",
"seed.compound":[
"cpd01793"
]
}
},
{
"id":"3haACP_c",
"name":"(3R)-3-Hydroxyacyl-[acyl-carrier protein]",
"compartment":"c",
"charge":-1,
"formula":"C15H27N2O9PRS",
"notes":{
"original_bigg_ids":[
"3haACP_c"
]
},
"annotation":{
"bigg.metabolite":[
"3haACP"
],
"biocyc":[
"META:OH-ACYL-ACP"
],
"chebi":[
"CHEBI:84648"
],
"kegg.compound":[
"C01271"
],
"metanetx.chemical":[
"MNXM5861"
],
"reactome.compound":[
"8862371"
],
"sbo":"SBO:0000247",
"seed.compound":[
"cpd11836"
]
}
},
{
"id":"LalaDglu_c",
"name":"L-alanine-D-glutamate",
"compartment":"c",
"charge":-1,
"formula":"C8H13N2O5",
"notes":{
"original_bigg_ids":[
"LalaDglu_c"
]
},
"annotation":{
"bigg.metabolite":[
"LalaDglu"
],
"biocyc":[
"META:CPD0-2190"
],
"chebi":[
"CHEBI:61566",
"CHEBI:61395"
],
"inchi_key":[
"VYZAGTDAHUIRQA-CRCLSJGQSA-M"
],
"kegg.compound":[
"C20957"
],
"metanetx.chemical":[
"MNXM3630"
],
"sabiork":[
"22905"
],
"sbo":"SBO:0000247",
"seed.compound":[
"cpd15385"
]
}
},
{
"id":"25drapp_c",
"name":"2,5-Diamino-6-(ribosylamino)-4-(3H)-pyrimidinone 5'-phosphate",
"compartment":"c",
"charge":-2,
"formula":"C9H14N5O8P",
"notes":{
"original_bigg_ids":[
"25drapp_c"
]
},
"annotation":{
"bigg.metabolite":[
"25drapp"
],
"biocyc":[
"META:DIAMINO-OH-PHOSPHORIBOSYLAMINO-PYR"
],
"chebi":[
"CHEBI:19368",
"CHEBI:59545",
"CHEBI:29114",
"CHEBI:58614",
"CHEBI:927",
"CHEBI:11446",
"CHEBI:59546"
],
"inchi_key":[
"OCLCLRXKNJCOJD-UMMCILCDSA-L"
],
"kegg.compound":[
"C01304"
],
"metanetx.chemical":[
"MNXM648"
],
"sbo":"SBO:0000247"
}
},
{
"id":"LalaDgluMdap_c",
"name":"L-alanine-D-glutamate-meso-2,6-diaminoheptanedioate",
"compartment":"c",
"charge":-1,
"formula":"C15H25N4O8",
"notes":{
"original_bigg_ids":[
"LalaDgluMdap_c"
]
},
"annotation":{
"bigg.metabolite":[
"LalaDgluMdap"
],
"metanetx.chemical":[
"MNXM90242"
],
"sbo":"SBO:0000247",
"seed.compound":[
"cpd15386"
]
}
},
{
"id":"3hadpcoa_c",
"name":"(3S)-3-Hydroxyadipyl-CoA",
"compartment":"c",
"charge":-5,
"formula":"C27H39N7O20P3S",
"notes":{
"original_bigg_ids":[
"3hadpcoa_c"
]
},
"annotation":{
"bigg.metabolite":[
"3hadpcoa"
],
"biocyc":[
"META:3-HYDROXYADIPYL-COA"
],
"chebi":[
"CHEBI:132183",
"CHEBI:71038",
"CHEBI:34002",
"CHEBI:70990"
],
"envipath":[
"32de3cf4-e3e6-4168-956e-32fa5ddb0ce1/compound/5bf44b24-e859-4cb6-9efd-d350969bc5f5"
],
"hmdb":[
"HMDB62352",
"HMDB12475"
],
"inchi_key":[
"OTEACGAEDCIMBS-NOTSHUFBSA-I"
],
"kegg.compound":[
"C14145"
],
"lipidmaps":[
"LMFA07050211",
"LMFA07050117"
],
"metanetx.chemical":[
"MNXM2784"
],
"sbo":"SBO:0000247",
"seed.compound":[
"cpd09844"
]
}
},
{
"id":"26dap_LL_c",
"name":"LL-2,6-Diaminoheptanedioate",
"compartment":"c",
"charge":0,
"formula":"C7H14N2O4",
"notes":{
"original_bigg_ids":[
"26dap_DASH_LL_c"
]
},
"annotation":{
"bigg.metabolite":[
"26dap_LL"
],
"biocyc":[
"META:LL-DIAMINOPIMELATE"
],
"chebi":[
"CHEBI:21428",
"CHEBI:6341",
"CHEBI:21429",
"CHEBI:16026",
"CHEBI:57609",
"CHEBI:13192",
"CHEBI:47031"
],
"hmdb":[
"HMDB01370"
],
"inchi_key":[
"GMKMEZVLHJARHF-WHFBIAKZSA-N"
],
"kegg.compound":[
"C00666"
],
"lipidmaps":[
"LMFA01170102"
],
"metanetx.chemical":[
"MNXM644"
],
"sabiork":[
"5171"
],
"sbo":"SBO:0000247",
"seed.compound":[
"cpd00504"
]
}
},
{
"id":"3hbcoa_c",
"name":"(S)-3-Hydroxybutanoyl-CoA",
"compartment":"c",
"charge":-4,
"formula":"C25H38N7O18P3S",
"notes":{
"original_bigg_ids":[
"3hbcoa_c"
]
},
"annotation":{
"bigg.metabolite":[
"3hbcoa"
],
"biocyc":[
"META:S-3-HYDROXYBUTANOYL-COA"
],
"chebi":[
"CHEBI:18749",
"CHEBI:394",
"CHEBI:15453",
"CHEBI:11048",
"CHEBI:39978",
"CHEBI:57316"
],
"envipath":[
"32de3cf4-e3e6-4168-956e-32fa5ddb0ce1/compound/52913599-1749-4913-8cc4-b6c15d72ad5e"
],
"hmdb":[
"HMDB62259"
],
"inchi_key":[
"QHHKKMYHDBRONY-VKBDFPRVSA-J"
],
"kegg.compound":[
"C01144"
],
"lipidmaps":[
"LMFA07050153"
],
"metanetx.chemical":[
"MNXM446"
],
"reactome.compound":[
"77251"
],
"sabiork":[
"2254"
],
"sbo":"SBO:0000247",
"seed.compound":[
"cpd00842"
],
"slm":[
"000001032"
]
}
},
{
"id":"LalaDgluMdapDala_c",
"name":"L-alanine-D-glutamate-meso-2,6-diaminoheptanedioate-D-alanine",
"compartment":"c",
"charge":-1,
"formula":"C18H30N5O9",
"notes":{
"original_bigg_ids":[
"LalaDgluMdapDala_c"
]
},
"annotation":{
"bigg.metabolite":[
"LalaDgluMdapDala"
],
"inchi_key":[
"BAPAFFOXTCMVCC-UHFFFAOYSA-M"
],
"metanetx.chemical":[
"MNXM59271"
],
"sbo":"SBO:0000247",
"seed.compound":[
"cpd15387"
]
}
},
{
"id":"LalaLglu_c",
"name":"L-alanine-L-glutamate",
"compartment":"c",
"charge":-1,
"formula":"C8H13N2O5",
"notes":{
"original_bigg_ids":[
"LalaLglu_c"
]
},
"annotation":{
"bigg.metabolite":[
"LalaLglu"
],
"biocyc":[
"META:CPD0-1445"
],
"chebi":[
"CHEBI:61396",
"CHEBI:61565"
],
"inchi_key":[
"VYZAGTDAHUIRQA-WHFBIAKZSA-M"
],
"kegg.compound":[
"C20958"
],
"metanetx.chemical":[
"MNXM4026"
],
"sabiork":[
"22899"
],
"sbo":"SBO:0000247",
"seed.compound":[
"cpd15388"
]
}
},
{
"id":"26dap__M_c",
"name":"Meso-2,6-Diaminoheptanedioate",
"compartment":"c",
"charge":0,
"formula":"C7H14N2O4",
"notes":{
"original_bigg_ids":[
"26dap_DASH_M_c"
]
},
"annotation":{
"bigg.metabolite":[
"26dap__M"
],
"biocyc":[
"META:MESO-DIAMINOPIMELATE"
],
"chebi":[
"CHEBI:40838",
"CHEBI:12823",
"CHEBI:30308",
"CHEBI:57791",
"CHEBI:10598",
"CHEBI:25203",
"CHEBI:12825",
"CHEBI:12822",
"CHEBI:25204",
"CHEBI:16488"
],
"inchi_key":[
"GMKMEZVLHJARHF-SYDPRGILSA-N"
],
"kegg.compound":[
"C00680"
],
"metanetx.chemical":[
"MNXM529"
],
"sbo":"SBO:0000247",
"seed.compound":[
"cpd00516"
]
}
},
{
"id":"N1aspmd_c",
"name":"N1-Acetylspermidine",
"compartment":"c",
"charge":2,
"formula":"C9H23N3O",
"notes":{
"original_bigg_ids":[
"N1aspmd_c"
]
},
"annotation":{
"bigg.metabolite":[
"N1aspmd"
],
"biocyc":[
"META:CPD-568"
],
"chebi":[
"CHEBI:12625",
"CHEBI:58324",
"CHEBI:21798",
"CHEBI:17927",
"CHEBI:7356"
],
"hmdb":[
"HMDB01276"
],
"inchi_key":[
"MQTAVJHICJWXBR-UHFFFAOYSA-P"
],
"kegg.compound":[
"C00612"
],
"metanetx.chemical":[
"MNXM501"
],
"reactome.compound":[
"353555",
"141349"
],
"sabiork":[
"5158"
],
"sbo":"SBO:0000247",
"seed.compound":[
"cpd00470"
]
}
},
{
"id":"3hcddec5eACP_c",
"name":"(R)-3-hydroxy-cis-dodec-5-enoyl-[acyl-carrier protein]",
"compartment":"c",
"charge":-1,
"formula":"C23H41N2O9PRS",
"notes":{
"original_bigg_ids":[
"3hcddec5eACP_c"
]
},
"annotation":{
"bigg.metabolite":[
"3hcddec5eACP"
],
"metanetx.chemical":[
"MNXM5389"
],
"sbo":"SBO:0000247",
"seed.compound":[
"cpd15366"
]
}
},
{
"id":"3hcinnm_c",
"name":"3-hydroxycinnamic acid",
"compartment":"c",
"charge":-1,
"formula":"C9H7O3",
"notes":{
"original_bigg_ids":[
"3hcinnm_c"
]
},
"annotation":{
"bigg.metabolite":[
"3hcinnm"
],
"biocyc":[
"META:CPD-10797"
],
"chebi":[
"CHEBI:47925",
"CHEBI:32357",
"CHEBI:47927",
"CHEBI:47928"
],
"hmdb":[
"HMDB62774",
"HMDB01713"
],
"inchi_key":[
"KKSDGJDHHZEWEP-SNAWJCMRSA-M"
],
"kegg.compound":[
"C12621"
],
"metanetx.chemical":[
"MNXM1799"
],
"sabiork":[
"27751",
"14652"
],
"sbo":"SBO:0000247",
"seed.compound":[
"cpd09252"
]
}
},
{
"id":"2agpe120_c",
"name":"2-Acyl-sn-glycero-3-phosphoethanolamine (n-C12:0)",
"compartment":"c",
"charge":0,
"formula":"C17H36NO7P1",
"notes":{
"original_bigg_ids":[
"2agpe120_c"
]
},
"annotation":{
"bigg.metabolite":[
"2agpe120"
],
"biocyc":[
"META:CPD0-2178"
],
"inchi_key":[
"NPAZKTOOMVQLIH-UHFFFAOYSA-N"
],
"metanetx.chemical":[
"MNXM34808"
],
"sbo":"SBO:0000247",
"seed.compound":[
"cpd26439"
],
"slm":[
"000043349"
]
}
},
{
"id":"3hcmrs7eACP_c",
"name":"(R)-3-hydroxy-cis-myristol-7-eoyl-[acyl-carrier protein]",
"compartment":"c",
"charge":-1,
"formula":"C25H45N2O9PRS",
"notes":{
"original_bigg_ids":[
"3hcmrs7eACP_c"
]
},
"annotation":{
"bigg.metabolite":[
"3hcmrs7eACP"
],
"metanetx.chemical":[
"MNXM5390"
],
"sbo":"SBO:0000247",
"seed.compound":[
"cpd15368"
]
}
},
{
"id":"Nmtrp_c",
"name":"N-Methyltryptophan",
"compartment":"c",
"charge":0,
"formula":"C12H14N2O2",
"notes":{
"original_bigg_ids":[
"Nmtrp_c"
]
},
"annotation":{
"bigg.metabolite":[
"Nmtrp"
],
"biocyc":[
"META:CPD-392",
"META:N-METHYLTRYPTOPHAN"
],
"chebi":[
"CHEBI:86128",
"CHEBI:85908",
"CHEBI:21207",
"CHEBI:13058",
"CHEBI:57283",
"CHEBI:15334",
"CHEBI:6166"
],
"inchi_key":[
"CZCIKBSVHDNIDH-NSHDSACASA-N"
],
"kegg.compound":[
"C16831",
"C02983"
],
"metanetx.chemical":[
"MNXM3055"
],
"sabiork":[
"6406"
],
"sbo":"SBO:0000247",
"seed.compound":[
"cpd01911",
"cpd19198",
"cpd15389"
]
}
},
{
"id":"Sfglutth_c",
"name":"S-Formylglutathione",
"compartment":"c",
"charge":-1,
"formula":"C11H16N3O7S",
"notes":{
"original_bigg_ids":[
"Sfglutth_c"
]
},
"annotation":{
"bigg.metabolite":[
"Sfglutth"
],
"biocyc":[
"META:CPD-548"
],
"chebi":[
"CHEBI:12746",
"CHEBI:22044",
"CHEBI:16225",
"CHEBI:12764",
"CHEBI:57688",
"CHEBI:8956"
],
"envipath":[
"32de3cf4-e3e6-4168-956e-32fa5ddb0ce1/compound/d4e9e4f7-3585-4e9c-92d7-3860ef127777"
],
"hmdb":[
"HMDB01550",
"HMDB62625"
],
"inchi_key":[
"FHXAGOICBFGEBF-BQBZGAKWSA-M"
],
"kegg.compound":[
"C01031"
],
"metanetx.chemical":[
"MNXM952"
],
"reactome.compound":[
"5693723",
"5692249"
],
"sabiork":[
"2220"
],
"sbo":"SBO:0000247",
"seed.compound":[
"cpd00759"
]
}
},
{
"id":"2agpe140_c",
"name":"2-Acyl-sn-glycero-3-phosphoethanolamine (n-C14:0)",
"compartment":"c",
"charge":0,
"formula":"C19H40NO7P1",
"notes":{
"original_bigg_ids":[
"2agpe140_c"
]
},
"annotation":{
"bigg.metabolite":[
"2agpe140"
],
"biocyc":[
"META:CPD0-2165"
],
"hmdb":[
"HMDB11470"
],
"inchi_key":[
"DDUZNLUWXLYPCP-UHFFFAOYSA-N"
],
"lipidmaps":[
"LMGP02050033"
],
"metanetx.chemical":[
"MNXM34809"
],
"sbo":"SBO:0000247",
"seed.compound":[
"cpd26435"
],
"slm":[
"000043363"
]
}
},
{
"id":"aacald_c",
"name":"Aminoacetaldehyde",
"compartment":"c",
"charge":1,
"formula":"C2H6NO",
"notes":{
"original_bigg_ids":[
"aacald_c"
]
},
"annotation":{
"bigg.metabolite":[
"aacald"
],
"biocyc":[
"META:CPD-1772"
],
"chebi":[
"CHEBI:58213",
"CHEBI:2647",
"CHEBI:17628",
"CHEBI:42833",
"CHEBI:22486",
"CHEBI:13766"
],
"envipath":[
"650babc9-9d68-4b73-9332-11972ca26f7b/compound/f730ed9b-d11c-482f-a9ba-ac22fc782cc2"
],
"inchi_key":[
"LYIIBVSRGJSHAV-UHFFFAOYSA-O"
],
"kegg.compound":[
"C06735"
],
"metanetx.chemical":[
"MNXM2212"
],
"sabiork":[
"2912"
],
"sbo":"SBO:0000247",
"seed.compound":[
"cpd04122"
]
}
},
{
"id":"3hcpalm9eACP_c",
"name":"(R)-3-hydroxy-cis-palm-9-eoyl-[acyl-carrier protein]",
"compartment":"c",
"charge":-1,
"formula":"C27H49N2O9PRS",
"notes":{
"original_bigg_ids":[
"3hcpalm9eACP_c"
]
},
"annotation":{
"bigg.metabolite":[
"3hcpalm9eACP"
],
"metanetx.chemical":[
"MNXM6556"
],
"sbo":"SBO:0000247",
"seed.compound":[
"cpd15369"
]
}
},
{
"id":"2agpe141_c",
"name":"2-Acyl-sn-glycero-3-phosphoethanolamine (n-C14:1)",
"compartment":"c",
"charge":0,
"formula":"C19H38NO7P1",
"notes":{
"original_bigg_ids":[
"2agpe141_c"
]
},
"annotation":{
"bigg.metabolite":[
"2agpe141"
],
"metanetx.chemical":[
"MNXM3447"
],
"sbo":"SBO:0000247"
}
},
{
"id":"3hcvac11eACP_c",
"name":"(R)-3-hydroxy-cis-vacc-11-enoyl-[acyl-carrier protein]",
"compartment":"c",
"charge":-1,
"formula":"C29H53N2O9PRS",
"notes":{
"original_bigg_ids":[
"3hcvac11eACP_c"
]
},
"annotation":{
"bigg.metabolite":[
"3hcvac11eACP"
],
"metanetx.chemical":[
"MNXM6557"
],
"sbo":"SBO:0000247",
"seed.compound":[
"cpd15370"
]
}
},
{
"id":"3hdcoa_c",
"name":"(S)-3-Hydroxydecanoyl-CoA",
"compartment":"c",
"charge":-4,
"formula":"C31H50N7O18P3S",
"notes":{
"original_bigg_ids":[
"3hdcoa_c"
]
},
"annotation":{
"bigg.metabolite":[
"3hdcoa"
],
"biocyc":[
"META:CPD0-2244"
],
"chebi":[
"CHEBI:62616",
"CHEBI:28325",
"CHEBI:418",
"CHEBI:18779"
],
"hmdb":[
"HMDB03938"
],
"inchi_key":[
"HIVSMYZAMUNFKZ-PNPVFPMQSA-J"
],
"kegg.compound":[
"C05264"
],
"lipidmaps":[
"LMFA07050014",
"LMFA07050154"
],
"metanetx.chemical":[
"MNXM674"
],
"reactome.compound":[
"77341"
],
"sabiork":[
"2741"
],
"sbo":"SBO:0000247",
"seed.compound":[
"cpd03118"
],
"slm":[
"000001027"
]
}
},
{
"id":"aacoa_c",
"name":"Acetoacetyl-CoA",
"compartment":"c",
"charge":-4,
"formula":"C25H36N7O18P3S",
"notes":{
"original_bigg_ids":[
"aacoa_c"
]
},
"annotation":{
"bigg.metabolite":[
"aacoa"
],
"biocyc":[
"META:ACETOACETYL-COA"
],
"chebi":[
"CHEBI:22173",
"CHEBI:15345",
"CHEBI:2392",
"CHEBI:13706",
"CHEBI:11756",
"CHEBI:41333",
"CHEBI:57286"
],
"envipath":[
"32de3cf4-e3e6-4168-956e-32fa5ddb0ce1/compound/e8a0c5c5-e9b1-4f85-94c1-d3d04866d6c9"
],
"hmdb":[
"HMDB01484",
"HMDB11665"
],
"inchi_key":[
"OJFDKHTZOUZBOS-CITAKDKDSA-J"
],
"kegg.compound":[
"C00332"
],
"lipidmaps":[
"LMFA07050030"
],
"metanetx.chemical":[
"MNXM133"
],
"reactome.compound":[
"191293",
"73871"
],
"sabiork":[
"2019"
],
"sbo":"SBO:0000247",
"seed.compound":[
"cpd00279"
],
"slm":[
"000000298"
]
}
},
{
"id":"2agpe160_c",
"name":"2-Acyl-sn-glycero-3-phosphoethanolamine (n-C16:0)",
"compartment":"c",
"charge":0,
"formula":"C21H44NO7P1",
"notes":{
"original_bigg_ids":[
"2agpe160_c"
]
},
"annotation":{
"bigg.metabolite":[
"2agpe160"
],
"biocyc":[
"META:CPD0-2177"
],
"chebi":[
"CHEBI:131743",
"CHEBI:132926"
],
"hmdb":[
"HMDB11473"
],
"inchi_key":[
"CKPBBEOJHAPPBT-HXUWFJFHSA-N"
],
"lipidmaps":[
"LMGP02050036"
],
"metanetx.chemical":[
"MNXM34810"
],
"sbo":"SBO:0000247",
"seed.compound":[
"cpd15339",
"cpd26438"
],
"slm":[
"000043354"
]
}
},
{
"id":"aact_c",
"name":"Aminoacetone",
"compartment":"c",
"charge":1,
"formula":"C3H8NO",
"notes":{
"original_bigg_ids":[
"aact_c"
]
},
"annotation":{
"bigg.metabolite":[
"aact"
],
"biocyc":[
"META:AMINO-ACETONE"
],
"chebi":[
"CHEBI:42749",
"CHEBI:58320",
"CHEBI:2648",
"CHEBI:19025",
"CHEBI:17906",
"CHEBI:13767",
"CHEBI:42849"
],
"envipath":[
"5882df9c-dae1-4d80-a40e-db4724271456/compound/c7d3904a-a2ab-4e04-8933-d57d61dca653"
],
"hmdb":[
"HMDB60177",
"HMDB02134"
],
"inchi_key":[
"BCDGQXUMWHRQCB-UHFFFAOYSA-O"
],
"kegg.compound":[
"C01888"
],
"metanetx.chemical":[
"MNXM1106"
],
"sbo":"SBO:0000247",
"seed.compound":[
"cpd01298"
]
}
},
{
"id":"ac_c",
"name":"Acetate",
"compartment":"c",
"charge":-1,
"formula":"C2H3O2",
"notes":{
"original_bigg_ids":[
"ac_c"
]
},
"annotation":{
"bigg.metabolite":[
"ac"
],
"biocyc":[
"META:ACET"
],
"chebi":[
"CHEBI:13704",
"CHEBI:22165",
"CHEBI:22169",
"CHEBI:40480",
"CHEBI:15366",
"CHEBI:2387",
"CHEBI:30089",
"CHEBI:40486"
],
"envipath":[
"5882df9c-dae1-4d80-a40e-db4724271456/compound/9e26dcbe-4db9-46a0-8614-9f03545032d2",
"5882df9c-dae1-4d80-a40e-db4724271456/compound/5e4989fc-13d3-45d4-ad57-3be380a9d3c0",
"650babc9-9d68-4b73-9332-11972ca26f7b/compound/a8f0be58-24e8-441b-8d81-a516a0ead4b3",
"4fd7f3e0-dd25-43ac-9453-dda3e52396e4/compound/d45256fe-61fa-4f5b-bb16-91a3d615e3d8",
"32de3cf4-e3e6-4168-956e-32fa5ddb0ce1/compound/b545cabc-8c9e-4b20-8848-efa015b481ea",
"650babc9-9d68-4b73-9332-11972ca26f7b/compound/3e2d750f-df31-4445-9255-163c627e9b4a"
],
"hmdb":[
"HMDB00042"
],
"inchi_key":[
"QTBSBXVTEAMEQO-UHFFFAOYSA-M"
],
"kegg.compound":[
"C00033"
],
"kegg.drug":[
"D00010"
],
"lipidmaps":[
"LMFA01010002"
],
"metanetx.chemical":[
"MNXM26"
],
"reactome.compound":[
"1524044",
"390305",
"113539",
"2022890",
"29416"
],
"sabiork":[
"1278"
],
"sbo":"SBO:0000247",
"seed.compound":[
"cpd00029"
],
"slm":[
"000000449"
]
}
},
{
"id":"3hddcoa_c",
"name":"(S)-3-Hydroxydodecanoyl-CoA",
"compartment":"c",
"charge":-4,
"formula":"C33H54N7O18P3S",
"notes":{
"original_bigg_ids":[
"3hddcoa_c"
]
},
"annotation":{
"bigg.metabolite":[
"3hddcoa"
],
"biocyc":[
"META:CPD0-2107"
],
"chebi":[
"CHEBI:396",
"CHEBI:62558",
"CHEBI:18751",
"CHEBI:27668"
],
"hmdb":[
"HMDB62260",
"HMDB03936"
],
"inchi_key":[
"IJFLXRCJWPKGKJ-LXIXEQKWSA-J"
],
"kegg.compound":[
"C05262"
],
"lipidmaps":[
"LMFA07050158",
"LMFA07050012"
],
"metanetx.chemical":[
"MNXM733"
],
"reactome.compound":[
"77252"
],
"sabiork":[
"2739"
],
"sbo":"SBO:0000247",
"seed.compound":[
"cpd03116"
],
"slm":[
"000001023"
]
}
},
{
"id":"3hddecACP_c",
"name":"(R)-3-Hydroxydodecanoyl-[acyl-carrier protein]",
"compartment":"c",
"charge":-1,
"formula":"C23H43N2O9PRS",
"notes":{
"original_bigg_ids":[
"3hddecACP_c"
]
},
"annotation":{
"bigg.metabolite":[
"3hddecACP"
],
"chebi":[
"CHEBI:325"
],
"kegg.compound":[
"C05757"
],
"lipidmaps":[
"LMFA07060015"
],
"metanetx.chemical":[
"MNXM27066"
],
"sbo":"SBO:0000247",
"seed.compound":[
"cpd11480"
]
}
},
{
"id":"3hdecACP_c",
"name":"(R)-3-Hydroxydecanoyl-[acyl-carrier protein]",
"compartment":"c",
"charge":-1,
"formula":"C21H39N2O9PRS",
"notes":{
"original_bigg_ids":[
"3hdecACP_c"
]
},
"annotation":{
"bigg.metabolite":[
"3hdecACP"
],
"biocyc":[
"META:Beta-hydroxydecanoyl-ACPs"
],
"kegg.compound":[
"C04619"
],
"metanetx.chemical":[
"MNXM7127"
],
"sbo":"SBO:0000247",
"seed.compound":[
"cpd11482"
]
}
},
{
"id":"3hhcoa_c",
"name":"(S)-3-Hydroxyhexanoyl-CoA",
"compartment":"c",
"charge":-4,
"formula":"C27H42N7O18P3S",
"notes":{
"original_bigg_ids":[
"3hhcoa_c"
]
},
"annotation":{
"bigg.metabolite":[
"3hhcoa"
],
"biocyc":[
"META:OH-HEXANOYL-COA"
],
"chebi":[
"CHEBI:62075",
"CHEBI:419",
"CHEBI:18780",
"CHEBI:28276"
],
"hmdb":[
"HMDB03942",
"HMDB62262"
],
"inchi_key":[
"VAAHKRMGOFIORX-IKTBLOROSA-J"
],
"kegg.compound":[
"C05268"
],
"lipidmaps":[
"LMFA07050156",
"LMFA07050017"
],
"metanetx.chemical":[
"MNXM757"
],
"reactome.compound":[
"77322"
],
"sabiork":[
"2745"
],
"sbo":"SBO:0000247",
"seed.compound":[
"cpd03122"
],
"slm":[
"000001030"
]
}
},
{
"id":"2agpe161_c",
"name":"2-Acyl-sn-glycero-3-phosphoethanolamine (n-C16:1)",
"compartment":"c",
"charge":0,
"formula":"C21H42NO7P1",
"notes":{
"original_bigg_ids":[
"2agpe161_c"
]
},
"annotation":{
"bigg.metabolite":[
"2agpe161"
],
"metanetx.chemical":[
"MNXM3448"
],
"sbo":"SBO:0000247"
}
},
{
"id":"3hhdcoa_c",
"name":"(S)-3-Hydroxyhexadecanoyl-CoA",
"compartment":"c",
"charge":-4,
"formula":"C37H62N7O18P3S",
"notes":{
"original_bigg_ids":[
"3hhdcoa_c"
]
},
"annotation":{
"bigg.metabolite":[
"3hhdcoa"
],
"biocyc":[
"META:CPD0-2232"
],
"chebi":[
"CHEBI:397",
"CHEBI:27402",
"CHEBI:18752",
"CHEBI:62613"
],
"hmdb":[
"HMDB03932"
],
"inchi_key":[
"DEHLMTDDPWDRDR-BCIKBWLNSA-J"
],
"kegg.compound":[
"C05258"
],
"lipidmaps":[
"LMFA07050161"
],
"metanetx.chemical":[
"MNXM825"
],
"reactome.compound":[
"77300"
],
"sabiork":[
"2735"
],
"sbo":"SBO:0000247",
"seed.compound":[
"cpd03113"
],
"slm":[
"000000868"
]
}
},
{
"id":"3hhexACP_c",
"name":"(R)-3-Hydroxyhexanoyl-[acyl-carrier protein]",
"compartment":"c",
"charge":-1,
"formula":"C17H31N2O9PRS",
"notes":{
"original_bigg_ids":[
"3hhexACP_c"
]
},
"annotation":{
"bigg.metabolite":[
"3hhexACP"
],
"chebi":[
"CHEBI:326"
],
"kegg.compound":[
"C05747"
],
"lipidmaps":[
"LMFA07060006"
],
"metanetx.chemical":[
"MNXM25370"
],
"sbo":"SBO:0000247",
"seed.compound":[
"cpd11479"
]
}
},
{
"id":"acACP_c",
"name":"Acetyl-ACP",
"compartment":"c",
"charge":-1,
"formula":"C13H23N2O8PRS",
"notes":{
"original_bigg_ids":[
"acACP_c"
]
},
"annotation":{
"bigg.metabolite":[
"acACP"
],
"biocyc":[
"META:ACETYL-ACP"
],
"chebi":[
"CHEBI:13713",
"CHEBI:2409",
"CHEBI:17093"
],
"kegg.compound":[
"C03939"
],
"metanetx.chemical":[
"MNXM1269"
],
"sbo":"SBO:0000247",
"seed.compound":[
"cpd11494"
]
}
},
{
"id":"2agpe180_c",
"name":"2-Acyl-sn-glycero-3-phosphoethanolamine (n-C18:0)",
"compartment":"c",
"charge":0,
"formula":"C23H48NO7P1",
"notes":{
"original_bigg_ids":[
"2agpe180_c"
]
},
"annotation":{
"bigg.metabolite":[
"2agpe180"
],
"biocyc":[
"META:CPD0-2223"
],
"chebi":[
"CHEBI:133144",
"CHEBI:133145"
],
"hmdb":[
"HMDB11129"
],
"inchi_key":[
"KIHAGWUUUHJRMS-JOCHJYFZSA-N"
],
"lipidmaps":[
"LMGP02050038"
],
"metanetx.chemical":[
"MNXM34811"
],
"sbo":"SBO:0000247",
"seed.compound":[
"cpd15341",
"cpd26450"
],
"slm":[
"000043358"
]
}
},
{
"id":"acac_c",
"name":"Acetoacetate",
"compartment":"c",
"charge":-1,
"formula":"C4H5O3",
"notes":{
"original_bigg_ids":[
"acac_c"
]
},
"annotation":{
"bigg.metabolite":[
"acac"
],
"biocyc":[
"META:3-KETOBUTYRATE"
],
"chebi":[
"CHEBI:40507",
"CHEBI:131367",
"CHEBI:15344",
"CHEBI:13705",
"CHEBI:2391",
"CHEBI:22172"
],
"envipath":[
"650babc9-9d68-4b73-9332-11972ca26f7b/compound/924da7cc-7d56-4de8-8fc5-6750e564b19d",
"650babc9-9d68-4b73-9332-11972ca26f7b/compound/fb4f33dd-4427-4324-bdc3-c9e1f3655a36",
"4fd7f3e0-dd25-43ac-9453-dda3e52396e4/compound/c0d6192a-b52c-4bd4-a5ef-f1b459bc5a3f",
"5882df9c-dae1-4d80-a40e-db4724271456/compound/1d5be1e0-4890-4396-a3bf-af5789c697c6",
"32de3cf4-e3e6-4168-956e-32fa5ddb0ce1/compound/6fdb8e86-869c-43e6-a53f-5be3d9719096"
],
"hmdb":[
"HMDB00060"
],
"inchi_key":[
"WDJHALXBUFZDSR-UHFFFAOYSA-M"
],
"kegg.compound":[
"C00164"
],
"lipidmaps":[
"LMFA01060003"
],
"metanetx.chemical":[
"MNXM154"
],
"reactome.compound":[
"73909",
"29666"
],
"sabiork":[
"1956"
],
"sbo":"SBO:0000247",
"seed.compound":[
"cpd00142"
]
}
},
{
"id":"3hmrsACP_c",
"name":"(R)-3-Hydroxytetradecanoyl-[acyl-carrier protein]",
"compartment":"c",
"charge":-1,
"formula":"C25H47N2O9PRS",
"notes":{
"original_bigg_ids":[
"3hmrsACP_c"
]
},
"annotation":{
"bigg.metabolite":[
"3hmrsACP"
],
"biocyc":[
"META:R-3-hydroxymyristoyl-ACPs"
],
"kegg.compound":[
"C04688"
],
"metanetx.chemical":[
"MNXM7733"
],
"sbo":"SBO:0000247",
"seed.compound":[
"cpd11484"
]
}
},
{
"id":"2agpe181_c",
"name":"2-Acyl-sn-glycero-3-phosphoethanolamine (n-C18:1)",
"compartment":"c",
"charge":0,
"formula":"C23H46NO7P1",
"notes":{
"original_bigg_ids":[
"2agpe181_c"
]
},
"annotation":{
"bigg.metabolite":[
"2agpe181"
],
"metanetx.chemical":[
"MNXM3449"
],
"sbo":"SBO:0000247"
}
},
{
"id":"3hocoa_c",
"name":"(S)-3-Hydroxyoctanoyl-CoA",
"compartment":"c",
"charge":-4,
"formula":"C29H46N7O18P3S",
"notes":{
"original_bigg_ids":[
"3hocoa_c"
]
},
"annotation":{
"bigg.metabolite":[
"3hocoa"
],
"chebi":[
"CHEBI:395",
"CHEBI:18750",
"CHEBI:420",
"CHEBI:62617",
"CHEBI:27800",
"CHEBI:28632",
"CHEBI:18781"
],
"hmdb":[
"HMDB03940"
],
"inchi_key":[
"ATVGTMKWKDUCMS-OTOYJEMWSA-J"
],
"kegg.compound":[
"C05266"
],
"lipidmaps":[
"LMFA07050015",
"LMFA07050160"
],
"metanetx.chemical":[
"MNXM766"
],
"reactome.compound":[
"77330"
],
"sabiork":[
"2743"
],
"sbo":"SBO:0000247",
"seed.compound":[
"cpd03120"
],
"slm":[
"000001025"
]
}
},
{
"id":"acald_c",
"name":"Acetaldehyde",
"compartment":"c",
"charge":0,
"formula":"C2H4O",
"notes":{
"original_bigg_ids":[
"acald_c"
]
},
"annotation":{
"bigg.metabolite":[
"acald"
],
"biocyc":[
"META:ACETALD"
],
"chebi":[
"CHEBI:40533",
"CHEBI:13703",
"CHEBI:2383",
"CHEBI:22158",
"CHEBI:15343"
],
"envipath":[
"4fd7f3e0-dd25-43ac-9453-dda3e52396e4/compound/9c8865b2-a99d-42e4-a042-c88504f04b51",
"5882df9c-dae1-4d80-a40e-db4724271456/compound/47aa8e53-36ae-4be3-987c-c1cfab66af78",
"650babc9-9d68-4b73-9332-11972ca26f7b/compound/ee2c714d-ff9d-4df8-b343-48c1ec76ef0e",
"32de3cf4-e3e6-4168-956e-32fa5ddb0ce1/compound/78f3645f-408e-4001-9dda-a52ea62a15d4"
],
"hmdb":[
"HMDB00990"
],
"inchi_key":[
"IKHGUXGNUITLKF-UHFFFAOYSA-N"
],
"kegg.compound":[
"C00084"
],
"metanetx.chemical":[
"MNXM75"
],
"reactome.compound":[
"113532",
"29510",
"113681",
"113745"
],
"sabiork":[
"1292"
],
"sbo":"SBO:0000247",
"seed.compound":[
"cpd00071"
]
}
},
{
"id":"2agpg120_c",
"name":"2-Acyl-sn-glycero-3-phosphoglycerol (n-C12:0)",
"compartment":"c",
"charge":-1,
"formula":"C18H36O9P1",
"notes":{
"original_bigg_ids":[
"2agpg120_c"
]
},
"annotation":{
"bigg.metabolite":[
"2agpg120"
],
"metanetx.chemical":[
"MNXM3450"
],
"sbo":"SBO:0000247"
}
},
{
"id":"acanth_c",
"name":"N-Acetylanthranilate",
"compartment":"c",
"charge":-1,
"formula":"C9H8NO3",
"notes":{
"original_bigg_ids":[
"acanth_c"
]
},
"annotation":{
"bigg.metabolite":[
"acanth"
],
"biocyc":[
"META:N-ACETYLANTHRANILATE"
],
"chebi":[
"CHEBI:12465",
"CHEBI:16803",
"CHEBI:36555",
"CHEBI:7194",
"CHEBI:19414",
"CHEBI:21602",
"CHEBI:32578"
],
"envipath":[
"32de3cf4-e3e6-4168-956e-32fa5ddb0ce1/compound/685af208-3a2e-4b98-875d-0c9154d9272c"
],
"inchi_key":[
"QSACCXVHEVWNMX-UHFFFAOYSA-M"
],
"kegg.compound":[
"C06332"
],
"metanetx.chemical":[
"MNXM1939"
],
"sbo":"SBO:0000247",
"seed.compound":[
"cpd03773"
]
}
},
{
"id":"3hoctACP_c",
"name":"(R)-3-Hydroxyoctanoyl-[acyl-carrier protein]",
"compartment":"c",
"charge":-1,
"formula":"C19H35N2O9PRS",
"notes":{
"original_bigg_ids":[
"3hoctACP_c"
]
},
"annotation":{
"bigg.metabolite":[
"3hoctACP"
],
"biocyc":[
"META:3-Hydroxy-octanoyl-ACPs"
],
"kegg.compound":[
"C04620"
],
"metanetx.chemical":[
"MNXM10019"
],
"sbo":"SBO:0000247",
"seed.compound":[
"cpd11483"
]
}
},
{
"id":"2agpg140_c",
"name":"2-Acyl-sn-glycero-3-phosphoglycerol (n-C14:0)",
"compartment":"c",
"charge":-1,
"formula":"C20H40O9P1",
"notes":{
"original_bigg_ids":[
"2agpg140_c"
]
},
"annotation":{
"bigg.metabolite":[
"2agpg140"
],
"biocyc":[
"META:CPD0-2173"
],
"inchi_key":[
"NHYJQQUDLXESED-UHFFFAOYSA-M"
],
"metanetx.chemical":[
"MNXM34739"
],
"sbo":"SBO:0000247",
"seed.compound":[
"cpd26437"
],
"slm":[
"000046424"
]
}
},
{
"id":"3hoctaACP_c",
"name":"(R)-3-Hydroxyoctadecanoyl-[acyl-carrier protein]",
"compartment":"c",
"charge":-1,
"formula":"C29H55N2O9PRS",
"notes":{
"original_bigg_ids":[
"3hoctaACP_c"
]
},
"annotation":{
"bigg.metabolite":[
"3hoctaACP"
],
"kegg.compound":[
"C16220"
],
"metanetx.chemical":[
"MNXM6417"
],
"sbo":"SBO:0000247",
"seed.compound":[
"cpd15371"
]
}
},
{
"id":"accoa_c",
"name":"Acetyl-CoA",
"compartment":"c",
"charge":-4,
"formula":"C23H34N7O17P3S",
"notes":{
"original_bigg_ids":[
"accoa_c"
]
},
"annotation":{
"bigg.metabolite":[
"accoa"
],
"biocyc":[
"META:ACETYL-COA"
],
"chebi":[
"CHEBI:57288",
"CHEBI:22192",
"CHEBI:15351",
"CHEBI:13712",
"CHEBI:2408",
"CHEBI:40470"
],
"envipath":[
"32de3cf4-e3e6-4168-956e-32fa5ddb0ce1/compound/57bd5e24-9d14-4b91-bc60-64c8ea6c2d11"
],
"hmdb":[
"HMDB01206"
],
"inchi_key":[
"ZSLZBFCDCINBPY-ZSJPKINUSA-J"
],
"kegg.compound":[
"C00024"
],
"lipidmaps":[
"LMFA07050029",
"LMFA07050281"
],
"metanetx.chemical":[
"MNXM21"
],
"reactome.compound":[
"727753",
"76183",
"113560",
"353123",
"113559"
],
"sabiork":[
"1276"
],
"sbo":"SBO:0000247",
"seed.compound":[
"cpd00022"
],
"slm":[
"000000297"
]
}
},
{
"id":"2agpg141_c",
"name":"2-Acyl-sn-glycero-3-phosphoglycerol (n-C14:1)",
"compartment":"c",
"charge":-1,
"formula":"C20H38O9P1",
"notes":{
"original_bigg_ids":[
"2agpg141_c"
]
},
"annotation":{
"bigg.metabolite":[
"2agpg141"
],
"metanetx.chemical":[
"MNXM3452"
],
"sbo":"SBO:0000247"
}
},
{
"id":"3hodcoa_c",
"name":"(S)-3-Hydroxyoctadecanoyl-CoA",
"compartment":"c",
"charge":-4,
"formula":"C39H66N7O18P3S",
"notes":{
"original_bigg_ids":[
"3hodcoa_c"
]
},
"annotation":{
"bigg.metabolite":[
"3hodcoa"
],
"biocyc":[
"META:CPD0-2253"
],
"chebi":[
"CHEBI:87561",
"CHEBI:50577"
],
"inchi_key":[
"WZMAIEGYXCOYSH-SFKGBVSGSA-J"
],
"lipidmaps":[
"LMFA07050159"
],
"metanetx.chemical":[
"MNXM31746"
],
"sbo":"SBO:0000247",
"seed.compound":[
"cpd15204"
]
}
},
{
"id":"2agpg160_c",
"name":"2-Acyl-sn-glycero-3-phosphoglycerol (n-C16:0)",
"compartment":"c",
"charge":-1,
"formula":"C22H44O9P1",
"notes":{
"original_bigg_ids":[
"2agpg160_c"
]
},
"annotation":{
"bigg.metabolite":[
"2agpg160"
],
"biocyc":[
"META:CPD-8363"
],
"inchi_key":[
"ODJYINYQGFIIRK-UHFFFAOYSA-M"
],
"metanetx.chemical":[
"MNXM34740"
],
"sbo":"SBO:0000247",
"seed.compound":[
"cpd25200"
],
"slm":[
"000046415"
]
}
},
{
"id":"3hpalmACP_c",
"name":"R-3-hydroxypalmitoyl-[acyl-carrier protein]",
"compartment":"c",
"charge":-1,
"formula":"C27H51N2O9PRS",
"notes":{
"original_bigg_ids":[
"3hpalmACP_c"
]
},
"annotation":{
"bigg.metabolite":[
"3hpalmACP"
],
"kegg.compound":[
"C04633"
],
"metanetx.chemical":[
"MNXM2576"
],
"sbo":"SBO:0000247",
"seed.compound":[
"cpd11481"
]
}
},
{
"id":"acetol_c",
"name":"Acetol cytosol",
"compartment":"c",
"charge":0,
"formula":"C3H6O2",
"notes":{
"original_bigg_ids":[
"acetol_c"
]
},
"annotation":{
"bigg.metabolite":[
"acetol"
],
"biocyc":[
"META:ACETOL"
],
"chebi":[
"CHEBI:27957",
"CHEBI:5796",
"CHEBI:24666"
],
"envipath":[
"650babc9-9d68-4b73-9332-11972ca26f7b/compound/090b3a12-aba4-4202-9b9c-f30232d329f0"
],
"hmdb":[
"HMDB06961"
],
"inchi_key":[
"XLSMFKSTNGKWQX-UHFFFAOYSA-N"
],
"kegg.compound":[
"C05235"
],
"metanetx.chemical":[
"MNXM1744"
],
"sabiork":[
"2727"
],
"sbo":"SBO:0000247",
"seed.compound":[
"cpd03105"
]
}
},
{
"id":"acg5p_c",
"name":"N-Acetyl-L-glutamyl 5-phosphate",
"compartment":"c",
"charge":-3,
"formula":"C7H9NO8P",
"notes":{
"original_bigg_ids":[
"acg5p_c"
]
},
"annotation":{
"bigg.metabolite":[
"acg5p"
],
"biocyc":[
"META:N-ACETYL-GLUTAMYL-P"
],
"chebi":[
"CHEBI:21550",
"CHEBI:12576",
"CHEBI:16878",
"CHEBI:12441",
"CHEBI:7151",
"CHEBI:57936"
],
"hmdb":[
"HMDB06456"
],
"inchi_key":[
"FCVIHFVSXHOPSW-YFKPBYRVSA-K"
],
"kegg.compound":[
"C04133"
],
"metanetx.chemical":[
"MNXM1384"
],
"sabiork":[
"1790"
],
"sbo":"SBO:0000247",
"seed.compound":[
"cpd02552"
]
}
},
{
"id":"2agpg161_c",
"name":"2-Acyl-sn-glycero-3-phosphoglycerol (n-C16:1)",
"compartment":"c",
"charge":-1,
"formula":"C22H42O9P1",
"notes":{
"original_bigg_ids":[
"2agpg161_c"
]
},
"annotation":{
"bigg.metabolite":[
"2agpg161"
],
"metanetx.chemical":[
"MNXM3453"
],
"sbo":"SBO:0000247"
}
},
{
"id":"acg5sa_c",
"name":"N-Acetyl-L-glutamate 5-semialdehyde",
"compartment":"c",
"charge":-1,
"formula":"C7H10NO4",
"notes":{
"original_bigg_ids":[
"acg5sa_c"
]
},
"annotation":{
"bigg.metabolite":[
"acg5sa"
],
"biocyc":[
"META:CPD-469"
],
"chebi":[
"CHEBI:16319",
"CHEBI:11493",
"CHEBI:12577",
"CHEBI:7152",
"CHEBI:29123",
"CHEBI:12461",
"CHEBI:21551"
],
"hmdb":[
"HMDB06488"
],
"inchi_key":[
"BCPSFKBPHHBDAI-LURJTMIESA-M"
],
"kegg.compound":[
"C01250"
],
"metanetx.chemical":[
"MNXM1062"
],
"sabiork":[
"2267"
],
"sbo":"SBO:0000247",
"seed.compound":[
"cpd00918"
]
}
},
{
"id":"3hpp_c",
"name":"3-Hydroxypropanoate",
"compartment":"c",
"charge":-1,
"formula":"C3H5O3",
"notes":{
"original_bigg_ids":[
"3hpp_c"
]
},
"annotation":{
"bigg.metabolite":[
"3hpp"
],
"biocyc":[
"META:3-HYDROXY-PROPIONATE"
],
"chebi":[
"CHEBI:20079",
"CHEBI:11836",
"CHEBI:1553",
"CHEBI:40000",
"CHEBI:20071",
"CHEBI:33404",
"CHEBI:16510"
],
"envipath":[
"650babc9-9d68-4b73-9332-11972ca26f7b/compound/bd10562a-7c1b-4ef8-a422-80f89844ef72"
],
"hmdb":[
"HMDB00700"
],
"inchi_key":[
"ALRHLSYJTWAHJZ-UHFFFAOYSA-M"
],
"kegg.compound":[
"C01013"
],
"metanetx.chemical":[
"MNXM872"
],
"sabiork":[
"2214"
],
"sbo":"SBO:0000247",
"seed.compound":[
"cpd00745"
]
}
},
{
"id":"3hpppn_c",
"name":"3-(3-hydroxy-phenyl)propionate",
"compartment":"c",
"charge":-1,
"formula":"C9H9O3",
"notes":{
"original_bigg_ids":[
"3hpppn_c"
]
},
"annotation":{
"bigg.metabolite":[
"3hpppn"
],
"biocyc":[
"META:3-HYDROXYPHENYL-PROPIONATE"
],
"chebi":[
"CHEBI:57277",
"CHEBI:1427"
],
"hmdb":[
"HMDB00375"
],
"inchi_key":[
"QVWAEZJXDYOKEH-UHFFFAOYSA-M"
],
"kegg.compound":[
"C11457"
],
"metanetx.chemical":[
"MNXM1634"
],
"sbo":"SBO:0000247",
"seed.compound":[
"cpd08304"
]
}
},
{
"id":"2agpg180_c",
"name":"2-Acyl-sn-glycero-3-phosphoglycerol (n-C18:0)",
"compartment":"c",
"charge":-1,
"formula":"C24H48O9P1",
"notes":{
"original_bigg_ids":[
"2agpg180_c"
]
},
"annotation":{
"bigg.metabolite":[
"2agpg180"
],
"biocyc":[
"META:CPD0-2133"
],
"hmdb":[
"HMDB61703"
],
"inchi_key":[
"ZYKIFISVQNGKFE-UHFFFAOYSA-M"
],
"metanetx.chemical":[
"MNXM150642"
],
"sbo":"SBO:0000247",
"seed.compound":[
"cpd26427"
]
}
},
{
"id":"acgam_c",
"name":"N-Acetyl-D-glucosamine",
"compartment":"c",
"charge":0,
"formula":"C8H15NO6",
"notes":{
"original_bigg_ids":[
"acgam_c"
]
},
"annotation":{
"bigg.metabolite":[
"acgam"
],
"biocyc":[
"META:N-acetyl-D-glucosamine"
],
"chebi":[
"CHEBI:21517",
"CHEBI:12455",
"CHEBI:506227",
"CHEBI:12563",
"CHEBI:7123",
"CHEBI:17411",
"CHEBI:58134"
],
"hmdb":[
"HMDB62641",
"HMDB00215",
"HMDB14288",
"HMDB00533"
],
"inchi_key":[
"OVRNDRQMDRJTHS-RTRLPJTCSA-N"
],
"kegg.compound":[
"C00140"
],
"metanetx.chemical":[
"MNXM143"
],
"reactome.compound":[
"2162231",
"1678743"
],
"sabiork":[
"95"
],
"sbo":"SBO:0000247",
"seed.compound":[
"cpd27608",
"cpd00122"
]
}
},
{
"id":"acgam1p_c",
"name":"N-Acetyl-D-glucosamine 1-phosphate",
"compartment":"c",
"charge":-2,
"formula":"C8H14NO9P",
"notes":{
"original_bigg_ids":[
"acgam1p_c"
]
},
"annotation":{
"bigg.metabolite":[
"acgam1p"
],
"chebi":[
"CHEBI:7125"
],
"hmdb":[
"HMDB01367"
],
"inchi_key":[
"FZLJPEPAYPUMMR-RTRLPJTCSA-L"
],
"kegg.compound":[
"C04256"
],
"metanetx.chemical":[
"MNXM91871"
],
"reactome.compound":[
"532204"
],
"sabiork":[
"1801",
"26400"
],
"sbo":"SBO:0000247",
"seed.compound":[
"cpd02611"
]
}
},
{
"id":"3htdcoa_c",
"name":"(S)-3-Hydroxytetradecanoyl-CoA",
"compartment":"c",
"charge":-4,
"formula":"C35H58N7O18P3S",
"notes":{
"original_bigg_ids":[
"3htdcoa_c"
]
},
"annotation":{
"bigg.metabolite":[
"3htdcoa"
],
"biocyc":[
"META:CPD0-2171"
],
"chebi":[
"CHEBI:400",
"CHEBI:18754",
"CHEBI:62614",
"CHEBI:27466"
],
"hmdb":[
"HMDB03934"
],
"inchi_key":[
"OXBHKMHNDGRDCZ-STLSENOWSA-J"
],
"kegg.compound":[
"C05260"
],
"lipidmaps":[
"LMFA07050257"
],
"metanetx.chemical":[
"MNXM767"
],
"reactome.compound":[
"77276"
],
"sabiork":[
"2737"
],
"sbo":"SBO:0000247",
"seed.compound":[
"cpd03115",
"cpd26436"
],
"slm":[
"000001020"
]
}
},
{
"id":"2agpg181_c",
"name":"2-Acyl-sn-glycero-3-phosphoglycerol (n-C18:1)",
"compartment":"c",
"charge":-1,
"formula":"C24H46O9P1",
"notes":{
"original_bigg_ids":[
"2agpg181_c"
]
},
"annotation":{
"bigg.metabolite":[
"2agpg181"
],
"metanetx.chemical":[
"MNXM3455"
],
"sbo":"SBO:0000247"
}
},
{
"id":"3ig3p_c",
"name":"C'-(3-Indolyl)-glycerol 3-phosphate",
"compartment":"c",
"charge":-2,
"formula":"C11H12NO6P",
"notes":{
"original_bigg_ids":[
"3ig3p_c"
]
},
"annotation":{
"bigg.metabolite":[
"3ig3p"
],
"biocyc":[
"META:INDOLE-3-GLYCEROL-P"
],
"chebi":[
"CHEBI:58866",
"CHEBI:51793"
],
"inchi_key":[
"NQEQTYPJSIEPHW-MNOVXSKESA-L"
],
"kegg.compound":[
"C03506"
],
"metanetx.chemical":[
"MNXM866"
],
"sbo":"SBO:0000247",
"seed.compound":[
"cpd02210",
"cpd29667"
]
}
},
{
"id":"acgam6p_c",
"name":"N-Acetyl-D-glucosamine 6-phosphate",
"compartment":"c",
"charge":-2,
"formula":"C8H14NO9P",
"notes":{
"original_bigg_ids":[
"acgam6p_c"
]
},
"annotation":{
"bigg.metabolite":[
"acgam6p"
],
"biocyc":[
"META:CPD-16168",
"META:N-ACETYL-D-GLUCOSAMINE-6-P"
],
"chebi":[
"CHEBI:49353",
"CHEBI:57513",
"CHEBI:49359",
"CHEBI:12456",
"CHEBI:15784",
"CHEBI:21521",
"CHEBI:7127",
"CHEBI:39577",
"CHEBI:12564"
],
"hmdb":[
"HMDB01062",
"HMDB02817"
],
"inchi_key":[
"BRGMHAYQAZFZDJ-RTRLPJTCSA-L"
],
"kegg.compound":[
"C00357"
],
"metanetx.chemical":[
"MNXM63556"
],
"reactome.compound":[
"449703"
],
"sabiork":[
"1676"
],
"sbo":"SBO:0000247",
"seed.compound":[
"cpd00293"
]
}
},
{
"id":"2ahbut_c",
"name":"(S)-2-Aceto-2-hydroxybutanoate",
"compartment":"c",
"charge":-1,
"formula":"C6H9O4",
"notes":{
"original_bigg_ids":[
"2ahbut_c"
]
},
"annotation":{
"bigg.metabolite":[
"2ahbut"
],
"biocyc":[
"META:2-ACETO-2-HYDROXY-BUTYRATE"
],
"chebi":[
"CHEBI:27681",
"CHEBI:49256",
"CHEBI:18730",
"CHEBI:373"
],
"hmdb":[
"HMDB06854",
"HMDB06900"
],
"inchi_key":[
"VUQLHQFKACOHNZ-LURJTMIESA-M"
],
"kegg.compound":[
"C06006"
],
"lipidmaps":[
"LMFA01050383"
],
"metanetx.chemical":[
"MNXM114220"
],
"sabiork":[
"2852"
],
"sbo":"SBO:0000247",
"seed.compound":[
"cpd19045"
]
}
},
{
"id":"acglc__D_c",
"name":"6-Acetyl-D-glucose",
"compartment":"c",
"charge":0,
"formula":"C8H14O7",
"notes":{
"original_bigg_ids":[
"acglc_DASH_D_c"
]
},
"annotation":{
"bigg.metabolite":[
"acglc__D"
],
"biocyc":[
"META:CPD-522"
],
"chebi":[
"CHEBI:2166",
"CHEBI:17901",
"CHEBI:12204",
"CHEBI:20693",
"CHEBI:62111"
],
"inchi_key":[
"ILLOJQCWUBEHBA-KEWYIRBNSA-N"
],
"kegg.compound":[
"C02655"
],
"metanetx.chemical":[
"MNXM722855"
],
"sbo":"SBO:0000247",
"seed.compound":[
"cpd01726"
]
}
},
{
"id":"3mob_c",
"name":"3-Methyl-2-oxobutanoate",
"compartment":"c",
"charge":-1,
"formula":"C5H7O3",
"notes":{
"original_bigg_ids":[
"3mob_c"
]
},
"annotation":{
"bigg.metabolite":[
"3mob"
],
"biocyc":[
"META:2-KETO-ISOVALERATE"
],
"chebi":[
"CHEBI:11851",
"CHEBI:43714",
"CHEBI:132177",
"CHEBI:20115",
"CHEBI:1584",
"CHEBI:16530"
],
"envipath":[
"650babc9-9d68-4b73-9332-11972ca26f7b/compound/dee66401-4b7f-4203-8ee3-fa61f1f45f03"
],
"hmdb":[
"HMDB04260",
"HMDB00019"
],
"inchi_key":[
"QHKABHOOEWYVLI-UHFFFAOYSA-M"
],
"kegg.compound":[
"C00141"
],
"lipidmaps":[
"LMFA01020274"
],
"metanetx.chemical":[
"MNXM238"
],
"sabiork":[
"1945"
],
"sbo":"SBO:0000247",
"seed.compound":[
"cpd00123"
]
}
},
{
"id":"2amsa_c",
"name":"2-Aminomalonate semialdehyde",
"compartment":"c",
"charge":0,
"formula":"C3H5NO3",
"notes":{
"original_bigg_ids":[
"2amsa_c"
]
},
"annotation":{
"bigg.metabolite":[
"2amsa"
],
"biocyc":[
"META:2-AMINOMALONATE-SEMIALDEHYDE"
],
"chebi":[
"CHEBI:77662",
"CHEBI:1020",
"CHEBI:21210",
"CHEBI:37012",
"CHEBI:58671"
],
"envipath":[
"650babc9-9d68-4b73-9332-11972ca26f7b/compound/a5f22d9e-2c03-4186-94c9-b4a32eb48adb"
],
"inchi_key":[
"XMTCKNXTTXDPJX-REOHCLBHSA-N"
],
"kegg.compound":[
"C11822"
],
"metanetx.chemical":[
"MNXM2124"
],
"sbo":"SBO:0000247",
"seed.compound":[
"cpd08626"
]
}
},
{
"id":"3mop_c",
"name":"(S)-3-Methyl-2-oxopentanoate",
"compartment":"c",
"charge":-1,
"formula":"C6H9O3",
"notes":{
"original_bigg_ids":[
"3mop_c"
]
},
"annotation":{
"bigg.metabolite":[
"3mop"
],
"biocyc":[
"META:2-KETO-3-METHYL-VALERATE"
],
"chebi":[
"CHEBI:18568",
"CHEBI:401",
"CHEBI:213",
"CHEBI:18567",
"CHEBI:35146",
"CHEBI:18755",
"CHEBI:11049",
"CHEBI:10888",
"CHEBI:15614"
],
"inchi_key":[
"JVQYSWDUAOAHFM-BYPYZUCNSA-M"
],
"kegg.compound":[
"C00671"
],
"lipidmaps":[
"LMFA01020275"
],
"metanetx.chemical":[
"MNXM439"
],
"sabiork":[
"5174"
],
"sbo":"SBO:0000247",
"seed.compound":[
"cpd00508"
]
}
},
{
"id":"acglu_c",
"name":"N-Acetyl-L-glutamate",
"compartment":"c",
"charge":-2,
"formula":"C7H9NO5",
"notes":{
"original_bigg_ids":[
"acglu_c"
]
},
"annotation":{
"bigg.metabolite":[
"acglu"
],
"biocyc":[
"META:ACETYL-GLU"
],
"chebi":[
"CHEBI:7150",
"CHEBI:17533",
"CHEBI:44337",
"CHEBI:44335",
"CHEBI:21549",
"CHEBI:87274",
"CHEBI:64040",
"CHEBI:12575",
"CHEBI:21552"
],
"inchi_key":[
"RFMMMVDNIPUKGG-YFKPBYRVSA-L"
],
"kegg.compound":[
"C00624"
],
"metanetx.chemical":[
"MNXM730"
],
"reactome.compound":[
"30471"
],
"sabiork":[
"2120"
],
"sbo":"SBO:0000247",
"seed.compound":[
"cpd00477"
]
}
},
{
"id":"2aobut_c",
"name":"L-2-Amino-3-oxobutanoate",
"compartment":"c",
"charge":0,
"formula":"C4H7NO3",
"notes":{
"original_bigg_ids":[
"2aobut_c"
]
},
"annotation":{
"bigg.metabolite":[
"2aobut"
],
"biocyc":[
"META:AMINO-OXOBUT"
],
"chebi":[
"CHEBI:6156",
"CHEBI:78948",
"CHEBI:35229",
"CHEBI:40668",
"CHEBI:21195",
"CHEBI:13048",
"CHEBI:40673",
"CHEBI:16944"
],
"hmdb":[
"HMDB06454"
],
"inchi_key":[
"SAUCHDKDCUROAO-VKHMYHEASA-N"
],
"kegg.compound":[
"C03508"
],
"lipidmaps":[
"LMFA01060172"
],
"metanetx.chemical":[
"MNXM114087"
],
"reactome.compound":[
"6798652"
],
"sabiork":[
"6672"
],
"sbo":"SBO:0000247",
"seed.compound":[
"cpd02211"
]
}
},
{
"id":"acmalt_c",
"name":"Acetyl-maltose",
"compartment":"c",
"charge":0,
"formula":"C14H24O12",
"notes":{
"original_bigg_ids":[
"acmalt_c"
]
},
"annotation":{
"bigg.metabolite":[
"acmalt"
],
"biocyc":[
"META:CPD-18529"
],
"inchi_key":[
"IJVLHLCOMOKFHH-DURRTVQMSA-N"
],
"kegg.compound":[
"C02130"
],
"kegg.glycan":[
"G10592"
],
"metanetx.chemical":[
"MNXM3135"
],
"sbo":"SBO:0000247",
"seed.compound":[
"cpd01441"
]
}
},
{
"id":"3ocddec5eACP_c",
"name":"3-oxo-cis-dodec-5-enoyl-[acyl-carrier protein]",
"compartment":"c",
"charge":-1,
"formula":"C23H39N2O9PRS",
"notes":{
"original_bigg_ids":[
"3ocddec5eACP_c"
]
},
"annotation":{
"bigg.metabolite":[
"3ocddec5eACP"
],
"metanetx.chemical":[
"MNXM6837"
],
"sbo":"SBO:0000247",
"seed.compound":[
"cpd15373"
]
}
},
{
"id":"2cpr5p_c",
"name":"1-(2-Carboxyphenylamino)-1-deoxy-D-ribulose 5-phosphate",
"compartment":"c",
"charge":-3,
"formula":"C12H13NO9P",
"notes":{
"original_bigg_ids":[
"2cpr5p_c"
]
},
"annotation":{
"bigg.metabolite":[
"2cpr5p"
],
"biocyc":[
"META:CARBOXYPHENYLAMINO-DEOXYRIBULOSE-P"
],
"chebi":[
"CHEBI:11186",
"CHEBI:566",
"CHEBI:18959",
"CHEBI:565",
"CHEBI:29112",
"CHEBI:58613",
"CHEBI:28625"
],
"inchi_key":[
"QKMBYNRMPRKVTO-MNOVXSKESA-K"
],
"kegg.compound":[
"C01302"
],
"metanetx.chemical":[
"MNXM1455"
],
"sbo":"SBO:0000247",
"seed.compound":[
"cpd00956"
]
}
},
{
"id":"3ocmrs7eACP_c",
"name":"3-oxo-cis-myristol-7-eoyl-[acyl-carrier protein]",
"compartment":"c",
"charge":-1,
"formula":"C25H43N2O9PRS",
"notes":{
"original_bigg_ids":[
"3ocmrs7eACP_c"
]
},
"annotation":{
"bigg.metabolite":[
"3ocmrs7eACP"
],
"metanetx.chemical":[
"MNXM6838"
],
"sbo":"SBO:0000247",
"seed.compound":[
"cpd15374"
]
}
},
{
"id":"acmana_c",
"name":"N-Acetyl-D-mannosamine",
"compartment":"c",
"charge":0,
"formula":"C8H15NO6",
"notes":{
"original_bigg_ids":[
"acmana_c"
]
},
"annotation":{
"bigg.metabolite":[
"acmana"
],
"biocyc":[
"META:N-acetyl-D-mannosamine"
],
"chebi":[
"CHEBI:7141",
"CHEBI:12459",
"CHEBI:12573",
"CHEBI:58019",
"CHEBI:17122",
"CHEBI:63153",
"CHEBI:21538"
],
"hmdb":[
"HMDB62724"
],
"inchi_key":[
"MBLBDJOUHNCFQT-XAMCCFCMSA-N"
],
"kegg.compound":[
"C00645"
],
"metanetx.chemical":[
"MNXM2403"
],
"reactome.compound":[
"4085214"
],
"sabiork":[
"25302",
"1583"
],
"sbo":"SBO:0000247",
"seed.compound":[
"cpd00492"
]
}
},
{
"id":"2dda7p_c",
"name":"2-Dehydro-3-deoxy-D-arabino-heptonate 7-phosphate",
"compartment":"c",
"charge":-3,
"formula":"C7H10O10P",
"notes":{
"original_bigg_ids":[
"2dda7p_c"
]
},
"annotation":{
"bigg.metabolite":[
"2dda7p"
],
"biocyc":[
"META:3-DEOXY-D-ARABINO-HEPTULOSONATE-7-P"
],
"chebi":[
"CHEBI:1053",
"CHEBI:18150",
"CHEBI:11544",
"CHEBI:11785",
"CHEBI:19523",
"CHEBI:58394",
"CHEBI:20003",
"CHEBI:11786",
"CHEBI:29477"
],
"inchi_key":[
"PJWIPEXIFFQAQZ-PUFIMZNGSA-K"
],
"kegg.compound":[
"C04691"
],
"metanetx.chemical":[
"MNXM1219"
],
"reactome.compound":[
"964909"
],
"sabiork":[
"1828"
],
"sbo":"SBO:0000247",
"seed.compound":[
"cpd02857"
]
}
},
{
"id":"acmanap_c",
"name":"N-Acetyl-D-mannosamine 6-phosphate",
"compartment":"c",
"charge":-2,
"formula":"C8H14NO9P",
"notes":{
"original_bigg_ids":[
"acmanap_c"
]
},
"annotation":{
"bigg.metabolite":[
"acmanap"
],
"biocyc":[
"META:N-ACETYL-D-MANNOSAMINE-6P"
],
"chebi":[
"CHEBI:62165",
"CHEBI:62168",
"CHEBI:58557",
"CHEBI:7142",
"CHEBI:21539",
"CHEBI:28273"
],
"hmdb":[
"HMDB01121"
],
"inchi_key":[
"QDSLHWJDSQGPEE-WCTZXXKLSA-L"
],
"kegg.compound":[
"C04257"
],
"metanetx.chemical":[
"MNXM4708"
],
"reactome.compound":[
"4085225"
],
"sabiork":[
"1802"
],
"sbo":"SBO:0000247",
"seed.compound":[
"cpd02612"
]
}
},
{
"id":"3ocpalm9eACP_c",
"name":"3-oxo-cis-palm-9-eoyl-[acyl-carrier protein]",
"compartment":"c",
"charge":-1,
"formula":"C27H47N2O9PRS",
"notes":{
"original_bigg_ids":[
"3ocpalm9eACP_c"
]
},
"annotation":{
"bigg.metabolite":[
"3ocpalm9eACP"
],
"metanetx.chemical":[
"MNXM6839"
],
"sbo":"SBO:0000247",
"seed.compound":[
"cpd15375"
]
}
},
{
"id":"2ddecg3p_c",
"name":"2-dodecanoyl-sn-glycerol 3-phosphate",
"compartment":"c",
"charge":-1,
"formula":"C15H30O7P1",
"notes":{
"original_bigg_ids":[
"2ddecg3p_c"
]
},
"annotation":{
"bigg.metabolite":[
"2ddecg3p"
],
"metanetx.chemical":[
"MNXM5461"
],
"sbo":"SBO:0000247",
"seed.compound":[
"cpd15350"
]
}
},
{
"id":"3ocvac11eACP_c",
"name":"3-oxo-cis-vacc-11-enoyl-[acyl-carrier protein]",
"compartment":"c",
"charge":-1,
"formula":"C29H51N2O9PRS",
"notes":{
"original_bigg_ids":[
"3ocvac11eACP_c"
]
},
"annotation":{
"bigg.metabolite":[
"3ocvac11eACP"
],
"metanetx.chemical":[
"MNXM6840"
],
"sbo":"SBO:0000247",
"seed.compound":[
"cpd15376"
]
}
},
{
"id":"acmum6p_c",
"name":"N-acetylmuramate 6-phosphate",
"compartment":"c",
"charge":-3,
"formula":"C11H17NO11P",
"notes":{
"original_bigg_ids":[
"acmum6p_c"
]
},
"annotation":{
"bigg.metabolite":[
"acmum6p"
],
"chebi":[
"CHEBI:47968",
"CHEBI:58722"
],
"inchi_key":[
"NMEMTQKUEVNSPV-MKFCKLDKSA-K"
],
"kegg.compound":[
"C16698"
],
"metanetx.chemical":[
"MNXM90332"
],
"sabiork":[
"28082"
],
"sbo":"SBO:0000247",
"seed.compound":[
"cpd15391"
]
}
},
{
"id":"2ddg6p_c",
"name":"2-Dehydro-3-deoxy-D-gluconate 6-phosphate",
"compartment":"c",
"charge":-3,
"formula":"C6H8O9P",
"notes":{
"original_bigg_ids":[
"2ddg6p_c"
]
},
"annotation":{
"bigg.metabolite":[
"2ddg6p"
],
"biocyc":[
"META:2-KETO-3-DEOXY-6-P-GLUCONATE"
],
"chebi":[
"CHEBI:57569",
"CHEBI:11551",
"CHEBI:15925",
"CHEBI:11543",
"CHEBI:1051",
"CHEBI:12227",
"CHEBI:19522"
],
"hmdb":[
"HMDB01376"
],
"inchi_key":[
"OVPRPPOVAXRCED-WVZVXSGGSA-K"
],
"kegg.compound":[
"C04442"
],
"metanetx.chemical":[
"MNXM649"
],
"sbo":"SBO:0000247",
"seed.compound":[
"cpd02711"
]
}
},
{
"id":"acnam_c",
"name":"N-Acetylneuraminate",
"compartment":"c",
"charge":-1,
"formula":"C11H18NO9",
"notes":{
"original_bigg_ids":[
"acnam_c"
]
},
"annotation":{
"bigg.metabolite":[
"acnam"
],
"biocyc":[
"META:N-ACETYLNEURAMINATE",
"META:CPD0-1123"
],
"chebi":[
"CHEBI:12471",
"CHEBI:45744",
"CHEBI:58705",
"CHEBI:17012",
"CHEBI:29087",
"CHEBI:7214",
"CHEBI:12579",
"CHEBI:35418",
"CHEBI:21617",
"CHEBI:21620",
"CHEBI:33987"
],
"hmdb":[
"HMDB00800",
"HMDB00230"
],
"inchi_key":[
"SQVRNKJHWKZAKO-LUWBGTNYSA-M"
],
"kegg.compound":[
"C00270",
"C19910"
],
"metanetx.chemical":[
"MNXM227"
],
"sabiork":[
"22759",
"2006"
],
"sbo":"SBO:0000247",
"seed.compound":[
"cpd27569",
"cpd21149",
"cpd00232"
]
}
},
{
"id":"3odcoa_c",
"name":"3-Oxodecanoyl-CoA",
"compartment":"c",
"charge":-4,
"formula":"C31H48N7O18P3S",
"notes":{
"original_bigg_ids":[
"3odcoa_c"
]
},
"annotation":{
"bigg.metabolite":[
"3odcoa"
],
"biocyc":[
"META:CPD0-2123"
],
"chebi":[
"CHEBI:1633",
"CHEBI:28528",
"CHEBI:20166",
"CHEBI:62548"
],
"hmdb":[
"HMDB03939",
"HMDB06349"
],
"inchi_key":[
"AZCVXMAPLHSIKY-HSJNEKGZSA-J"
],
"kegg.compound":[
"C05265"
],
"lipidmaps":[
"LMFA07050239"
],
"metanetx.chemical":[
"MNXM677"
],
"reactome.compound":[
"77339"
],
"sabiork":[
"21032",
"2742"
],
"sbo":"SBO:0000247",
"seed.compound":[
"cpd03119"
],
"slm":[
"000001028"
]
}
},
{
"id":"3oddcoa_c",
"name":"3-Oxododecanoyl-CoA",
"compartment":"c",
"charge":-4,
"formula":"C33H52N7O18P3S",
"notes":{
"original_bigg_ids":[
"3oddcoa_c"
]
},
"annotation":{
"bigg.metabolite":[
"3oddcoa"
],
"biocyc":[
"META:CPD0-2105"
],
"chebi":[
"CHEBI:1636",
"CHEBI:20169",
"CHEBI:62615",
"CHEBI:27868"
],
"hmdb":[
"HMDB62368",
"HMDB06350",
"HMDB03937"
],
"inchi_key":[
"HQANBZHVWIDNQZ-GMHMEAMDSA-J"
],
"kegg.compound":[
"C05263"
],
"lipidmaps":[
"LMFA07050013",
"LMFA07050247"
],
"metanetx.chemical":[
"MNXM705"
],
"reactome.compound":[
"77253"
],
"sabiork":[
"2740"
],
"sbo":"SBO:0000247",
"seed.compound":[
"cpd03117"
],
"slm":[
"000001024"
]
}
},
{
"id":"2ddglcn_c",
"name":"2-Dehydro-3-deoxy-D-gluconate",
"compartment":"c",
"charge":-1,
"formula":"C6H9O6",
"notes":{
"original_bigg_ids":[
"2ddglcn_c"
]
},
"annotation":{
"bigg.metabolite":[
"2ddglcn"
],
"biocyc":[
"META:2-DEHYDRO-3-DEOXY-D-GLUCONATE"
],
"chebi":[
"CHEBI:1059",
"CHEBI:11550",
"CHEBI:19530",
"CHEBI:17032",
"CHEBI:57990"
],
"inchi_key":[
"WPAMZTWLKIDIOP-WVZVXSGGSA-M"
],
"kegg.compound":[
"C00204"
],
"lipidmaps":[
"LMFA01050475"
],
"metanetx.chemical":[
"MNXM440"
],
"sabiork":[
"1973",
"21127"
],
"sbo":"SBO:0000247",
"seed.compound":[
"cpd00176"
]
}
},
{
"id":"3oddecACP_c",
"name":"3-Oxododecanoyl-[acyl-carrier protein]",
"compartment":"c",
"charge":-1,
"formula":"C23H41N2O9PRS",
"notes":{
"original_bigg_ids":[
"3oddecACP_c"
]
},
"annotation":{
"bigg.metabolite":[
"3oddecACP"
],
"biocyc":[
"META:3-oxo-dodecanoyl-ACPs"
],
"chebi":[
"CHEBI:1637"
],
"kegg.compound":[
"C05756"
],
"lipidmaps":[
"LMFA07060014"
],
"metanetx.chemical":[
"MNXM28933"
],
"sabiork":[
"8116"
],
"sbo":"SBO:0000247",
"seed.compound":[
"cpd11489"
]
}
},
{
"id":"acon_C_c",
"name":"Cis-Aconitate",
"compartment":"c",
"charge":-3,
"formula":"C6H3O6",
"notes":{
"original_bigg_ids":[
"acon_DASH_C_c"
]
},
"annotation":{
"bigg.metabolite":[
"acon_C"
],
"biocyc":[
"META:CIS-ACONITATE"
],
"chebi":[
"CHEBI:23306",
"CHEBI:16383",
"CHEBI:12798",
"CHEBI:32805",
"CHEBI:23308",
"CHEBI:10482"
],
"envipath":[
"32de3cf4-e3e6-4168-956e-32fa5ddb0ce1/compound/643481e5-a35b-477e-8665-70f4dca66baa"
],
"hmdb":[
"HMDB00461",
"HMDB00072"
],
"inchi_key":[
"GTZCVFVGUGFEME-IWQZZHSRSA-K"
],
"kegg.compound":[
"C00417"
],
"metanetx.chemical":[
"MNXM813"
],
"sabiork":[
"2043"
],
"sbo":"SBO:0000247",
"seed.compound":[
"cpd00331"
]
}
},
{
"id":"acon_T_c",
"name":"Trans-Aconitate",
"compartment":"c",
"charge":-3,
"formula":"C6H3O6",
"notes":{
"original_bigg_ids":[
"acon_DASH_T_c"
]
},
"annotation":{
"bigg.metabolite":[
"acon_T"
],
"biocyc":[
"META:CPD-225"
],
"chebi":[
"CHEBI:10719",
"CHEBI:22210",
"CHEBI:27069",
"CHEBI:15708",
"CHEBI:46108",
"CHEBI:27070",
"CHEBI:12869",
"CHEBI:22211",
"CHEBI:32806",
"CHEBI:12878"
],
"hmdb":[
"HMDB00958"
],
"inchi_key":[
"GTZCVFVGUGFEME-HNQUOIGGSA-K"
],
"kegg.compound":[
"C02341"
],
"metanetx.chemical":[
"MNXM1388"
],
"sabiork":[
"6151"
],
"sbo":"SBO:0000247",
"seed.compound":[
"cpd01563"
]
}
},
{
"id":"2dh3dgal_c",
"name":"2-Dehydro-3-deoxy-D-galactonate",
"compartment":"c",
"charge":-1,
"formula":"C6H9O6",
"notes":{
"original_bigg_ids":[
"2dh3dgal_c"
]
},
"annotation":{
"bigg.metabolite":[
"2dh3dgal"
],
"biocyc":[
"META:2-DEHYDRO-3-DEOXY-D-GALACTONATE"
],
"chebi":[
"CHEBI:1056",
"CHEBI:57989",
"CHEBI:19527",
"CHEBI:17028",
"CHEBI:11547"
],
"inchi_key":[
"WPAMZTWLKIDIOP-NQXXGFSBSA-M"
],
"kegg.compound":[
"C01216"
],
"lipidmaps":[
"LMFA01050486"
],
"metanetx.chemical":[
"MNXM1627"
],
"sabiork":[
"5451",
"21126"
],
"sbo":"SBO:0000247",
"seed.compound":[
"cpd00894"
]
}
},
{
"id":"aconm_c",
"name":"E-3-carboxy-2-pentenedioate 6-methyl ester",
"compartment":"c",
"charge":-2,
"formula":"C7H6O6",
"notes":{
"original_bigg_ids":[
"aconm_c"
]
},
"annotation":{
"bigg.metabolite":[
"aconm"
],
"biocyc":[
"META:MONOMETHYL-ESTER-OF-TRANS-ACONITATE"
],
"chebi":[
"CHEBI:57470",
"CHEBI:15663",
"CHEBI:10951",
"CHEBI:277"
],
"inchi_key":[
"BRYKYSQCLNCYQW-DUXPYHPUSA-L"
],
"kegg.compound":[
"C11514"
],
"lipidmaps":[
"LMFA07010698"
],
"metanetx.chemical":[
"MNXM3742"
],
"sbo":"SBO:0000247",
"seed.compound":[
"cpd08353"
]
}
},
{
"id":"3odecACP_c",
"name":"3-Oxodecanoyl-[acyl-carrier protein]",
"compartment":"c",
"charge":-1,
"formula":"C21H37N2O9PRS",
"notes":{
"original_bigg_ids":[
"3odecACP_c"
]
},
"annotation":{
"bigg.metabolite":[
"3odecACP"
],
"biocyc":[
"META:3-oxo-decanoyl-ACPs"
],
"chebi":[
"CHEBI:1634"
],
"kegg.compound":[
"C05753"
],
"lipidmaps":[
"LMFA07060011"
],
"metanetx.chemical":[
"MNXM26616"
],
"sabiork":[
"8113"
],
"sbo":"SBO:0000247",
"seed.compound":[
"cpd11487"
]
}
},
{
"id":"2dh3dgal6p_c",
"name":"2-Dehydro-3-deoxy-D-galactonate 6-phosphate",
"compartment":"c",
"charge":-3,
"formula":"C6H8O9P",
"notes":{
"original_bigg_ids":[
"2dh3dgal6p_c"
]
},
"annotation":{
"bigg.metabolite":[
"2dh3dgal6p"
],
"biocyc":[
"META:DEHYDRO-DEOXY-GALACTONATE-PHOSPHATE"
],
"chebi":[
"CHEBI:11548",
"CHEBI:19528",
"CHEBI:17860",
"CHEBI:58298",
"CHEBI:1057"
],
"inchi_key":[
"OVPRPPOVAXRCED-NQXXGFSBSA-K"
],
"kegg.compound":[
"C01286"
],
"metanetx.chemical":[
"MNXM90136"
],
"sbo":"SBO:0000247",
"seed.compound":[
"cpd00945"
]
}
},
{
"id":"3ohcoa_c",
"name":"3-Oxohexanoyl-CoA",
"compartment":"c",
"charge":-4,
"formula":"C27H40N7O18P3S",
"notes":{
"original_bigg_ids":[
"3ohcoa_c"
]
},
"annotation":{
"bigg.metabolite":[
"3ohcoa"
],
"biocyc":[
"META:K-HEXANOYL-COA"
],
"chebi":[
"CHEBI:27648",
"CHEBI:1641",
"CHEBI:62418",
"CHEBI:20172"
],
"hmdb":[
"HMDB62372",
"HMDB03943"
],
"inchi_key":[
"NFOYYXQAVVYWKV-HDRQGHTBSA-J"
],
"kegg.compound":[
"C05269"
],
"lipidmaps":[
"LMFA07050018",
"LMFA07050242"
],
"metanetx.chemical":[
"MNXM717"
],
"reactome.compound":[
"77320"
],
"sabiork":[
"2746"
],
"sbo":"SBO:0000247",
"seed.compound":[
"cpd03123"
],
"slm":[
"000001031"
]
}
},
{
"id":"acorn_c",
"name":"N2-Acetyl-L-ornithine",
"compartment":"c",
"charge":0,
"formula":"C7H14N2O3",
"notes":{
"original_bigg_ids":[
"acorn_c"
]
},
"annotation":{
"bigg.metabolite":[
"acorn"
],
"biocyc":[
"META:N-ALPHA-ACETYLORNITHINE"
],
"chebi":[
"CHEBI:21814",
"CHEBI:7368",
"CHEBI:16543",
"CHEBI:57805",
"CHEBI:40771",
"CHEBI:12634"
],
"hmdb":[
"HMDB06489",
"HMDB03357"
],
"inchi_key":[
"JRLGPAXAGHMNOL-LURJTMIESA-N"
],
"kegg.compound":[
"C00437"
],
"metanetx.chemical":[
"MNXM817"
],
"sabiork":[
"2048"
],
"sbo":"SBO:0000247",
"seed.compound":[
"cpd00342"
]
}
},
{
"id":"2dhguln_c",
"name":"2-Dehydro-L-gulonate",
"compartment":"c",
"charge":-1,
"formula":"C6H9O7",
"notes":{
"original_bigg_ids":[
"2dhguln_c"
]
},
"annotation":{
"bigg.metabolite":[
"2dhguln"
],
"metanetx.chemical":[
"MNXM114283"
],
"sbo":"SBO:0000247",
"seed.compound":[
"cpd15351"
]
}
},
{
"id":"3ohdcoa_c",
"name":"3-Oxohexadecanoyl-CoA",
"compartment":"c",
"charge":-4,
"formula":"C37H60N7O18P3S",
"notes":{
"original_bigg_ids":[
"3ohdcoa_c"
]
},
"annotation":{
"bigg.metabolite":[
"3ohdcoa"
],
"biocyc":[
"META:3-OXOPALMITOYL-COA"
],
"chebi":[
"CHEBI:1647",
"CHEBI:20176",
"CHEBI:57349",
"CHEBI:11875",
"CHEBI:15491"
],
"hmdb":[
"HMDB06402"
],
"inchi_key":[
"NQMPLXPCRJOSHL-BBECNAHFSA-J"
],
"kegg.compound":[
"C05259"
],
"lipidmaps":[
"LMFA07050250"
],
"metanetx.chemical":[
"MNXM738"
],
"reactome.compound":[
"77302"
],
"sabiork":[
"2736"
],
"sbo":"SBO:0000247",
"seed.compound":[
"cpd03114"
],
"slm":[
"000000869"
]
}
},
{
"id":"2dhp_c",
"name":"2-Dehydropantoate",
"compartment":"c",
"charge":-1,
"formula":"C6H9O4",
"notes":{
"original_bigg_ids":[
"2dhp_c"
]
},
"annotation":{
"bigg.metabolite":[
"2dhp"
],
"biocyc":[
"META:2-DEHYDROPANTOATE"
],
"chebi":[
"CHEBI:1071",
"CHEBI:11561",
"CHEBI:19545",
"CHEBI:17094"
],
"inchi_key":[
"PKVVTUWHANFMQC-UHFFFAOYSA-M"
],
"kegg.compound":[
"C00966"
],
"metanetx.chemical":[
"MNXM959"
],
"sabiork":[
"5342"
],
"sbo":"SBO:0000247",
"seed.compound":[
"cpd00712"
]
}
},
{
"id":"3ohexACP_c",
"name":"3-Oxohexanoyl-[acyl-carrier protein]",
"compartment":"c",
"charge":-1,
"formula":"C17H29N2O9PRS",
"notes":{
"original_bigg_ids":[
"3ohexACP_c"
]
},
"annotation":{
"bigg.metabolite":[
"3ohexACP"
],
"biocyc":[
"META:3-oxo-hexanoyl-ACPs"
],
"chebi":[
"CHEBI:1642"
],
"kegg.compound":[
"C05746"
],
"lipidmaps":[
"LMFA07060005"
],
"metanetx.chemical":[
"MNXM25602"
],
"sabiork":[
"8106"
],
"sbo":"SBO:0000247",
"seed.compound":[
"cpd11486"
]
}
},
{
"id":"2dmmq8_c",
"name":"2-Demethylmenaquinone 8",
"compartment":"c",
"charge":0,
"formula":"C50H70O2",
"notes":{
"original_bigg_ids":[
"2dmmq8_c"
]
},
"annotation":{
"bigg.metabolite":[
"2dmmq8"
],
"biocyc":[
"META:DEMETHYLMENAQUINONE"
],
"chebi":[
"CHEBI:48455"
],
"inchi_key":[
"GDUBPWSFXUAETN-AENDIINCSA-N"
],
"lipidmaps":[
"LMPR02030027"
],
"metanetx.chemical":[
"MNXM2178"
],
"sbo":"SBO:0000247",
"seed.compound":[
"cpd15352"
]
}
},
{
"id":"3omrsACP_c",
"name":"3-Oxotetradecanoyl-[acyl-carrier protein]",
"compartment":"c",
"charge":-1,
"formula":"C25H45N2O9PRS",
"notes":{
"original_bigg_ids":[
"3omrsACP_c"
]
},
"annotation":{
"bigg.metabolite":[
"3omrsACP"
],
"biocyc":[
"META:3-oxo-myristoyl-ACPs"
],
"chebi":[
"CHEBI:1655"
],
"kegg.compound":[
"C05759"
],
"lipidmaps":[
"LMFA07060017"
],
"metanetx.chemical":[
"MNXM26095"
],
"sabiork":[
"8119"
],
"sbo":"SBO:0000247",
"seed.compound":[
"cpd11491"
]
}
},
{
"id":"acser_c",
"name":"O-Acetyl-L-serine",
"compartment":"c",
"charge":0,
"formula":"C5H9NO4",
"notes":{
"original_bigg_ids":[
"acser_c"
]
},
"annotation":{
"bigg.metabolite":[
"acser"
],
"biocyc":[
"META:ACETYLSERINE"
],
"chebi":[
"CHEBI:44568",
"CHEBI:58340",
"CHEBI:7668",
"CHEBI:21938",
"CHEBI:12724",
"CHEBI:17981",
"CHEBI:12710",
"CHEBI:12685"
],
"hmdb":[
"HMDB03011"
],
"inchi_key":[
"VZXPDPZARILFQX-BYPYZUCNSA-N"
],
"kegg.compound":[
"C00979"
],
"metanetx.chemical":[
"MNXM418"
],
"reactome.compound":[
"936709"
],
"sabiork":[
"2202"
],
"sbo":"SBO:0000247",
"seed.compound":[
"cpd00722"
]
}
},
{
"id":"2dmmql8_c",
"name":"2-Demethylmenaquinol 8",
"compartment":"c",
"charge":0,
"formula":"C50H72O2",
"notes":{
"original_bigg_ids":[
"2dmmql8_c"
]
},
"annotation":{
"bigg.metabolite":[
"2dmmql8"
],
"biocyc":[
"META:CPD-12115"
],
"chebi":[
"CHEBI:61873"
],
"inchi_key":[
"FGYPGICSXJEKCG-AENDIINCSA-N"
],
"metanetx.chemical":[
"MNXM558"
],
"sbo":"SBO:0000247",
"seed.compound":[
"cpd15353"
]
}
},
{
"id":"actACP_c",
"name":"Acetoacetyl-ACP",
"compartment":"c",
"charge":-1,
"formula":"C15H25N2O9PRS",
"notes":{
"original_bigg_ids":[
"actACP_c"
]
},
"annotation":{
"bigg.metabolite":[
"actACP"
],
"biocyc":[
"META:Acetoacetyl-ACPs",
"META:Acetoacetyl-ACP"
],
"chebi":[
"CHEBI:2393"
],
"kegg.compound":[
"C05744"
],
"metanetx.chemical":[
"MNXM1223"
],
"sabiork":[
"8104"
],
"sbo":"SBO:0000247",
"seed.compound":[
"cpd11488"
]
}
},
{
"id":"3oocoa_c",
"name":"3-Oxooctanoyl-CoA",
"compartment":"c",
"charge":-4,
"formula":"C29H44N7O18P3S",
"notes":{
"original_bigg_ids":[
"3oocoa_c"
]
},
"annotation":{
"bigg.metabolite":[
"3oocoa"
],
"biocyc":[
"META:CPD0-2106"
],
"chebi":[
"CHEBI:20175",
"CHEBI:28264",
"CHEBI:62619",
"CHEBI:1645"
],
"inchi_key":[
"WPIVBCGRGVNDDT-CECATXLMSA-J"
],
"kegg.compound":[
"C05267"
],
"lipidmaps":[
"LMFA07050249"
],
"metanetx.chemical":[
"MNXM706"
],
"reactome.compound":[
"77328"
],
"sabiork":[
"2744"
],
"sbo":"SBO:0000247",
"seed.compound":[
"cpd03121"
],
"slm":[
"000001026"
]
}
},
{
"id":"2dr1p_c",
"name":"2-Deoxy-D-ribose 1-phosphate",
"compartment":"c",
"charge":-2,
"formula":"C5H9O7P",
"notes":{
"original_bigg_ids":[
"2dr1p_c"
]
},
"annotation":{
"bigg.metabolite":[
"2dr1p"
],
"biocyc":[
"META:DEOXY-D-RIBOSE-1-PHOSPHATE"
],
"chebi":[
"CHEBI:28542",
"CHEBI:1081",
"CHEBI:11563",
"CHEBI:19558",
"CHEBI:58576",
"CHEBI:57259"
],
"hmdb":[
"HMDB01351"
],
"inchi_key":[
"KBDKAJNTYKVSEK-VPENINKCSA-L"
],
"kegg.compound":[
"C00672"
],
"metanetx.chemical":[
"MNXM789"
],
"reactome.compound":[
"112032"
],
"sabiork":[
"1345"
],
"sbo":"SBO:0000247",
"seed.compound":[
"cpd00509",
"cpd26845"
]
}
},
{
"id":"3ooctACP_c",
"name":"3-Oxooctanoyl-[acyl-carrier protein]",
"compartment":"c",
"charge":-1,
"formula":"C19H33N2O9PRS",
"notes":{
"original_bigg_ids":[
"3ooctACP_c"
]
},
"annotation":{
"bigg.metabolite":[
"3ooctACP"
],
"biocyc":[
"META:3-Oxo-octanoyl-ACPs"
],
"chebi":[
"CHEBI:1646"
],
"kegg.compound":[
"C05750"
],
"lipidmaps":[
"LMFA07060008"
],
"metanetx.chemical":[
"MNXM28031"
],
"sabiork":[
"8110"
],
"sbo":"SBO:0000247",
"seed.compound":[
"cpd11490"
]
}
},
{
"id":"actp_c",
"name":"Acetyl phosphate",
"compartment":"c",
"charge":-2,
"formula":"C2H3O5P",
"notes":{
"original_bigg_ids":[
"actp_c"
]
},
"annotation":{
"bigg.metabolite":[
"actp"
],
"biocyc":[
"META:ACETYL-P"
],
"chebi":[
"CHEBI:13711",
"CHEBI:46262",
"CHEBI:15350",
"CHEBI:22191",
"CHEBI:2407"
],
"hmdb":[
"HMDB01494"
],
"inchi_key":[
"LIPOUNRJVLNBCD-UHFFFAOYSA-L"
],
"kegg.compound":[
"C00227"
],
"metanetx.chemical":[
"MNXM280"
],
"sabiork":[
"1316"
],
"sbo":"SBO:0000247",
"seed.compound":[
"cpd00196"
]
}
},
{
"id":"2dr5p_c",
"name":"2-Deoxy-D-ribose 5-phosphate",
"compartment":"c",
"charge":-2,
"formula":"C5H9O7P",
"notes":{
"original_bigg_ids":[
"2dr5p_c"
]
},
"annotation":{
"bigg.metabolite":[
"2dr5p"
],
"biocyc":[
"META:DEOXY-RIBOSE-5P"
],
"chebi":[
"CHEBI:40516",
"CHEBI:16132",
"CHEBI:40921",
"CHEBI:55513",
"CHEBI:57651",
"CHEBI:19559",
"CHEBI:40923",
"CHEBI:62877",
"CHEBI:11566",
"CHEBI:1082",
"CHEBI:42055"
],
"hmdb":[
"HMDB01031"
],
"inchi_key":[
"ALQNUOMIEBHXQG-CRCLSJGQSA-L"
],
"kegg.compound":[
"C00673"
],
"metanetx.chemical":[
"MNXM2179"
],
"reactome.compound":[
"6787328"
],
"sabiork":[
"1346"
],
"sbo":"SBO:0000247",
"seed.compound":[
"cpd26846",
"cpd00510"
]
}
},
{
"id":"3ooctdACP_c",
"name":"3-Oxooctadecanoyl-[acyl-carrier protein]",
"compartment":"c",
"charge":-1,
"formula":"C29H53N2O9PRS",
"notes":{
"original_bigg_ids":[
"3ooctdACP_c"
]
},
"annotation":{
"bigg.metabolite":[
"3ooctdACP"
],
"metanetx.chemical":[
"MNXM3491"
],
"sbo":"SBO:0000247",
"seed.compound":[
"cpd15377"
]
}
},
{
"id":"ade_c",
"name":"Adenine",
"compartment":"c",
"charge":0,
"formula":"C5H5N5",
"notes":{
"original_bigg_ids":[
"ade_c"
]
},
"annotation":{
"bigg.metabolite":[
"ade"
],
"biocyc":[
"META:ADENINE",
"META:ADENINE-RING"
],
"chebi":[
"CHEBI:16708",
"CHEBI:22236",
"CHEBI:40579",
"CHEBI:13733",
"CHEBI:2470"
],
"hmdb":[
"HMDB00034"
],
"inchi_key":[
"GFFGJBXGBJISGV-UHFFFAOYSA-N"
],
"kegg.compound":[
"C00147"
],
"kegg.drug":[
"D00034"
],
"metanetx.chemical":[
"MNXM168"
],
"reactome.compound":[
"83951"
],
"sabiork":[
"57"
],
"sbo":"SBO:0000247",
"seed.compound":[
"cpd00128",
"cpd22238"
]
}
},
{
"id":"2fe1s_c",
"name":"[2Fe-1S] desulfurated iron-sulfur cluster",
"compartment":"c",
"charge":2,
"formula":"SFe2",
"notes":{
"original_bigg_ids":[
"2fe1s_c"
]
},
"annotation":{
"bigg.metabolite":[
"2fe1s"
],
"metanetx.chemical":[
"MNXM147395"
],
"sbo":"SBO:0000247"
}
},
{
"id":"3ohodcoa_c",
"name":"3-Oxooctadecanoyl-CoA",
"compartment":"c",
"charge":-4,
"formula":"C39H64N7O18P3S",
"notes":{
"original_bigg_ids":[
"3oodcoa_c"
]
},
"annotation":{
"bigg.metabolite":[
"3ohodcoa"
],
"biocyc":[
"META:CPD-10260"
],
"chebi":[
"CHEBI:50571",
"CHEBI:71407"
],
"hmdb":[
"HMDB06498"
],
"inchi_key":[
"LGOGWHDPDVAUNY-LFZQUHGESA-J"
],
"kegg.compound":[
"C16216"
],
"lipidmaps":[
"LMFA07050248"
],
"metanetx.chemical":[
"MNXM513"
],
"reactome.compound":[
"548812"
],
"sbo":"SBO:0000247",
"seed.compound":[
"cpd14935"
],
"slm":[
"000000487"
]
}
},
{
"id":"2fe2s_c",
"name":"[2Fe-2S] iron-sulfur cluster",
"compartment":"c",
"charge":2,
"formula":"S2Fe2",
"notes":{
"original_bigg_ids":[
"2fe2s_c"
]
},
"annotation":{
"bigg.metabolite":[
"2fe2s"
],
"chebi":[
"CHEBI:21134",
"CHEBI:64605",
"CHEBI:49600",
"CHEBI:49601"
],
"metanetx.chemical":[
"MNXM151647"
],
"sbo":"SBO:0000247",
"seed.compound":[
"cpd24604"
]
}
},
{
"id":"3opalmACP_c",
"name":"3-Oxohexadecanoyl-[acyl-carrier protein]",
"compartment":"c",
"charge":-1,
"formula":"C27H49N2O9PRS",
"notes":{
"original_bigg_ids":[
"3opalmACP_c"
]
},
"annotation":{
"bigg.metabolite":[
"3opalmACP"
],
"biocyc":[
"META:3-oxo-palmitoyl-ACPs"
],
"chebi":[
"CHEBI:1639"
],
"kegg.compound":[
"C05762"
],
"lipidmaps":[
"LMFA07060019"
],
"metanetx.chemical":[
"MNXM4345"
],
"sabiork":[
"8122"
],
"sbo":"SBO:0000247",
"seed.compound":[
"cpd11485"
]
}
},
{
"id":"adn_c",
"name":"Adenosine",
"compartment":"c",
"charge":0,
"formula":"C10H13N5O4",
"notes":{
"original_bigg_ids":[
"adn_c"
]
},
"annotation":{
"bigg.metabolite":[
"adn"
],
"biocyc":[
"META:ADENOSINE"
],
"chebi":[
"CHEBI:22237",
"CHEBI:13734",
"CHEBI:40558",
"CHEBI:16335",
"CHEBI:40906",
"CHEBI:40911",
"CHEBI:40825",
"CHEBI:2472"
],
"hmdb":[
"HMDB04402",
"HMDB00050",
"HMDB04421",
"HMDB04401"
],
"inchi_key":[
"OIRDTQYFTABQOQ-KQYNXXCUSA-N"
],
"kegg.compound":[
"C00212"
],
"kegg.drug":[
"D00045"
],
"metanetx.chemical":[
"MNXM212"
],
"reactome.compound":[
"83908",
"83909",
"8857850"
],
"sabiork":[
"1402"
],
"sbo":"SBO:0000247",
"seed.compound":[
"cpd00182"
]
}
},
{
"id":"adocbi_c",
"name":"Adenosyl cobinamide",
"compartment":"c",
"charge":1,
"formula":"C58H84CoN16O11",
"notes":{
"original_bigg_ids":[
"adocbi_c"
]
},
"annotation":{
"bigg.metabolite":[
"adocbi"
],
"biocyc":[
"META:ADENOSYLCOBINAMIDE"
],
"hmdb":[
"HMDB06964",
"HMDB06903"
],
"inchi_key":[
"KQXSPGAEBZWHMC-OCUXTBADSA-N"
],
"kegg.compound":[
"C06508"
],
"metanetx.chemical":[
"MNXM90790"
],
"sbo":"SBO:0000247",
"seed.compound":[
"cpd03918"
]
}
},
{
"id":"3ophb_c",
"name":"3-Octaprenyl-4-hydroxybenzoate",
"compartment":"c",
"charge":-1,
"formula":"C47H69O3",
"notes":{
"original_bigg_ids":[
"3ophb_c"
]
},
"annotation":{
"bigg.metabolite":[
"3ophb"
],
"biocyc":[
"META:3-OCTAPRENYL-4-HYDROXYBENZOATE"
],
"chebi":[
"CHEBI:1617",
"CHEBI:50116"
],
"inchi_key":[
"UTIBHEBNILDQKX-LQOKPSQISA-M"
],
"kegg.compound":[
"C05809"
],
"metanetx.chemical":[
"MNXM2195"
],
"sbo":"SBO:0000247",
"seed.compound":[
"cpd03443"
]
}
},
{
"id":"3otdcoa_c",
"name":"3-Oxotetradecanoyl-CoA",
"compartment":"c",
"charge":-4,
"formula":"C35H56N7O18P3S",
"notes":{
"original_bigg_ids":[
"3otdcoa_c"
]
},
"annotation":{
"bigg.metabolite":[
"3otdcoa"
],
"biocyc":[
"META:CPD-10284"
],
"chebi":[
"CHEBI:62543",
"CHEBI:1654",
"CHEBI:20183",
"CHEBI:28726"
],
"hmdb":[
"HMDB03935",
"HMDB06527"
],
"inchi_key":[
"IQNFBGHLIVBNOU-QSGBVPJFSA-J"
],
"kegg.compound":[
"C05261"
],
"lipidmaps":[
"LMFA07050256"
],
"metanetx.chemical":[
"MNXM707"
],
"reactome.compound":[
"77269"
],
"sabiork":[
"2738"
],
"sbo":"SBO:0000247",
"seed.compound":[
"cpd12689"
],
"slm":[
"000001022"
]
}
},
{
"id":"2h3oppan_c",
"name":"2-Hydroxy-3-oxopropanoate",
"compartment":"c",
"charge":-1,
"formula":"C3H3O4",
"notes":{
"original_bigg_ids":[
"2h3oppan_c"
]
},
"annotation":{
"bigg.metabolite":[
"2h3oppan"
],
"biocyc":[
"META:TARTRONATE-S-ALD"
],
"chebi":[
"CHEBI:57978",
"CHEBI:11583",
"CHEBI:16992",
"CHEBI:19605",
"CHEBI:1123",
"CHEBI:15194"
],
"envipath":[
"650babc9-9d68-4b73-9332-11972ca26f7b/compound/8d90d1ea-105d-4bc4-aa70-509cf924dde0",
"5882df9c-dae1-4d80-a40e-db4724271456/compound/41dfb598-597f-4cf0-9667-c2b6573aef5c"
],
"hmdb":[
"HMDB06781",
"HMDB06938"
],
"inchi_key":[
"QWBAFPFNGRFSFB-UHFFFAOYSA-M"
],
"kegg.compound":[
"C01146"
],
"metanetx.chemical":[
"MNXM475"
],
"sbo":"SBO:0000247",
"seed.compound":[
"cpd00843"
]
}
},
{
"id":"3oxdhscoa_c",
"name":"3-oxo-5,6-dehydrosuberyl-CoA",
"compartment":"c",
"charge":-5,
"formula":"C29H39N7O20P3S",
"notes":{
"original_bigg_ids":[
"3oxdhscoa_c"
]
},
"annotation":{
"bigg.metabolite":[
"3oxdhscoa"
],
"biocyc":[
"META:CPD0-2364"
],
"chebi":[
"CHEBI:63253",
"CHEBI:63255"
],
"envipath":[
"32de3cf4-e3e6-4168-956e-32fa5ddb0ce1/compound/6ee3d25d-86c2-4734-a684-74b0f8510d20"
],
"inchi_key":[
"IFFFDKYRRUVOFP-HURBHMQQSA-I"
],
"kegg.compound":[
"C19945"
],
"lipidmaps":[
"LMFA07050236"
],
"metanetx.chemical":[
"MNXM3852"
],
"sbo":"SBO:0000247",
"seed.compound":[
"cpd21184"
]
}
},
{
"id":"adocbip_c",
"name":"Adenosyl cobinamide phosphate",
"compartment":"c",
"charge":-1,
"formula":"C58H83CoN16O14P",
"notes":{
"original_bigg_ids":[
"adocbip_c"
]
},
"annotation":{
"bigg.metabolite":[
"adocbip"
],
"biocyc":[
"META:ADENOSYLCOBINAMIDE-P"
],
"chebi":[
"CHEBI:2481",
"CHEBI:58502"
],
"hmdb":[
"HMDB12184"
],
"inchi_key":[
"MQCMBMUJJHSGIF-QMUWONGRSA-K"
],
"kegg.compound":[
"C06509"
],
"metanetx.chemical":[
"MNXM856"
],
"sbo":"SBO:0000247",
"seed.compound":[
"cpd03919"
]
}
},
{
"id":"adocbl_c",
"name":"Adenosylcobalamin",
"compartment":"c",
"charge":0,
"formula":"C72H100CoN18O17P",
"notes":{
"original_bigg_ids":[
"adocbl_c"
]
},
"annotation":{
"bigg.metabolite":[
"adocbl"
],
"biocyc":[
"META:ADENOSYLCOBALAMIN"
],
"hmdb":[
"HMDB02086"
],
"inchi_key":[
"ZIHHMGTYZOSFRC-QRVZQHAISA-N"
],
"kegg.compound":[
"C00194"
],
"kegg.drug":[
"D00042"
],
"metanetx.chemical":[
"MNXM90703"
],
"reactome.compound":[
"3159297"
],
"sbo":"SBO:0000247",
"seed.compound":[
"cpd00166"
]
}
},
{
"id":"2hdec9eg3p_c",
"name":"2-hexadec-9-enoyl-sn-glycerol 3-phosphate",
"compartment":"c",
"charge":-1,
"formula":"C19H36O7P1",
"notes":{
"original_bigg_ids":[
"2hdec9eg3p_c"
]
},
"annotation":{
"bigg.metabolite":[
"2hdec9eg3p"
],
"metanetx.chemical":[
"MNXM5464"
],
"sbo":"SBO:0000247",
"seed.compound":[
"cpd15354"
]
}
},
{
"id":"3pg_c",
"name":"3-Phospho-D-glycerate",
"compartment":"c",
"charge":-3,
"formula":"C3H4O7P",
"notes":{
"original_bigg_ids":[
"3pg_c"
]
},
"annotation":{
"bigg.metabolite":[
"3pg"
],
"biocyc":[
"META:G3P"
],
"chebi":[
"CHEBI:11879",
"CHEBI:11880",
"CHEBI:17794",
"CHEBI:21029",
"CHEBI:1657",
"CHEBI:58272",
"CHEBI:12987"
],
"hmdb":[
"HMDB60180"
],
"inchi_key":[
"OSJPPGNTCRNQQC-UWTATZPHSA-K"
],
"kegg.compound":[
"C00197"
],
"metanetx.chemical":[
"MNXM126"
],
"reactome.compound":[
"6799493",
"29728"
],
"sabiork":[
"21216"
],
"sbo":"SBO:0000247",
"seed.compound":[
"cpd00169"
]
}
},
{
"id":"2hdecg3p_c",
"name":"2-hexadecanoyl-sn-glycerol 3-phosphate",
"compartment":"c",
"charge":-1,
"formula":"C19H38O7P1",
"notes":{
"original_bigg_ids":[
"2hdecg3p_c"
]
},
"annotation":{
"bigg.metabolite":[
"2hdecg3p"
],
"biocyc":[
"META:CPD-17276"
],
"hmdb":[
"HMDB07849"
],
"lipidmaps":[
"LMGP10050042"
],
"metanetx.chemical":[
"MNXM5465"
],
"sbo":"SBO:0000247",
"seed.compound":[
"cpd15355"
],
"slm":[
"000043273"
]
}
},
{
"id":"3php_c",
"name":"3-Phosphohydroxypyruvate",
"compartment":"c",
"charge":-3,
"formula":"C3H2O7P",
"notes":{
"original_bigg_ids":[
"3php_c"
]
},
"annotation":{
"bigg.metabolite":[
"3php"
],
"biocyc":[
"META:3-P-HYDROXYPYRUVATE"
],
"chebi":[
"CHEBI:11883",
"CHEBI:11884",
"CHEBI:18110",
"CHEBI:1661",
"CHEBI:20192",
"CHEBI:20191",
"CHEBI:30933"
],
"hmdb":[
"HMDB60175",
"HMDB01024"
],
"inchi_key":[
"LFLUCDOSQPJJBE-UHFFFAOYSA-K"
],
"kegg.compound":[
"C03232"
],
"metanetx.chemical":[
"MNXM541"
],
"reactome.compound":[
"977329"
],
"sabiork":[
"2712"
],
"sbo":"SBO:0000247",
"seed.compound":[
"cpd02069"
]
}
},
{
"id":"adp_c",
"name":"ADP C10H12N5O10P2",
"compartment":"c",
"charge":-3,
"formula":"C10H12N5O10P2",
"notes":{
"original_bigg_ids":[
"adp_c"
]
},
"annotation":{
"bigg.metabolite":[
"adp"
],
"biocyc":[
"META:ADP"
],
"chebi":[
"CHEBI:2342",
"CHEBI:16761",
"CHEBI:456216",
"CHEBI:40553",
"CHEBI:22244",
"CHEBI:87518",
"CHEBI:13222"
],
"hmdb":[
"HMDB01341"
],
"inchi_key":[
"XTWYTFMLZFPYCI-KQYNXXCUSA-K"
],
"kegg.compound":[
"C00008"
],
"kegg.glycan":[
"G11113"
],
"metanetx.chemical":[
"MNXM7"
],
"reactome.compound":[
"114565",
"211606",
"114564",
"6798177",
"5632457",
"5696026",
"8869360",
"29370",
"113581",
"113582"
],
"sabiork":[
"35"
],
"sbo":"SBO:0000247",
"seed.compound":[
"cpd00008"
]
}
},
{
"id":"2ippm_c",
"name":"2-Isopropylmaleate",
"compartment":"c",
"charge":-2,
"formula":"C7H8O4",
"notes":{
"original_bigg_ids":[
"2ippm_c"
]
},
"annotation":{
"bigg.metabolite":[
"2ippm"
],
"biocyc":[
"META:CPD-9451"
],
"chebi":[
"CHEBI:17275",
"CHEBI:19668",
"CHEBI:11604",
"CHEBI:58085",
"CHEBI:1179"
],
"hmdb":[
"HMDB12241"
],
"inchi_key":[
"NJMGRJLQRLFQQX-HYXAFXHYSA-L"
],
"kegg.compound":[
"C02631"
],
"metanetx.chemical":[
"MNXM1706"
],
"sabiork":[
"2472"
],
"sbo":"SBO:0000247",
"seed.compound":[
"cpd01710"
]
}
},
{
"id":"3psme_c",
"name":"5-O-(1-Carboxyvinyl)-3-phosphoshikimate",
"compartment":"c",
"charge":-4,
"formula":"C10H9O10P",
"notes":{
"original_bigg_ids":[
"3psme_c"
]
},
"annotation":{
"bigg.metabolite":[
"3psme"
],
"biocyc":[
"META:3-ENOLPYRUVYL-SHIKIMATE-5P"
],
"chebi":[
"CHEBI:20533",
"CHEBI:57701",
"CHEBI:2104",
"CHEBI:12094",
"CHEBI:12097",
"CHEBI:16257"
],
"inchi_key":[
"QUTYKIXIUDQOLK-PRJMDXOYSA-J"
],
"kegg.compound":[
"C01269"
],
"metanetx.chemical":[
"MNXM1365"
],
"reactome.compound":[
"964900"
],
"sabiork":[
"5488"
],
"sbo":"SBO:0000247",
"seed.compound":[
"cpd00932"
]
}
},
{
"id":"2mahmp_c",
"name":"2-Methyl-4-amino-5-hydroxymethylpyrimidine diphosphate",
"compartment":"c",
"charge":-3,
"formula":"C6H8N3O7P2",
"notes":{
"original_bigg_ids":[
"2mahmp_c"
]
},
"annotation":{
"bigg.metabolite":[
"2mahmp"
],
"biocyc":[
"META:AMINO-HYDROXYMETHYL-METHYLPYRIMIDINE-PP"
],
"chebi":[
"CHEBI:16629",
"CHEBI:29079",
"CHEBI:19684",
"CHEBI:20308",
"CHEBI:11612",
"CHEBI:57841",
"CHEBI:11953",
"CHEBI:1194"
],
"inchi_key":[
"AGQJQCFEPUVXNK-UHFFFAOYSA-K"
],
"kegg.compound":[
"C04752"
],
"metanetx.chemical":[
"MNXM1135"
],
"sabiork":[
"1832"
],
"sbo":"SBO:0000247",
"seed.compound":[
"cpd02894"
]
}
},
{
"id":"3sala_c",
"name":"3-Sulfino-L-alanine",
"compartment":"c",
"charge":-2,
"formula":"C3H5NO4S",
"notes":{
"original_bigg_ids":[
"3sala_c"
]
},
"annotation":{
"bigg.metabolite":[
"3sala"
],
"biocyc":[
"META:3-SULFINOALANINE"
],
"chebi":[
"CHEBI:61085",
"CHEBI:16345",
"CHEBI:41721",
"CHEBI:21271",
"CHEBI:11888",
"CHEBI:41618",
"CHEBI:8973",
"CHEBI:1664",
"CHEBI:224037",
"CHEBI:11889"
],
"envipath":[
"650babc9-9d68-4b73-9332-11972ca26f7b/compound/aa80c146-8c4c-4ce4-9276-0d8d56942369"
],
"hmdb":[
"HMDB00996",
"HMDB60179"
],
"inchi_key":[
"ADVPTQAUNPRNPO-REOHCLBHSA-M"
],
"kegg.compound":[
"C00606"
],
"metanetx.chemical":[
"MNXM498"
],
"reactome.compound":[
"1614519"
],
"sabiork":[
"5155"
],
"sbo":"SBO:0000247",
"seed.compound":[
"cpd00467"
]
}
},
{
"id":"adpglc_c",
"name":"ADPglucose C16H23N5O15P2",
"compartment":"c",
"charge":-2,
"formula":"C16H23N5O15P2",
"notes":{
"original_bigg_ids":[
"adpglc_c"
]
},
"annotation":{
"bigg.metabolite":[
"adpglc"
],
"biocyc":[
"META:ADP-D-GLUCOSE"
],
"chebi":[
"CHEBI:40615",
"CHEBI:20846",
"CHEBI:57498",
"CHEBI:13230",
"CHEBI:15751",
"CHEBI:2349"
],
"hmdb":[
"HMDB62621",
"HMDB06557",
"HMDB12186"
],
"inchi_key":[
"WFPZSXYXPSUOPY-ROYWQJLOSA-L"
],
"kegg.compound":[
"C00498"
],
"kegg.glycan":[
"G11109"
],
"metanetx.chemical":[
"MNXM561"
],
"sabiork":[
"3922"
],
"sbo":"SBO:0000247",
"seed.compound":[
"cpd00387"
]
}
},
{
"id":"2mcacn_c",
"name":"Cis-2-Methylaconitate",
"compartment":"c",
"charge":-3,
"formula":"C7H5O6",
"notes":{
"original_bigg_ids":[
"2mcacn_c"
]
},
"annotation":{
"bigg.metabolite":[
"2mcacn"
],
"biocyc":[
"META:CPD-1136"
],
"chebi":[
"CHEBI:57872",
"CHEBI:11084",
"CHEBI:18819",
"CHEBI:456",
"CHEBI:16717"
],
"hmdb":[
"HMDB06357"
],
"inchi_key":[
"NUZLRKBHOBPTQV-ARJAWSKDSA-K"
],
"kegg.compound":[
"C04225"
],
"metanetx.chemical":[
"MNXM1792"
],
"sabiork":[
"7166"
],
"sbo":"SBO:0000247",
"seed.compound":[
"cpd02597"
]
}
},
{
"id":"adphep_DD_c",
"name":"ADP-D-glycero-D-manno-heptose",
"compartment":"c",
"charge":-2,
"formula":"C17H25N5O16P2",
"notes":{
"original_bigg_ids":[
"adphep_DASH_DD_c"
]
},
"annotation":{
"bigg.metabolite":[
"adphep_DD"
],
"biocyc":[
"META:ADP-D-GLYCERO-D-MANNO-HEPTOSE"
],
"chebi":[
"CHEBI:57863",
"CHEBI:59966",
"CHEBI:13223",
"CHEBI:59967",
"CHEBI:16693",
"CHEBI:2343",
"CHEBI:20842"
],
"inchi_key":[
"KMSFWBYFWSKGGR-FQBROAFUSA-L"
],
"kegg.compound":[
"C06397"
],
"metanetx.chemical":[
"MNXM1648"
],
"sabiork":[
"1588"
],
"sbo":"SBO:0000247",
"seed.compound":[
"cpd03830",
"cpd29671"
]
}
},
{
"id":"adphep_LD_c",
"name":"ADP-L-glycero-D-manno-heptose",
"compartment":"c",
"charge":-2,
"formula":"C17H25N5O16P2",
"notes":{
"original_bigg_ids":[
"adphep_DASH_LD_c"
]
},
"annotation":{
"bigg.metabolite":[
"adphep_LD"
],
"biocyc":[
"META:ADP-L-GLYCERO-D-MANNO-HEPTOSE"
],
"chebi":[
"CHEBI:57564",
"CHEBI:15915",
"CHEBI:61506",
"CHEBI:20844",
"CHEBI:2347",
"CHEBI:61530",
"CHEBI:13226"
],
"inchi_key":[
"KMSFWBYFWSKGGR-DTBZDYEHSA-L"
],
"kegg.compound":[
"C06398"
],
"metanetx.chemical":[
"MNXM857"
],
"sabiork":[
"1589"
],
"sbo":"SBO:0000247",
"seed.compound":[
"cpd03831"
]
}
},
{
"id":"4abut_c",
"name":"4-Aminobutanoate",
"compartment":"c",
"charge":0,
"formula":"C4H9NO2",
"notes":{
"original_bigg_ids":[
"4abut_c"
]
},
"annotation":{
"bigg.metabolite":[
"4abut"
],
"biocyc":[
"META:4-AMINO-BUTYRATE"
],
"chebi":[
"CHEBI:40483",
"CHEBI:20317",
"CHEBI:1786",
"CHEBI:16865",
"CHEBI:30566",
"CHEBI:193777",
"CHEBI:11961",
"CHEBI:59888",
"CHEBI:20318"
],
"envipath":[
"32de3cf4-e3e6-4168-956e-32fa5ddb0ce1/compound/e90ecce1-b9b5-49f9-85d9-b83421426cbb"
],
"hmdb":[
"HMDB00112"
],
"inchi_key":[
"BTCSSZJGUNDROE-UHFFFAOYSA-N"
],
"kegg.compound":[
"C00334"
],
"kegg.drug":[
"D00058"
],
"lipidmaps":[
"LMFA01100039"
],
"metanetx.chemical":[
"MNXM192"
],
"reactome.compound":[
"428571",
"352011",
"916850",
"352003"
],
"sabiork":[
"2021"
],
"sbo":"SBO:0000247",
"seed.compound":[
"cpd00281"
]
}
},
{
"id":"4abutn_c",
"name":"4-Aminobutanal",
"compartment":"c",
"charge":1,
"formula":"C4H10NO",
"notes":{
"original_bigg_ids":[
"4abutn_c"
]
},
"annotation":{
"bigg.metabolite":[
"4abutn"
],
"biocyc":[
"META:4-AMINO-BUTYRALDEHYDE"
],
"chebi":[
"CHEBI:11960",
"CHEBI:20316",
"CHEBI:58264",
"CHEBI:17769",
"CHEBI:1785"
],
"hmdb":[
"HMDB60247",
"HMDB01080"
],
"inchi_key":[
"DZQLQEYLEYWJIB-UHFFFAOYSA-O"
],
"kegg.compound":[
"C00555"
],
"metanetx.chemical":[
"MNXM422"
],
"sabiork":[
"2092"
],
"sbo":"SBO:0000247",
"seed.compound":[
"cpd00434",
"cpd12219"
]
}
},
{
"id":"2mcit_c",
"name":"2-Methylcitrate",
"compartment":"c",
"charge":-3,
"formula":"C7H7O7",
"notes":{
"original_bigg_ids":[
"2mcit_c"
]
},
"annotation":{
"bigg.metabolite":[
"2mcit"
],
"biocyc":[
"META:CPD-622"
],
"chebi":[
"CHEBI:30836",
"CHEBI:10860",
"CHEBI:19696",
"CHEBI:30835",
"CHEBI:19695",
"CHEBI:50948",
"CHEBI:58853",
"CHEBI:19630",
"CHEBI:11618",
"CHEBI:11592",
"CHEBI:15598",
"CHEBI:1203"
],
"hmdb":[
"HMDB03610",
"HMDB00379"
],
"inchi_key":[
"YNOXCRMFGMSKIJ-NFNCENRGSA-K"
],
"kegg.compound":[
"C02225"
],
"lipidmaps":[
"LMFA01050442"
],
"metanetx.chemical":[
"MNXM90279"
],
"sabiork":[
"2387"
],
"sbo":"SBO:0000247",
"seed.compound":[
"cpd01501",
"cpd24620"
]
}
},
{
"id":"adprib_c",
"name":"ADPribose C15H21N5O14P2",
"compartment":"c",
"charge":-2,
"formula":"C15H21N5O14P2",
"notes":{
"original_bigg_ids":[
"adprib_c"
]
},
"annotation":{
"bigg.metabolite":[
"adprib"
],
"biocyc":[
"META:ADENOSINE_DIPHOSPHATE_RIBOSE"
],
"chebi":[
"CHEBI:20850",
"CHEBI:16960",
"CHEBI:13231",
"CHEBI:40752",
"CHEBI:2351",
"CHEBI:57967",
"CHEBI:32889"
],
"inchi_key":[
"SRNWOUGRCWSEMX-TYASJMOZSA-L"
],
"kegg.compound":[
"C00301",
"C01882"
],
"metanetx.chemical":[
"MNXM48596"
],
"reactome.compound":[
"2393945",
"8870342",
"1131972"
],
"sabiork":[
"3120"
],
"sbo":"SBO:0000247",
"seed.compound":[
"cpd01296",
"cpd00251"
]
}
},
{
"id":"2me4p_c",
"name":"2-C-methyl-D-erythritol 4-phosphate",
"compartment":"c",
"charge":-2,
"formula":"C5H11O7P",
"notes":{
"original_bigg_ids":[
"2me4p_c"
]
},
"annotation":{
"bigg.metabolite":[
"2me4p"
],
"biocyc":[
"META:2-C-METHYL-D-ERYTHRITOL-4-PHOSPHATE"
],
"chebi":[
"CHEBI:58262",
"CHEBI:17764",
"CHEBI:11483",
"CHEBI:1030"
],
"inchi_key":[
"XMWHRVNVKDKBRG-UHNVWZDZSA-L"
],
"kegg.compound":[
"C11434"
],
"metanetx.chemical":[
"MNXM1626"
],
"sabiork":[
"13501"
],
"sbo":"SBO:0000247",
"seed.compound":[
"cpd08286"
]
}
},
{
"id":"ag_c",
"name":"Silver",
"compartment":"c",
"charge":1,
"formula":"Ag",
"notes":{
"original_bigg_ids":[
"ag_c"
]
},
"annotation":{
"bigg.metabolite":[
"ag"
],
"biocyc":[
"META:AG+"
],
"chebi":[
"CHEBI:49467",
"CHEBI:30051",
"CHEBI:49468"
],
"hmdb":[
"HMDB02659"
],
"inchi_key":[
"FOIXSVOLVBLSDH-UHFFFAOYSA-N"
],
"kegg.compound":[
"C06710"
],
"metanetx.chemical":[
"MNXM5928"
],
"sabiork":[
"45"
],
"sbo":"SBO:0000247",
"seed.compound":[
"cpd04100"
]
}
},
{
"id":"4abz_c",
"name":"4-Aminobenzoate",
"compartment":"c",
"charge":-1,
"formula":"C7H6NO2",
"notes":{
"original_bigg_ids":[
"4abz_c"
]
},
"annotation":{
"bigg.metabolite":[
"4abz"
],
"biocyc":[
"META:P-AMINO-BENZOATE"
],
"chebi":[
"CHEBI:30753",
"CHEBI:20314",
"CHEBI:44778",
"CHEBI:11959",
"CHEBI:113372",
"CHEBI:20315",
"CHEBI:17836",
"CHEBI:1783"
],
"envipath":[
"32de3cf4-e3e6-4168-956e-32fa5ddb0ce1/compound/a5ad09dc-a75c-4ad4-8917-a62ebefdc941"
],
"hmdb":[
"HMDB01392"
],
"inchi_key":[
"ALYNCZNDIQEVRV-UHFFFAOYSA-M"
],
"kegg.compound":[
"C00568"
],
"kegg.drug":[
"D02456"
],
"metanetx.chemical":[
"MNXM421"
],
"sabiork":[
"2099"
],
"sbo":"SBO:0000247",
"seed.compound":[
"cpd00443"
]
}
},
{
"id":"4adcho_c",
"name":"4-amino-4-deoxychorismate",
"compartment":"c",
"charge":-1,
"formula":"C10H10NO5",
"notes":{
"original_bigg_ids":[
"4adcho_c"
]
},
"annotation":{
"bigg.metabolite":[
"4adcho"
],
"biocyc":[
"META:4-AMINO-4-DEOXYCHORISMATE"
],
"chebi":[
"CHEBI:35181",
"CHEBI:11956",
"CHEBI:18198",
"CHEBI:58406",
"CHEBI:1943",
"CHEBI:35180"
],
"inchi_key":[
"OIUJHGOLFKDBSU-HTQZYQBOSA-M"
],
"kegg.compound":[
"C11355"
],
"metanetx.chemical":[
"MNXM1458"
],
"sabiork":[
"13425"
],
"sbo":"SBO:0000247",
"seed.compound":[
"cpd08210"
]
}
},
{
"id":"2mecdp_c",
"name":"2-C-methyl-D-erythritol 2,4-cyclodiphosphate",
"compartment":"c",
"charge":-2,
"formula":"C5H10O9P2",
"notes":{
"original_bigg_ids":[
"2mecdp_c"
]
},
"annotation":{
"bigg.metabolite":[
"2mecdp"
],
"biocyc":[
"META:2C-METH-D-ERYTHRITOL-CYCLODIPHOSPHATE"
],
"chebi":[
"CHEBI:1029",
"CHEBI:11481",
"CHEBI:58483",
"CHEBI:11482",
"CHEBI:18425"
],
"inchi_key":[
"SFRQRNJMIIUYDI-UHNVWZDZSA-L"
],
"kegg.compound":[
"C11453"
],
"metanetx.chemical":[
"MNXM1168"
],
"sbo":"SBO:0000247",
"seed.compound":[
"cpd08301"
]
}
},
{
"id":"agdpcbi_c",
"name":"Adenosine-GDP-cobinamide",
"compartment":"c",
"charge":-1,
"formula":"C68H95CoN21O21P2",
"notes":{
"original_bigg_ids":[
"agdpcbi_c"
]
},
"annotation":{
"bigg.metabolite":[
"agdpcbi"
],
"biocyc":[
"META:ADENOSYLCOBINAMIDE-GDP"
],
"chebi":[
"CHEBI:2479",
"CHEBI:60487"
],
"hmdb":[
"HMDB12185"
],
"inchi_key":[
"IQTYKHRKNGVJEO-RRMAJTJESA-K"
],
"kegg.compound":[
"C06510"
],
"metanetx.chemical":[
"MNXM1105"
],
"sbo":"SBO:0000247",
"seed.compound":[
"cpd03920"
]
}
},
{
"id":"2obut_c",
"name":"2-Oxobutanoate",
"compartment":"c",
"charge":-1,
"formula":"C4H5O3",
"notes":{
"original_bigg_ids":[
"2obut_c"
]
},
"annotation":{
"bigg.metabolite":[
"2obut"
],
"biocyc":[
"META:2-OXOBUTANOATE"
],
"chebi":[
"CHEBI:1250",
"CHEBI:16763",
"CHEBI:19741",
"CHEBI:30831",
"CHEBI:11636",
"CHEBI:39748",
"CHEBI:19743"
],
"envipath":[
"32de3cf4-e3e6-4168-956e-32fa5ddb0ce1/compound/1d8dba15-23b7-4916-91ba-3b00be5e4e8b",
"650babc9-9d68-4b73-9332-11972ca26f7b/compound/86a149cf-c031-463b-aa33-253fcbde268f"
],
"hmdb":[
"HMDB00005",
"HMDB06544"
],
"inchi_key":[
"TYEYBOSBBBHJIV-UHFFFAOYSA-M"
],
"kegg.compound":[
"C00109"
],
"lipidmaps":[
"LMFA01060002"
],
"metanetx.chemical":[
"MNXM159"
],
"reactome.compound":[
"936714"
],
"sabiork":[
"1934"
],
"sbo":"SBO:0000247",
"seed.compound":[
"cpd00094"
]
}
},
{
"id":"agm_c",
"name":"Agmatine",
"compartment":"c",
"charge":2,
"formula":"C5H16N4",
"notes":{
"original_bigg_ids":[
"agm_c"
]
},
"annotation":{
"bigg.metabolite":[
"agm"
],
"biocyc":[
"META:AGMATHINE"
],
"chebi":[
"CHEBI:17431",
"CHEBI:2514",
"CHEBI:18576",
"CHEBI:13747",
"CHEBI:58145",
"CHEBI:40556"
],
"hmdb":[
"HMDB60259",
"HMDB01432"
],
"inchi_key":[
"QYPPJABKJHAVHS-UHFFFAOYSA-P"
],
"kegg.compound":[
"C00179"
],
"metanetx.chemical":[
"MNXM328"
],
"reactome.compound":[
"351164"
],
"sabiork":[
"4059"
],
"sbo":"SBO:0000247",
"seed.compound":[
"cpd00152"
]
}
},
{
"id":"4ahmmp_c",
"name":"4-Amino-5-hydroxymethyl-2-methylpyrimidine",
"compartment":"c",
"charge":0,
"formula":"C6H9N3O",
"notes":{
"original_bigg_ids":[
"4ahmmp_c"
]
},
"annotation":{
"bigg.metabolite":[
"4ahmmp"
],
"biocyc":[
"META:HMP"
],
"chebi":[
"CHEBI:43206",
"CHEBI:11957",
"CHEBI:1781",
"CHEBI:16892",
"CHEBI:20312"
],
"envipath":[
"32de3cf4-e3e6-4168-956e-32fa5ddb0ce1/compound/05e806c1-5e9c-4cd7-b31a-1cff94880c8a"
],
"inchi_key":[
"VUTBELPREDJDDH-UHFFFAOYSA-N"
],
"kegg.compound":[
"C01279"
],
"metanetx.chemical":[
"MNXM874"
],
"sabiork":[
"5497"
],
"sbo":"SBO:0000247",
"seed.compound":[
"cpd00939"
]
}
},
{
"id":"2odec11eg3p_c",
"name":"2-octadec-11-enoyl-sn-glycerol 3-phosphate",
"compartment":"c",
"charge":-1,
"formula":"C21H40O7P1",
"notes":{
"original_bigg_ids":[
"2odec11eg3p_c"
]
},
"annotation":{
"bigg.metabolite":[
"2odec11eg3p"
],
"metanetx.chemical":[
"MNXM5480"
],
"sbo":"SBO:0000247",
"seed.compound":[
"cpd15357"
]
}
},
{
"id":"4ampm_c",
"name":"4-Amino-2-methyl-5-phosphomethylpyrimidine",
"compartment":"c",
"charge":-2,
"formula":"C6H8N3O4P",
"notes":{
"original_bigg_ids":[
"4ampm_c"
]
},
"annotation":{
"bigg.metabolite":[
"4ampm"
],
"chebi":[
"CHEBI:44219"
],
"inchi_key":[
"SSWDVESQMBHOQT-UHFFFAOYSA-N"
],
"metanetx.chemical":[
"MNXM31161"
],
"sabiork":[
"7398"
],
"sbo":"SBO:0000247",
"seed.compound":[
"cpd02775"
]
}
},
{
"id":"ahcys_c",
"name":"S-Adenosyl-L-homocysteine",
"compartment":"c",
"charge":0,
"formula":"C14H20N6O5S",
"notes":{
"original_bigg_ids":[
"ahcys_c"
]
},
"annotation":{
"bigg.metabolite":[
"ahcys"
],
"biocyc":[
"META:ADENOSYL-HOMO-CYS"
],
"chebi":[
"CHEBI:12741",
"CHEBI:45495",
"CHEBI:8945",
"CHEBI:16680",
"CHEBI:67009",
"CHEBI:22034",
"CHEBI:57856",
"CHEBI:12761",
"CHEBI:12759"
],
"hmdb":[
"HMDB00939"
],
"inchi_key":[
"ZJUKTBDSGOFHSH-WFMPWKQPSA-N"
],
"kegg.compound":[
"C00021"
],
"metanetx.chemical":[
"MNXM19"
],
"reactome.compound":[
"2162252",
"77502",
"5278409",
"71285"
],
"sabiork":[
"1274"
],
"sbo":"SBO:0000247",
"seed.compound":[
"cpd00019"
]
}
},
{
"id":"2odecg3p_c",
"name":"2-octadecanoyl-sn-glycerol 3-phosphate",
"compartment":"c",
"charge":-1,
"formula":"C21H42O7P1",
"notes":{
"original_bigg_ids":[
"2odecg3p_c"
]
},
"annotation":{
"bigg.metabolite":[
"2odecg3p"
],
"biocyc":[
"META:CPD-17274"
],
"hmdb":[
"HMDB07850"
],
"lipidmaps":[
"LMGP10050043"
],
"metanetx.chemical":[
"MNXM5481"
],
"sbo":"SBO:0000247",
"seed.compound":[
"cpd15358"
],
"slm":[
"000043277"
]
}
},
{
"id":"ahdt_c",
"name":"2-Amino-4-hydroxy-6-(erythro-1,2,3-trihydroxypropyl)dihydropteridine triphosphate",
"compartment":"c",
"charge":-4,
"formula":"C9H12N5O13P3",
"notes":{
"original_bigg_ids":[
"ahdt_c"
]
},
"annotation":{
"bigg.metabolite":[
"ahdt"
],
"biocyc":[
"META:DIHYDRONEOPTERIN-P3"
],
"chebi":[
"CHEBI:19455",
"CHEBI:18372",
"CHEBI:20684",
"CHEBI:28069",
"CHEBI:58462",
"CHEBI:1002",
"CHEBI:11509",
"CHEBI:12201"
],
"hmdb":[
"HMDB12181",
"HMDB01144",
"HMDB00980"
],
"inchi_key":[
"DGGUVLXVLHAAGT-XINAWCOVSA-J"
],
"kegg.compound":[
"C04895"
],
"metanetx.chemical":[
"MNXM397"
],
"reactome.compound":[
"1474124"
],
"sabiork":[
"7657",
"25345"
],
"sbo":"SBO:0000247",
"seed.compound":[
"cpd02978"
]
}
},
{
"id":"4c2me_c",
"name":"4-(cytidine 5'-diphospho)-2-C-methyl-D-erythritol",
"compartment":"c",
"charge":-2,
"formula":"C14H23N3O14P2",
"notes":{
"original_bigg_ids":[
"4c2me_c"
]
},
"annotation":{
"bigg.metabolite":[
"4c2me"
],
"biocyc":[
"META:4-CYTIDINE-5-DIPHOSPHO-2-C"
],
"chebi":[
"CHEBI:16578",
"CHEBI:1770",
"CHEBI:57823",
"CHEBI:11938"
],
"inchi_key":[
"YFAUKWZNPVBCFF-XHIBXCGHSA-L"
],
"kegg.compound":[
"C11435"
],
"metanetx.chemical":[
"MNXM1642"
],
"sabiork":[
"13502"
],
"sbo":"SBO:0000247",
"seed.compound":[
"cpd08287"
]
}
},
{
"id":"4crsol_c",
"name":"P-Cresol",
"compartment":"c",
"charge":0,
"formula":"C7H8O",
"notes":{
"original_bigg_ids":[
"4crsol_c"
]
},
"annotation":{
"bigg.metabolite":[
"4crsol"
],
"biocyc":[
"META:CPD-108"
],
"chebi":[
"CHEBI:1816",
"CHEBI:20352",
"CHEBI:44726",
"CHEBI:17847",
"CHEBI:11981"
],
"envipath":[
"32de3cf4-e3e6-4168-956e-32fa5ddb0ce1/compound/b1f893aa-04c5-4a93-b65f-6b42cd0dc97f"
],
"hmdb":[
"HMDB13762",
"HMDB01858"
],
"inchi_key":[
"IWDCLRJOBJJRNH-UHFFFAOYSA-N"
],
"kegg.compound":[
"C01468"
],
"metanetx.chemical":[
"MNXM828"
],
"sabiork":[
"25097",
"5602"
],
"sbo":"SBO:0000247",
"seed.compound":[
"cpd01042"
]
}
},
{
"id":"2ohph_c",
"name":"2-Octaprenyl-6-hydroxyphenol",
"compartment":"c",
"charge":0,
"formula":"C46H70O2",
"notes":{
"original_bigg_ids":[
"2ohph_c"
]
},
"annotation":{
"bigg.metabolite":[
"2ohph"
],
"biocyc":[
"META:2-OCTAPRENYL-6-HYDROXYPHENOL"
],
"chebi":[
"CHEBI:62730",
"CHEBI:1233"
],
"inchi_key":[
"YGTMSXVYLRCOLD-MGDAWYEDSA-N"
],
"kegg.compound":[
"C05811"
],
"metanetx.chemical":[
"MNXM1635"
],
"sbo":"SBO:0000247",
"seed.compound":[
"cpd03445"
]
}
},
{
"id":"4fe4s_c",
"name":"[4Fe-4S] iron-sulfur cluster",
"compartment":"c",
"charge":2,
"formula":"S4Fe4",
"notes":{
"original_bigg_ids":[
"4fe4s_c"
]
},
"annotation":{
"bigg.metabolite":[
"4fe4s"
],
"biocyc":[
"META:CPD-7"
],
"chebi":[
"CHEBI:33725"
],
"inchi_key":[
"LJBDFODJNLIPKO-UHFFFAOYSA-N"
],
"metanetx.chemical":[
"MNXM37766"
],
"sbo":"SBO:0000247"
}
},
{
"id":"aicar_c",
"name":"5-Amino-1-(5-Phospho-D-ribosyl)imidazole-4-carboxamide",
"compartment":"c",
"charge":-2,
"formula":"C9H13N4O8P",
"notes":{
"original_bigg_ids":[
"aicar_c"
]
},
"annotation":{
"bigg.metabolite":[
"aicar"
],
"biocyc":[
"META:AICAR"
],
"chebi":[
"CHEBI:573",
"CHEBI:12102",
"CHEBI:40739",
"CHEBI:58475",
"CHEBI:18406",
"CHEBI:18966"
],
"hmdb":[
"HMDB01517"
],
"inchi_key":[
"NOTGFIUVDGNKRI-UUOKFMHZSA-L"
],
"kegg.compound":[
"C04677"
],
"metanetx.chemical":[
"MNXM365"
],
"reactome.compound":[
"111409"
],
"sabiork":[
"1891"
],
"sbo":"SBO:0000247",
"seed.compound":[
"cpd02851"
]
}
},
{
"id":"air_c",
"name":"5-amino-1-(5-phospho-D-ribosyl)imidazole",
"compartment":"c",
"charge":-2,
"formula":"C8H12N3O7P",
"notes":{
"original_bigg_ids":[
"air_c"
]
},
"annotation":{
"bigg.metabolite":[
"air"
],
"chebi":[
"CHEBI:28843",
"CHEBI:12101",
"CHEBI:18969",
"CHEBI:2655",
"CHEBI:58592"
],
"hmdb":[
"HMDB62575"
],
"inchi_key":[
"PDACUKOKVHBVHJ-ZRTZXPPTSA-M"
],
"metanetx.chemical":[
"MNXM162266"
],
"sbo":"SBO:0000247"
}
},
{
"id":"2ombzl_c",
"name":"2-Octaprenyl-6-methoxy-1,4-benzoquinol",
"compartment":"c",
"charge":0,
"formula":"C47H72O3",
"notes":{
"original_bigg_ids":[
"2ombzl_c"
]
},
"annotation":{
"bigg.metabolite":[
"2ombzl"
],
"biocyc":[
"META:OCTAPRENYL-METHOXY-BENZOQUINONE"
],
"chebi":[
"CHEBI:60655"
],
"inchi_key":[
"CZFRMASEEPTBAQ-MYCGWMCTSA-N"
],
"metanetx.chemical":[
"MNXM90444"
],
"sbo":"SBO:0000247",
"seed.compound":[
"cpd15359"
]
}
},
{
"id":"akg_c",
"name":"2-Oxoglutarate",
"compartment":"c",
"charge":-2,
"formula":"C5H4O5",
"notes":{
"original_bigg_ids":[
"akg_c"
]
},
"annotation":{
"bigg.metabolite":[
"akg"
],
"biocyc":[
"META:2-KETOGLUTARATE"
],
"chebi":[
"CHEBI:40661",
"CHEBI:16810",
"CHEBI:11638",
"CHEBI:30916",
"CHEBI:19749",
"CHEBI:1253",
"CHEBI:30915",
"CHEBI:19748"
],
"envipath":[
"32de3cf4-e3e6-4168-956e-32fa5ddb0ce1/compound/5b0a94f6-d411-44fd-bcc1-fb79b4e697f5",
"4fd7f3e0-dd25-43ac-9453-dda3e52396e4/compound/6557f3f2-0ab8-494b-a865-8ce0eae788a9"
],
"hmdb":[
"HMDB00208",
"HMDB02812",
"HMDB62781"
],
"inchi_key":[
"KPGXRSRHYNQIFN-UHFFFAOYSA-L"
],
"kegg.compound":[
"C00026"
],
"metanetx.chemical":[
"MNXM20"
],
"reactome.compound":[
"113594",
"561075",
"5278317",
"113671",
"29406",
"389537"
],
"sabiork":[
"1922"
],
"sbo":"SBO:0000247",
"seed.compound":[
"cpd00024"
]
}
},
{
"id":"4h2opntn_c",
"name":"4-Hydroxy-2-oxopentanoate",
"compartment":"c",
"charge":-1,
"formula":"C5H7O4",
"notes":{
"original_bigg_ids":[
"4h2opntn_c"
]
},
"annotation":{
"bigg.metabolite":[
"4h2opntn"
],
"chebi":[
"CHEBI:58222",
"CHEBI:1840",
"CHEBI:17655",
"CHEBI:20377",
"CHEBI:11994"
],
"envipath":[
"4fd7f3e0-dd25-43ac-9453-dda3e52396e4/compound/8d53dd73-dfad-4b84-8c60-973b08fa7732",
"650babc9-9d68-4b73-9332-11972ca26f7b/compound/7b12f095-ae2a-4aad-8bc9-49be222a1d07",
"32de3cf4-e3e6-4168-956e-32fa5ddb0ce1/compound/4cb37502-c29f-479c-9aaf-a30a57e2a9f8"
],
"inchi_key":[
"HFKQINMYQUXOCH-UHFFFAOYSA-M"
],
"kegg.compound":[
"C03589"
],
"metanetx.chemical":[
"MNXM1176"
],
"sabiork":[
"6725"
],
"sbo":"SBO:0000247",
"seed.compound":[
"cpd02258"
]
}
},
{
"id":"2omhmbl_c",
"name":"2-Octaprenyl-3-methyl-5-hydroxy-6-methoxy-1,4-benzoquinol",
"compartment":"c",
"charge":0,
"formula":"C48H74O4",
"notes":{
"original_bigg_ids":[
"2omhmbl_c"
]
},
"annotation":{
"bigg.metabolite":[
"2omhmbl"
],
"biocyc":[
"META:OCTAPRENYL-METHYL-OH-METHOXY-BENZQ"
],
"chebi":[
"CHEBI:61705",
"CHEBI:19728",
"CHEBI:27688",
"CHEBI:1231"
],
"inchi_key":[
"QURLIMHPCRKMJP-WDXILIIOSA-N"
],
"metanetx.chemical":[
"MNXM2187"
],
"sbo":"SBO:0000247",
"seed.compound":[
"cpd15360"
]
}
},
{
"id":"4hbz_c",
"name":"4-Hydroxybenzoate",
"compartment":"c",
"charge":-1,
"formula":"C7H5O3",
"notes":{
"original_bigg_ids":[
"4hbz_c"
]
},
"annotation":{
"bigg.metabolite":[
"4hbz"
],
"biocyc":[
"META:4-hydroxybenzoate"
],
"chebi":[
"CHEBI:20397",
"CHEBI:30763",
"CHEBI:1858",
"CHEBI:17879",
"CHEBI:44949",
"CHEBI:12003",
"CHEBI:20398"
],
"envipath":[
"4fd7f3e0-dd25-43ac-9453-dda3e52396e4/compound/1811ddf5-ba98-40a5-949d-c660b8587741",
"32de3cf4-e3e6-4168-956e-32fa5ddb0ce1/compound/9e05c7cc-e1b3-46a4-93ce-785c0dc04bfa",
"650babc9-9d68-4b73-9332-11972ca26f7b/compound/1cc87b2b-41db-4354-90b1-049369c47662"
],
"hmdb":[
"HMDB00500"
],
"inchi_key":[
"FJKROLUGYXJWQN-UHFFFAOYSA-M"
],
"kegg.compound":[
"C00156"
],
"metanetx.chemical":[
"MNXM164"
],
"reactome.compound":[
"2162213"
],
"sabiork":[
"1951"
],
"sbo":"SBO:0000247",
"seed.compound":[
"cpd00136"
]
}
},
{
"id":"ala_B_c",
"name":"Beta-Alanine",
"compartment":"c",
"charge":0,
"formula":"C3H7NO2",
"notes":{
"original_bigg_ids":[
"ala_DASH_B_c"
]
},
"annotation":{
"bigg.metabolite":[
"ala_B"
],
"biocyc":[
"META:B-ALANINE"
],
"chebi":[
"CHEBI:12389",
"CHEBI:63070",
"CHEBI:16958",
"CHEBI:22821",
"CHEBI:10343",
"CHEBI:57966",
"CHEBI:41050"
],
"envipath":[
"650babc9-9d68-4b73-9332-11972ca26f7b/compound/0352ab69-1208-420e-b7c9-87b5b436f4df"
],
"hmdb":[
"HMDB00056"
],
"inchi_key":[
"UCMIRNVEIXFBKS-UHFFFAOYSA-N"
],
"kegg.compound":[
"C00099"
],
"kegg.drug":[
"D07561"
],
"metanetx.chemical":[
"MNXM144"
],
"reactome.compound":[
"73590",
"909777"
],
"sabiork":[
"1932"
],
"sbo":"SBO:0000247",
"seed.compound":[
"cpd00085"
]
}
},
{
"id":"2ommbl_c",
"name":"2-Octaprenyl-3-methyl-6-methoxy- 1,4-benzoquinol",
"compartment":"c",
"charge":0,
"formula":"C48H74O3",
"notes":{
"original_bigg_ids":[
"2ommbl_c"
]
},
"annotation":{
"bigg.metabolite":[
"2ommbl"
],
"biocyc":[
"META:OCTAPRENYL-METHYL-METHOXY-BENZQ"
],
"chebi":[
"CHEBI:60656"
],
"hmdb":[
"HMDB11661"
],
"inchi_key":[
"HDSGDGSLNMIMKU-KFSSTAEESA-N"
],
"metanetx.chemical":[
"MNXM1899"
],
"sbo":"SBO:0000247",
"seed.compound":[
"cpd15361"
]
}
},
{
"id":"ala__D_c",
"name":"D-Alanine",
"compartment":"c",
"charge":0,
"formula":"C3H7NO2",
"notes":{
"original_bigg_ids":[
"ala_DASH_D_c"
]
},
"annotation":{
"bigg.metabolite":[
"ala__D"
],
"biocyc":[
"META:D-ALANINE"
],
"chebi":[
"CHEBI:12899",
"CHEBI:57416",
"CHEBI:41798",
"CHEBI:10840",
"CHEBI:20893",
"CHEBI:4087",
"CHEBI:32435",
"CHEBI:41848",
"CHEBI:41756",
"CHEBI:41877",
"CHEBI:15570",
"CHEBI:32436"
],
"hmdb":[
"HMDB01310"
],
"inchi_key":[
"QNAYBMKLOCPYGJ-UWTATZPHSA-N"
],
"kegg.compound":[
"C00133"
],
"metanetx.chemical":[
"MNXM156"
],
"sabiork":[
"1940"
],
"sbo":"SBO:0000247",
"seed.compound":[
"cpd00117"
]
}
},
{
"id":"4hthr_c",
"name":"4-Hydroxy-L-threonine",
"compartment":"c",
"charge":0,
"formula":"C4H9NO4",
"notes":{
"original_bigg_ids":[
"4hthr_c"
]
},
"annotation":{
"bigg.metabolite":[
"4hthr"
],
"biocyc":[
"META:CPD0-2189"
],
"chebi":[
"CHEBI:60904",
"CHEBI:28330",
"CHEBI:20393",
"CHEBI:1853"
],
"inchi_key":[
"JBNUARFQOCGDRK-GBXIJSLDSA-N"
],
"kegg.compound":[
"C06056"
],
"metanetx.chemical":[
"MNXM1802"
],
"sbo":"SBO:0000247",
"seed.compound":[
"cpd03608"
]
}
},
{
"id":"2omph_c",
"name":"2-Octaprenyl-6-methoxyphenol",
"compartment":"c",
"charge":0,
"formula":"C47H72O2",
"notes":{
"original_bigg_ids":[
"2omph_c"
]
},
"annotation":{
"bigg.metabolite":[
"2omph"
],
"biocyc":[
"META:2-OCTAPRENYL-6-METHOXYPHENOL"
],
"chebi":[
"CHEBI:1235"
],
"inchi_key":[
"MYNOBJRQIKYBRD-MGHGRUFNSA-N"
],
"kegg.compound":[
"C05812"
],
"metanetx.chemical":[
"MNXM1707"
],
"sbo":"SBO:0000247",
"seed.compound":[
"cpd03446"
]
}
},
{
"id":"4mhetz_c",
"name":"4-Methyl-5-(2-hydroxyethyl)-thiazole",
"compartment":"c",
"charge":0,
"formula":"C6H9NOS",
"notes":{
"original_bigg_ids":[
"4mhetz_c"
]
},
"annotation":{
"bigg.metabolite":[
"4mhetz"
],
"biocyc":[
"META:THZ"
],
"chebi":[
"CHEBI:46320",
"CHEBI:12021",
"CHEBI:17957",
"CHEBI:12086",
"CHEBI:20522",
"CHEBI:12022",
"CHEBI:2011"
],
"hmdb":[
"HMDB32985"
],
"inchi_key":[
"BKAWJIRCKVUVED-UHFFFAOYSA-N"
],
"kegg.compound":[
"C04294"
],
"metanetx.chemical":[
"MNXM962"
],
"sbo":"SBO:0000247",
"seed.compound":[
"cpd02636"
]
}
},
{
"id":"ala__L_c",
"name":"L-Alanine",
"compartment":"c",
"charge":0,
"formula":"C3H7NO2",
"notes":{
"original_bigg_ids":[
"ala_DASH_L_c"
]
},
"annotation":{
"bigg.metabolite":[
"ala__L"
],
"biocyc":[
"META:L-ALPHA-ALANINE"
],
"chebi":[
"CHEBI:21216",
"CHEBI:32440",
"CHEBI:2539",
"CHEBI:46308",
"CHEBI:40735",
"CHEBI:16977",
"CHEBI:22277",
"CHEBI:32439",
"CHEBI:57972",
"CHEBI:6171",
"CHEBI:16449",
"CHEBI:32431",
"CHEBI:32432",
"CHEBI:66916",
"CHEBI:40734",
"CHEBI:13069",
"CHEBI:76050",
"CHEBI:13748"
],
"envipath":[
"650babc9-9d68-4b73-9332-11972ca26f7b/compound/d80739c7-acbe-4c00-8ea2-e3d19a191be2",
"650babc9-9d68-4b73-9332-11972ca26f7b/compound/1aad160f-1c5e-48e0-9473-6305321b31ed"
],
"hmdb":[
"HMDB00161",
"HMDB62251"
],
"inchi_key":[
"QNAYBMKLOCPYGJ-REOHCLBHSA-N"
],
"kegg.compound":[
"C01401",
"C00041"
],
"kegg.drug":[
"D00012"
],
"metanetx.chemical":[
"MNXM32"
],
"reactome.compound":[
"389664",
"352036",
"29432",
"379697"
],
"sabiork":[
"2280",
"67"
],
"sbo":"SBO:0000247",
"seed.compound":[
"cpd00035",
"cpd01003"
]
}
},
{
"id":"2oph_c",
"name":"2-Octaprenylphenol",
"compartment":"c",
"charge":0,
"formula":"C46H70O",
"notes":{
"original_bigg_ids":[
"2oph_c"
]
},
"annotation":{
"bigg.metabolite":[
"2oph"
],
"biocyc":[
"META:2-OCTAPRENYLPHENOL"
],
"chebi":[
"CHEBI:40407",
"CHEBI:1236",
"CHEBI:40398"
],
"inchi_key":[
"VUNQJPPPTJIREN-CMAXTTDKSA-N"
],
"kegg.compound":[
"C05810"
],
"metanetx.chemical":[
"MNXM1886"
],
"sbo":"SBO:0000247",
"seed.compound":[
"cpd03444"
]
}
},
{
"id":"alaala_c",
"name":"D-Alanyl-D-alanine",
"compartment":"c",
"charge":0,
"formula":"C6H12N2O3",
"notes":{
"original_bigg_ids":[
"alaala_c"
]
},
"annotation":{
"bigg.metabolite":[
"alaala"
],
"biocyc":[
"META:D-ALA-D-ALA"
],
"chebi":[
"CHEBI:13749",
"CHEBI:4088",
"CHEBI:16576",
"CHEBI:57822",
"CHEBI:12900",
"CHEBI:20894"
],
"hmdb":[
"HMDB03459"
],
"inchi_key":[
"DEFJQIDDEAULHB-QWWZWVQMSA-N"
],
"kegg.compound":[
"C00993"
],
"metanetx.chemical":[
"MNXM669"
],
"sabiork":[
"2204"
],
"sbo":"SBO:0000247",
"seed.compound":[
"cpd00731"
]
}
},
{
"id":"alac__S_c",
"name":"(S)-2-Acetolactate",
"compartment":"c",
"charge":-1,
"formula":"C5H7O4",
"notes":{
"original_bigg_ids":[
"alac_DASH_S_c"
]
},
"annotation":{
"bigg.metabolite":[
"alac__S"
],
"biocyc":[
"META:2-ACETO-LACTATE"
],
"chebi":[
"CHEBI:11033",
"CHEBI:374",
"CHEBI:18409",
"CHEBI:18731",
"CHEBI:58476"
],
"hmdb":[
"HMDB06855"
],
"inchi_key":[
"NMDWGEGFJUBKLB-YFKPBYRVSA-M"
],
"kegg.compound":[
"C06010"
],
"lipidmaps":[
"LMFA01050460"
],
"metanetx.chemical":[
"MNXM114079"
],
"sabiork":[
"2855"
],
"sbo":"SBO:0000247",
"seed.compound":[
"cpd19047"
]
}
},
{
"id":"4mop_c",
"name":"4-Methyl-2-oxopentanoate",
"compartment":"c",
"charge":-1,
"formula":"C6H9O3",
"notes":{
"original_bigg_ids":[
"4mop_c"
]
},
"annotation":{
"bigg.metabolite":[
"4mop"
],
"biocyc":[
"META:2K-4CH3-PENTANOATE"
],
"chebi":[
"CHEBI:1891",
"CHEBI:12020",
"CHEBI:20438",
"CHEBI:48430",
"CHEBI:41619",
"CHEBI:17865"
],
"hmdb":[
"HMDB00695",
"HMDB00762"
],
"inchi_key":[
"BKAJNAXTPSGJCU-UHFFFAOYSA-M"
],
"kegg.compound":[
"C00233"
],
"metanetx.chemical":[
"MNXM404"
],
"sabiork":[
"1985"
],
"sbo":"SBO:0000247",
"seed.compound":[
"cpd00200"
]
}
},
{
"id":"2oxpaccoa_c",
"name":"2-oxepin-2(3H)-ylideneacetyl-CoA",
"compartment":"c",
"charge":-4,
"formula":"C29H38N7O18P3S",
"notes":{
"original_bigg_ids":[
"2oxpaccoa_c"
]
},
"annotation":{
"bigg.metabolite":[
"2oxpaccoa"
],
"biocyc":[
"META:CPD0-2363"
],
"chebi":[
"CHEBI:63252",
"CHEBI:63251"
],
"envipath":[
"32de3cf4-e3e6-4168-956e-32fa5ddb0ce1/compound/3dfebe6c-c2b9-490b-8a0b-a10c16c4700f"
],
"inchi_key":[
"ZQZCWPBSHHYCMM-BETJHJQZSA-J"
],
"kegg.compound":[
"C19975"
],
"metanetx.chemical":[
"MNXM2851"
],
"sbo":"SBO:0000247",
"seed.compound":[
"cpd21214"
]
}
},
{
"id":"4mpetz_c",
"name":"4-Methyl-5-(2-phosphoethyl)-thiazole",
"compartment":"c",
"charge":-2,
"formula":"C6H8NO4PS",
"notes":{
"original_bigg_ids":[
"4mpetz_c"
]
},
"annotation":{
"bigg.metabolite":[
"4mpetz"
],
"biocyc":[
"META:THZ-P"
],
"chebi":[
"CHEBI:12024",
"CHEBI:58296",
"CHEBI:1892",
"CHEBI:12023",
"CHEBI:46182",
"CHEBI:17857",
"CHEBI:20439",
"CHEBI:30638"
],
"inchi_key":[
"OCYMERZCMYJQQO-UHFFFAOYSA-L"
],
"kegg.compound":[
"C04327"
],
"metanetx.chemical":[
"MNXM960"
],
"sabiork":[
"7237"
],
"sbo":"SBO:0000247",
"seed.compound":[
"cpd02654"
]
}
},
{
"id":"alatrna_c",
"name":"L-Alanyl-tRNA(Ala)",
"compartment":"c",
"charge":1,
"formula":"C3H6NOR",
"notes":{
"original_bigg_ids":[
"alatrna_c"
]
},
"annotation":{
"bigg.metabolite":[
"alatrna"
],
"chebi":[
"CHEBI:17732",
"CHEBI:13070",
"CHEBI:6172",
"CHEBI:13071"
],
"metanetx.chemical":[
"MNXM89815"
],
"reactome.compound":[
"379700",
"379730"
],
"sabiork":[
"3861"
],
"sbo":"SBO:0000247",
"seed.compound":[
"cpd16181"
]
}
},
{
"id":"2p4c2me_c",
"name":"2-phospho-4-(cytidine 5'-diphospho)-2-C-methyl-D-erythritol",
"compartment":"c",
"charge":-4,
"formula":"C14H22N3O17P3",
"notes":{
"original_bigg_ids":[
"2p4c2me_c"
]
},
"annotation":{
"bigg.metabolite":[
"2p4c2me"
],
"biocyc":[
"META:2-PHOSPHO-4-CYTIDINE-5-DIPHOSPHO-2-C-MET"
],
"chebi":[
"CHEBI:57919",
"CHEBI:11650",
"CHEBI:11649",
"CHEBI:1266",
"CHEBI:16840"
],
"inchi_key":[
"HTJXTKBIUVFUAR-XHIBXCGHSA-J"
],
"kegg.compound":[
"C11436"
],
"metanetx.chemical":[
"MNXM1641"
],
"sbo":"SBO:0000247",
"seed.compound":[
"cpd08288"
]
}
},
{
"id":"all__D_c",
"name":"D-Allose",
"compartment":"c",
"charge":0,
"formula":"C6H12O6",
"notes":{
"original_bigg_ids":[
"all_DASH_D_c"
]
},
"annotation":{
"bigg.metabolite":[
"all__D"
],
"biocyc":[
"META:D-Allopyranose",
"META:ALLOSE"
],
"chebi":[
"CHEBI:4093"
],
"inchi_key":[
"WQZGKKKJIJFFOK-IVMDWMLBSA-N"
],
"kegg.compound":[
"C01487"
],
"metanetx.chemical":[
"MNXM1919"
],
"sbo":"SBO:0000247",
"seed.compound":[
"cpd01055"
]
}
},
{
"id":"4pasp_c",
"name":"4-Phospho-L-aspartate",
"compartment":"c",
"charge":-2,
"formula":"C4H6NO7P",
"notes":{
"original_bigg_ids":[
"4pasp_c"
]
},
"annotation":{
"bigg.metabolite":[
"4pasp"
],
"biocyc":[
"META:L-BETA-ASPARTYL-P"
],
"chebi":[
"CHEBI:13062",
"CHEBI:12042",
"CHEBI:20471",
"CHEBI:21246",
"CHEBI:1925",
"CHEBI:20472",
"CHEBI:30407",
"CHEBI:15836",
"CHEBI:57535"
],
"hmdb":[
"HMDB12250"
],
"inchi_key":[
"IXZNKTPIYKDIGG-REOHCLBHSA-L"
],
"kegg.compound":[
"C03082"
],
"metanetx.chemical":[
"MNXM1177"
],
"sabiork":[
"1733"
],
"sbo":"SBO:0000247",
"seed.compound":[
"cpd01977"
]
}
},
{
"id":"2pg_c",
"name":"D-Glycerate 2-phosphate",
"compartment":"c",
"charge":-3,
"formula":"C3H4O7P",
"notes":{
"original_bigg_ids":[
"2pg_c"
]
},
"annotation":{
"bigg.metabolite":[
"2pg"
],
"biocyc":[
"META:2-PG"
],
"chebi":[
"CHEBI:39868",
"CHEBI:21028",
"CHEBI:58289",
"CHEBI:24344",
"CHEBI:12986",
"CHEBI:17835",
"CHEBI:11651",
"CHEBI:1267",
"CHEBI:88350"
],
"hmdb":[
"HMDB00362",
"HMDB62707",
"HMDB03391"
],
"inchi_key":[
"GXIURPTVHJPJLF-UWTATZPHSA-K"
],
"kegg.compound":[
"C00631"
],
"metanetx.chemical":[
"MNXM275"
],
"reactome.compound":[
"30485"
],
"sabiork":[
"31"
],
"sbo":"SBO:0000247",
"seed.compound":[
"cpd00482"
]
}
},
{
"id":"4per_c",
"name":"4-Phospho-D-erythronate",
"compartment":"c",
"charge":-3,
"formula":"C4H6O8P",
"notes":{
"original_bigg_ids":[
"4per_c"
]
},
"annotation":{
"bigg.metabolite":[
"4per"
],
"biocyc":[
"META:ERYTHRONATE-4P"
],
"chebi":[
"CHEBI:49055",
"CHEBI:58766",
"CHEBI:41926",
"CHEBI:49003",
"CHEBI:1924"
],
"inchi_key":[
"ZCZXOHUILRHRQJ-PWNYCUMCSA-K"
],
"kegg.compound":[
"C03393"
],
"metanetx.chemical":[
"MNXM1407"
],
"sabiork":[
"6597"
],
"sbo":"SBO:0000247",
"seed.compound":[
"cpd02147"
]
}
},
{
"id":"all6p_c",
"name":"D-Allose 6-phosphate",
"compartment":"c",
"charge":-2,
"formula":"C6H11O9P",
"notes":{
"original_bigg_ids":[
"all6p_c"
]
},
"annotation":{
"bigg.metabolite":[
"all6p"
],
"chebi":[
"CHEBI:4094",
"CHEBI:12907",
"CHEBI:58328",
"CHEBI:17942",
"CHEBI:20901"
],
"inchi_key":[
"VFRROHXSMXFLSN-BGPJRJDNSA-L"
],
"kegg.compound":[
"C02962"
],
"metanetx.chemical":[
"MNXM4545"
],
"sabiork":[
"1517"
],
"sbo":"SBO:0000247",
"seed.compound":[
"cpd01901"
]
}
},
{
"id":"4ppan_c",
"name":"D-4'-Phosphopantothenate",
"compartment":"c",
"charge":-3,
"formula":"C9H15NO8P",
"notes":{
"original_bigg_ids":[
"4ppan_c"
]
},
"annotation":{
"bigg.metabolite":[
"4ppan"
],
"biocyc":[
"META:4-P-PANTOTHENATE"
],
"chebi":[
"CHEBI:20891",
"CHEBI:15905",
"CHEBI:4082",
"CHEBI:12886",
"CHEBI:18702",
"CHEBI:10986"
],
"hmdb":[
"HMDB01016",
"HMDB62700"
],
"inchi_key":[
"XHFVGHPGDLDEQO-ZETCQYMHSA-K"
],
"kegg.compound":[
"C03492"
],
"metanetx.chemical":[
"MNXM415"
],
"reactome.compound":[
"196786"
],
"sabiork":[
"6663"
],
"sbo":"SBO:0000247",
"seed.compound":[
"cpd02201"
]
}
},
{
"id":"2pglyc_c",
"name":"2-Phosphoglycolate",
"compartment":"c",
"charge":-3,
"formula":"C2H2O6P",
"notes":{
"original_bigg_ids":[
"2pglyc_c"
]
},
"annotation":{
"bigg.metabolite":[
"2pglyc"
],
"biocyc":[
"META:CPD-67"
],
"chebi":[
"CHEBI:1268",
"CHEBI:19764",
"CHEBI:19763",
"CHEBI:11652",
"CHEBI:44849",
"CHEBI:17150",
"CHEBI:58033"
],
"hmdb":[
"HMDB60148",
"HMDB00816"
],
"inchi_key":[
"ASCFNMCAHFUBCO-UHFFFAOYSA-K"
],
"kegg.compound":[
"C00988"
],
"metanetx.chemical":[
"MNXM2074"
],
"sabiork":[
"1350"
],
"sbo":"SBO:0000247",
"seed.compound":[
"cpd00727"
]
}
},
{
"id":"4ppcys_c",
"name":"N-((R)-4-Phosphopantothenoyl)-L-cysteine",
"compartment":"c",
"charge":-3,
"formula":"C12H20N2O9PS",
"notes":{
"original_bigg_ids":[
"4ppcys_c"
]
},
"annotation":{
"bigg.metabolite":[
"4ppcys"
],
"biocyc":[
"META:R-4-PHOSPHOPANTOTHENOYL-L-CYSTEINE"
],
"chebi":[
"CHEBI:15769",
"CHEBI:12438",
"CHEBI:10987",
"CHEBI:57507",
"CHEBI:59458",
"CHEBI:328",
"CHEBI:21461"
],
"hmdb":[
"HMDB01117"
],
"inchi_key":[
"XQYALQVLCNHCFT-CBAPKCEASA-K"
],
"kegg.compound":[
"C04352"
],
"metanetx.chemical":[
"MNXM483"
],
"reactome.compound":[
"196834"
],
"sabiork":[
"7255"
],
"sbo":"SBO:0000247",
"seed.compound":[
"cpd02666"
]
}
},
{
"id":"alltn_c",
"name":"Allantoin",
"compartment":"c",
"charge":0,
"formula":"C4H6N4O3",
"notes":{
"original_bigg_ids":[
"alltn_c"
]
},
"annotation":{
"bigg.metabolite":[
"alltn"
],
"biocyc":[
"META:ALLANTOIN"
],
"chebi":[
"CHEBI:15676",
"CHEBI:74345",
"CHEBI:2594",
"CHEBI:13761",
"CHEBI:22354"
],
"hmdb":[
"HMDB00462"
],
"inchi_key":[
"POJWUDADGALRAB-UHFFFAOYSA-N"
],
"kegg.compound":[
"C01551"
],
"kegg.drug":[
"D00121"
],
"metanetx.chemical":[
"MNXM612"
],
"sabiork":[
"5655"
],
"sbo":"SBO:0000247",
"seed.compound":[
"cpd01092"
]
}
},
{
"id":"alltt_c",
"name":"Allantoate",
"compartment":"c",
"charge":-1,
"formula":"C4H7N4O4",
"notes":{
"original_bigg_ids":[
"alltt_c"
]
},
"annotation":{
"bigg.metabolite":[
"alltt"
],
"biocyc":[
"META:ALLANTOATE"
],
"chebi":[
"CHEBI:22353",
"CHEBI:2593",
"CHEBI:22352",
"CHEBI:13760",
"CHEBI:30837",
"CHEBI:17536"
],
"hmdb":[
"HMDB01209"
],
"inchi_key":[
"NUCLJNSWZCHRKL-UHFFFAOYSA-M"
],
"kegg.compound":[
"C00499"
],
"metanetx.chemical":[
"MNXM584"
],
"sabiork":[
"1873"
],
"sbo":"SBO:0000247",
"seed.compound":[
"cpd00388"
]
}
},
{
"id":"2sephchc_c",
"name":"2-succinyl-5-enolpyruvyl-6-hydroxy-3-cyclohexene-1-carboxylate",
"compartment":"c",
"charge":-3,
"formula":"C14H13O9",
"notes":{
"original_bigg_ids":[
"2sephchc_c"
]
},
"annotation":{
"bigg.metabolite":[
"2sephchc"
],
"chebi":[
"CHEBI:50271",
"CHEBI:58818"
],
"inchi_key":[
"XYCATPIYKOARSZ-OAIFWDMCSA-K"
],
"kegg.compound":[
"C16519"
],
"metanetx.chemical":[
"MNXM1861"
],
"sabiork":[
"27666"
],
"sbo":"SBO:0000247",
"seed.compound":[
"cpd16335"
]
}
},
{
"id":"4r5au_c",
"name":"4-(1-D-Ribitylamino)-5-aminouracil",
"compartment":"c",
"charge":0,
"formula":"C9H16N4O6",
"notes":{
"original_bigg_ids":[
"4r5au_c"
]
},
"annotation":{
"bigg.metabolite":[
"4r5au"
],
"biocyc":[
"META:AMINO-RIBOSYLAMINO-1H-3H-PYR-DIONE"
],
"chebi":[
"CHEBI:20283",
"CHEBI:11929",
"CHEBI:57573",
"CHEBI:1761",
"CHEBI:15934",
"CHEBI:52403"
],
"inchi_key":[
"XKQZIXVJVUPORE-RPDRRWSUSA-N"
],
"kegg.compound":[
"C04732"
],
"metanetx.chemical":[
"MNXM791"
],
"sabiork":[
"7525"
],
"sbo":"SBO:0000247",
"seed.compound":[
"cpd29668",
"cpd02882"
]
}
},
{
"id":"allul6p_c",
"name":"Allulose 6-phosphate",
"compartment":"c",
"charge":-2,
"formula":"C6H11O9P",
"notes":{
"original_bigg_ids":[
"allul6p_c"
]
},
"annotation":{
"bigg.metabolite":[
"allul6p"
],
"biocyc":[
"META:D-ALLULOSE-6-PHOSPHATE"
],
"chebi":[
"CHEBI:61559",
"CHEBI:61519",
"CHEBI:81499"
],
"inchi_key":[
"GSXOAOHZAIYLCY-NGJCXOISSA-L"
],
"kegg.compound":[
"C18096"
],
"metanetx.chemical":[
"MNXM4546"
],
"sabiork":[
"20841"
],
"sbo":"SBO:0000247",
"seed.compound":[
"cpd15394"
]
}
},
{
"id":"2shchc_c",
"name":"2-Succinyl-6-hydroxy-2,4-cyclohexadiene-1-carboxylate",
"compartment":"c",
"charge":-2,
"formula":"C11H10O6",
"notes":{
"original_bigg_ids":[
"2shchc_c"
]
},
"annotation":{
"bigg.metabolite":[
"2shchc"
],
"biocyc":[
"META:CPD-9923"
],
"chebi":[
"CHEBI:39564",
"CHEBI:58689"
],
"inchi_key":[
"QJYRAJSESKVEAE-PSASIEDQSA-L"
],
"kegg.compound":[
"C05817"
],
"metanetx.chemical":[
"MNXM1249"
],
"sabiork":[
"8173"
],
"sbo":"SBO:0000247",
"seed.compound":[
"cpd03451"
]
}
},
{
"id":"altrn_c",
"name":"D-Altronate",
"compartment":"c",
"charge":-1,
"formula":"C6H11O7",
"notes":{
"original_bigg_ids":[
"altrn_c"
]
},
"annotation":{
"bigg.metabolite":[
"altrn"
],
"biocyc":[
"META:D-ALTRONATE"
],
"chebi":[
"CHEBI:46644",
"CHEBI:20904",
"CHEBI:58707",
"CHEBI:12908",
"CHEBI:17360",
"CHEBI:4095"
],
"inchi_key":[
"RGHNJXZEOKUKBD-AIHAYLRMSA-M"
],
"kegg.compound":[
"C00817"
],
"metanetx.chemical":[
"MNXM2011"
],
"sabiork":[
"5251"
],
"sbo":"SBO:0000247",
"seed.compound":[
"cpd00608"
]
}
},
{
"id":"56dura_c",
"name":"5,6-dihydrouracil",
"compartment":"c",
"charge":0,
"formula":"C4H6N2O2",
"notes":{
"original_bigg_ids":[
"56dura_c"
]
},
"annotation":{
"bigg.metabolite":[
"56dura"
],
"biocyc":[
"META:DI-H-URACIL"
],
"chebi":[
"CHEBI:19360",
"CHEBI:12078",
"CHEBI:42107",
"CHEBI:921",
"CHEBI:15901",
"CHEBI:28622",
"CHEBI:1999",
"CHEBI:20511"
],
"hmdb":[
"HMDB00076"
],
"inchi_key":[
"OIVLITBTBDPEFK-UHFFFAOYSA-N"
],
"kegg.compound":[
"C00429"
],
"metanetx.chemical":[
"MNXM506"
],
"reactome.compound":[
"73584"
],
"sabiork":[
"2930"
],
"sbo":"SBO:0000247",
"seed.compound":[
"cpd00337"
]
}
},
{
"id":"apg140_c",
"name":"Acyl phosphatidylglycerol (n-C14:0)",
"compartment":"c",
"charge":-1,
"formula":"C48H92O11P",
"notes":{
"original_bigg_ids":[
"apg140_c"
]
},
"annotation":{
"bigg.metabolite":[
"apg140"
],
"biocyc":[
"META:CPD0-2192"
],
"inchi_key":[
"HLSZVIULNVUBQI-YWPUXERESA-M"
],
"metanetx.chemical":[
"MNXM40227"
],
"sbo":"SBO:0000247",
"seed.compound":[
"cpd26440"
]
}
},
{
"id":"5aizc_c",
"name":"5-amino-1-(5-phospho-D-ribosyl)imidazole-4-carboxylate",
"compartment":"c",
"charge":-3,
"formula":"C9H11N3O9P",
"notes":{
"original_bigg_ids":[
"5aizc_c"
]
},
"annotation":{
"bigg.metabolite":[
"5aizc"
],
"biocyc":[
"META:PHOSPHORIBOSYL-CARBOXY-AMINOIMIDAZOLE"
],
"chebi":[
"CHEBI:77657",
"CHEBI:12103",
"CHEBI:575",
"CHEBI:18968",
"CHEBI:58564",
"CHEBI:28413",
"CHEBI:41336"
],
"hmdb":[
"HMDB06273",
"HMDB62424"
],
"inchi_key":[
"XFVULMDJZXYMSG-ZIYNGMLESA-L"
],
"kegg.compound":[
"C04751"
],
"metanetx.chemical":[
"MNXM507"
],
"reactome.compound":[
"111395"
],
"sbo":"SBO:0000247",
"seed.compound":[
"cpd02893"
]
}
},
{
"id":"5aop_c",
"name":"5-Amino-4-oxopentanoate",
"compartment":"c",
"charge":0,
"formula":"C5H9NO3",
"notes":{
"original_bigg_ids":[
"5aop_c"
]
},
"annotation":{
"bigg.metabolite":[
"5aop"
],
"biocyc":[
"META:5-AMINO-LEVULINATE"
],
"chebi":[
"CHEBI:20547",
"CHEBI:356416",
"CHEBI:132970",
"CHEBI:12109",
"CHEBI:2034",
"CHEBI:17549"
],
"hmdb":[
"HMDB01149"
],
"inchi_key":[
"ZGXJTSGNIOSYLO-UHFFFAOYSA-N"
],
"kegg.compound":[
"C00430"
],
"kegg.drug":[
"D07567"
],
"lipidmaps":[
"LMFA01100055"
],
"metanetx.chemical":[
"MNXM405"
],
"reactome.compound":[
"189489",
"189466"
],
"sbo":"SBO:0000247",
"seed.compound":[
"cpd00338"
]
}
},
{
"id":"5aprbu_c",
"name":"5-Amino-6-(5'-phosphoribitylamino)uracil",
"compartment":"c",
"charge":-2,
"formula":"C9H15N4O9P",
"notes":{
"original_bigg_ids":[
"5aprbu_c"
]
},
"annotation":{
"bigg.metabolite":[
"5aprbu"
],
"biocyc":[
"META:CPD-1086"
],
"chebi":[
"CHEBI:2031",
"CHEBI:58421",
"CHEBI:12107",
"CHEBI:18247"
],
"hmdb":[
"HMDB03841"
],
"inchi_key":[
"RQRINYISXYAZKL-RPDRRWSUSA-L"
],
"kegg.compound":[
"C04454"
],
"metanetx.chemical":[
"MNXM1178"
],
"sbo":"SBO:0000247",
"seed.compound":[
"cpd02720"
]
}
},
{
"id":"amet_c",
"name":"S-Adenosyl-L-methionine",
"compartment":"c",
"charge":1,
"formula":"C15H23N6O5S",
"notes":{
"original_bigg_ids":[
"amet_c"
]
},
"annotation":{
"bigg.metabolite":[
"amet"
],
"biocyc":[
"META:S-ADENOSYLMETHIONINE"
],
"chebi":[
"CHEBI:33442",
"CHEBI:12757",
"CHEBI:10833",
"CHEBI:59789",
"CHEBI:67040",
"CHEBI:8946",
"CHEBI:12742",
"CHEBI:12760",
"CHEBI:10786",
"CHEBI:22036",
"CHEBI:527887",
"CHEBI:15414",
"CHEBI:45607"
],
"hmdb":[
"HMDB01185",
"HMDB62709"
],
"inchi_key":[
"MEFKEPWMEQBLKI-AIRLBKTGSA-O"
],
"kegg.compound":[
"C00019"
],
"metanetx.chemical":[
"MNXM16"
],
"reactome.compound":[
"2162265",
"5279190",
"77087",
"71284",
"353113"
],
"sabiork":[
"1272"
],
"sbo":"SBO:0000247",
"seed.compound":[
"cpd00017"
]
}
},
{
"id":"ametam_c",
"name":"S-Adenosylmethioninamine",
"compartment":"c",
"charge":2,
"formula":"C14H24N6O3S",
"notes":{
"original_bigg_ids":[
"ametam_c"
]
},
"annotation":{
"bigg.metabolite":[
"ametam"
],
"biocyc":[
"META:S-ADENOSYLMETHIONINAMINE"
],
"chebi":[
"CHEBI:22035",
"CHEBI:8947",
"CHEBI:12743",
"CHEBI:15625",
"CHEBI:12762",
"CHEBI:10906",
"CHEBI:57443"
],
"hmdb":[
"HMDB00988"
],
"inchi_key":[
"ZUNBITIXDCPNSD-LSRJEVITSA-O"
],
"kegg.compound":[
"C01137"
],
"metanetx.chemical":[
"MNXM321"
],
"sabiork":[
"5404"
],
"sbo":"SBO:0000247",
"seed.compound":[
"cpd00837"
]
}
},
{
"id":"amob_c",
"name":"S-Adenosyl-4-methylthio-2-oxobutanoate",
"compartment":"c",
"charge":0,
"formula":"C15H19N5O6S",
"notes":{
"original_bigg_ids":[
"amob_c"
]
},
"annotation":{
"bigg.metabolite":[
"amob"
],
"biocyc":[
"META:S-ADENOSYL-4-METHYLTHIO-2-OXOBUTANOATE"
],
"chebi":[
"CHEBI:12758",
"CHEBI:16490",
"CHEBI:8944",
"CHEBI:22033"
],
"inchi_key":[
"UOKVQQMBGVMXPU-CJPDYEHRSA-N"
],
"kegg.compound":[
"C04425"
],
"metanetx.chemical":[
"MNXM3090"
],
"sabiork":[
"7304"
],
"sbo":"SBO:0000247",
"seed.compound":[
"cpd02701"
]
}
},
{
"id":"apg141_c",
"name":"Acyl phosphatidylglycerol (n-C14:1)",
"compartment":"c",
"charge":-1,
"formula":"C48H86O11P",
"notes":{
"original_bigg_ids":[
"apg141_c"
]
},
"annotation":{
"bigg.metabolite":[
"apg141"
],
"metanetx.chemical":[
"MNXM7019"
],
"sbo":"SBO:0000247"
}
},
{
"id":"amp_c",
"name":"AMP C10H12N5O7P",
"compartment":"c",
"charge":-2,
"formula":"C10H12N5O7P",
"notes":{
"original_bigg_ids":[
"amp_c"
]
},
"annotation":{
"bigg.metabolite":[
"amp"
],
"biocyc":[
"META:AMP-GROUP",
"META:AMP"
],
"chebi":[
"CHEBI:13736",
"CHEBI:2356",
"CHEBI:13234",
"CHEBI:22242",
"CHEBI:40786",
"CHEBI:16027",
"CHEBI:40721",
"CHEBI:40510",
"CHEBI:456215",
"CHEBI:13235",
"CHEBI:22245",
"CHEBI:40726",
"CHEBI:47222",
"CHEBI:13740",
"CHEBI:40826",
"CHEBI:12056"
],
"hmdb":[
"HMDB00045"
],
"inchi_key":[
"UDMBCSSLTHHNCD-KQYNXXCUSA-L"
],
"kegg.compound":[
"C00020"
],
"kegg.drug":[
"D02769"
],
"metanetx.chemical":[
"MNXM14"
],
"reactome.compound":[
"389620",
"159448",
"76577",
"109275",
"164121"
],
"sabiork":[
"1273"
],
"sbo":"SBO:0000247",
"seed.compound":[
"cpd22272",
"cpd00018"
]
}
},
{
"id":"5apru_c",
"name":"5-Amino-6-(5'-phosphoribosylamino)uracil",
"compartment":"c",
"charge":-2,
"formula":"C9H13N4O9P",
"notes":{
"original_bigg_ids":[
"5apru_c"
]
},
"annotation":{
"bigg.metabolite":[
"5apru"
],
"biocyc":[
"META:CPD-602"
],
"chebi":[
"CHEBI:12108",
"CHEBI:58453",
"CHEBI:18337",
"CHEBI:2032",
"CHEBI:20546",
"CHEBI:59550",
"CHEBI:59551"
],
"inchi_key":[
"LZEXYCAGPMYXLX-UMMCILCDSA-L"
],
"kegg.compound":[
"C01268"
],
"metanetx.chemical":[
"MNXM1532"
],
"sbo":"SBO:0000247",
"seed.compound":[
"cpd00931"
]
}
},
{
"id":"apg160_c",
"name":"Acyl phosphatidylglycerol (n-C16:0)",
"compartment":"c",
"charge":-1,
"formula":"C54H104O11P",
"notes":{
"original_bigg_ids":[
"apg160_c"
]
},
"annotation":{
"bigg.metabolite":[
"apg160"
],
"biocyc":[
"META:CPD0-2197"
],
"inchi_key":[
"BSAFHIMUDGXOPA-OKPYTHRESA-M"
],
"metanetx.chemical":[
"MNXM40228"
],
"sbo":"SBO:0000247",
"seed.compound":[
"cpd26443"
]
}
},
{
"id":"5caiz_c",
"name":"5-phosphoribosyl-5-carboxyaminoimidazole",
"compartment":"c",
"charge":-3,
"formula":"C9H11N3O9P",
"notes":{
"original_bigg_ids":[
"5caiz_c"
]
},
"annotation":{
"bigg.metabolite":[
"5caiz"
],
"biocyc":[
"META:CPD0-181"
],
"chebi":[
"CHEBI:48000",
"CHEBI:58730"
],
"hmdb":[
"HMDB12268"
],
"inchi_key":[
"JHLXDWGVSYMXPL-XVFCMESISA-K"
],
"kegg.compound":[
"C15667"
],
"metanetx.chemical":[
"MNXM1409"
],
"sbo":"SBO:0000247",
"seed.compound":[
"cpd25523",
"cpd11310"
]
}
},
{
"id":"anhgm_c",
"name":"N-Acetyl-D-glucosamine(anhydrous)N-Acetylmuramic acid",
"compartment":"c",
"charge":-1,
"formula":"C19H29N2O12",
"notes":{
"original_bigg_ids":[
"anhgm_c"
]
},
"annotation":{
"bigg.metabolite":[
"anhgm"
],
"metanetx.chemical":[
"MNXM3060"
],
"sbo":"SBO:0000247",
"seed.compound":[
"cpd15396"
]
}
},
{
"id":"apg161_c",
"name":"Acyl phosphatidylglycerol (n-C16:1)",
"compartment":"c",
"charge":-1,
"formula":"C54H98O11P",
"notes":{
"original_bigg_ids":[
"apg161_c"
]
},
"annotation":{
"bigg.metabolite":[
"apg161"
],
"metanetx.chemical":[
"MNXM7021"
],
"sbo":"SBO:0000247"
}
},
{
"id":"anhgm3p_c",
"name":"N-Acetyl-D-glucosamine(anhydrous)N-Acetylmuramyl-tripeptide",
"compartment":"c",
"charge":-2,
"formula":"C34H52N6O19",
"notes":{
"original_bigg_ids":[
"anhgm3p_c"
]
},
"annotation":{
"bigg.metabolite":[
"anhgm3p"
],
"biocyc":[
"META:CPD0-2155"
],
"inchi_key":[
"ZWZMFRJKRXDGBE-UHFFFAOYSA-L"
],
"metanetx.chemical":[
"MNXM63489"
],
"sbo":"SBO:0000247",
"seed.compound":[
"cpd15397"
]
}
},
{
"id":"anhgm4p_c",
"name":"N-Acetyl-D-glucosamine(anhydrous)N-Acetylmuramyl-tetrapeptide",
"compartment":"c",
"charge":-2,
"formula":"C37H57N7O20",
"notes":{
"original_bigg_ids":[
"anhgm4p_c"
]
},
"annotation":{
"bigg.metabolite":[
"anhgm4p"
],
"biocyc":[
"META:CPD0-2292"
],
"inchi_key":[
"ZTOWCORYLXDAAW-JOUWMGDHSA-L"
],
"metanetx.chemical":[
"MNXM63488"
],
"sbo":"SBO:0000247",
"seed.compound":[
"cpd15398"
]
}
},
{
"id":"anhm_c",
"name":"1,6-anhydrous-N-Acetylmuramate",
"compartment":"c",
"charge":-1,
"formula":"C11H16NO7",
"notes":{
"original_bigg_ids":[
"anhm_c"
]
},
"annotation":{
"bigg.metabolite":[
"anhm"
],
"metanetx.chemical":[
"MNXM90585"
],
"sbo":"SBO:0000247",
"seed.compound":[
"cpd15399"
]
}
},
{
"id":"5dglcn_c",
"name":"5-Dehydro-D-gluconate",
"compartment":"c",
"charge":-1,
"formula":"C6H9O7",
"notes":{
"original_bigg_ids":[
"5dglcn_c"
]
},
"annotation":{
"bigg.metabolite":[
"5dglcn"
],
"biocyc":[
"META:5-DEHYDROGLUCONATE"
],
"chebi":[
"CHEBI:12121",
"CHEBI:20564",
"CHEBI:2051",
"CHEBI:17426",
"CHEBI:12120",
"CHEBI:58143"
],
"inchi_key":[
"IZSRJDGCGRAUAR-MROZADKFSA-M"
],
"kegg.compound":[
"C01062"
],
"metanetx.chemical":[
"MNXM963"
],
"sabiork":[
"2233"
],
"sbo":"SBO:0000247",
"seed.compound":[
"cpd00781"
]
}
},
{
"id":"apg180_c",
"name":"Acyl phosphatidylglycerol (n-C18:0)",
"compartment":"c",
"charge":-1,
"formula":"C60H116O11P",
"notes":{
"original_bigg_ids":[
"apg180_c"
]
},
"annotation":{
"bigg.metabolite":[
"apg180"
],
"biocyc":[
"META:CPD0-2195"
],
"inchi_key":[
"WCMVNCVROQLVSH-JBQXKKLXSA-M"
],
"metanetx.chemical":[
"MNXM40229"
],
"sbo":"SBO:0000247",
"seed.compound":[
"cpd26442"
]
}
},
{
"id":"anhm3p_c",
"name":"1,6-anhydrous-N-Acetylmuramyl-tripeptide",
"compartment":"c",
"charge":-2,
"formula":"C26H39N5O14",
"notes":{
"original_bigg_ids":[
"anhm3p_c"
]
},
"annotation":{
"bigg.metabolite":[
"anhm3p"
],
"biocyc":[
"META:CPD0-2284"
],
"inchi_key":[
"KGVLFEPQSVUIRC-FYQNUYSYSA-L"
],
"metanetx.chemical":[
"MNXM32389"
],
"sbo":"SBO:0000247",
"seed.compound":[
"cpd15400"
]
}
},
{
"id":"anhm4p_c",
"name":"1,6-anhydrous-N-Acetylmuramyl-tetrapeptide",
"compartment":"c",
"charge":-2,
"formula":"C29H44N6O15",
"notes":{
"original_bigg_ids":[
"anhm4p_c"
]
},
"annotation":{
"bigg.metabolite":[
"anhm4p"
],
"inchi_key":[
"OUWAMZWZTFUVMV-NPLPHQDTSA-L"
],
"metanetx.chemical":[
"MNXM5405"
],
"sbo":"SBO:0000247",
"seed.compound":[
"cpd15401"
]
}
},
{
"id":"apg181_c",
"name":"Acyl phosphatidylglycerol (n-C18:1)",
"compartment":"c",
"charge":-1,
"formula":"C60H110O11P",
"notes":{
"original_bigg_ids":[
"apg181_c"
]
},
"annotation":{
"bigg.metabolite":[
"apg181"
],
"metanetx.chemical":[
"MNXM7023"
],
"sbo":"SBO:0000247"
}
},
{
"id":"anth_c",
"name":"Anthranilate",
"compartment":"c",
"charge":-1,
"formula":"C7H6NO2",
"notes":{
"original_bigg_ids":[
"anth_c"
]
},
"annotation":{
"bigg.metabolite":[
"anth"
],
"biocyc":[
"META:ANTHRANILATE"
],
"chebi":[
"CHEBI:30754",
"CHEBI:22575",
"CHEBI:16567",
"CHEBI:40980",
"CHEBI:22578",
"CHEBI:13841",
"CHEBI:22577",
"CHEBI:2757"
],
"envipath":[
"32de3cf4-e3e6-4168-956e-32fa5ddb0ce1/compound/ec511e59-d2cf-482d-ae9f-7f4dd74818c2"
],
"hmdb":[
"HMDB01123"
],
"inchi_key":[
"RWZYAGGXGHYGMB-UHFFFAOYSA-M"
],
"kegg.compound":[
"C00108"
],
"metanetx.chemical":[
"MNXM188"
],
"sabiork":[
"5005"
],
"sbo":"SBO:0000247",
"seed.compound":[
"cpd00093"
]
}
},
{
"id":"ap4a_c",
"name":"P1,P4-Bis(5'-adenosyl) tetraphosphate",
"compartment":"c",
"charge":-4,
"formula":"C20H24N10O19P4",
"notes":{
"original_bigg_ids":[
"ap4a_c"
]
},
"annotation":{
"bigg.metabolite":[
"ap4a"
],
"biocyc":[
"META:ADENOSYL-P4"
],
"chebi":[
"CHEBI:58141",
"CHEBI:7875",
"CHEBI:12729",
"CHEBI:21998",
"CHEBI:17422",
"CHEBI:12726"
],
"hmdb":[
"HMDB01211",
"HMDB06502"
],
"inchi_key":[
"YOAHKNVSNCMZGQ-XPWFQUROSA-J"
],
"kegg.compound":[
"C01260"
],
"metanetx.chemical":[
"MNXM1089"
],
"sabiork":[
"1707"
],
"sbo":"SBO:0000247",
"seed.compound":[
"cpd00924"
]
}
},
{
"id":"ap5a_c",
"name":"P1,P5-Bis(5'-adenosyl) pentaphosphate",
"compartment":"c",
"charge":-5,
"formula":"C20H24N10O22P5",
"notes":{
"original_bigg_ids":[
"ap5a_c"
]
},
"annotation":{
"bigg.metabolite":[
"ap5a"
],
"biocyc":[
"META:CPD0-1137"
],
"chebi":[
"CHEBI:22002",
"CHEBI:62041",
"CHEBI:28898",
"CHEBI:3120"
],
"inchi_key":[
"OIMACDRJUANHTJ-XPWFQUROSA-I"
],
"kegg.compound":[
"C04058"
],
"metanetx.chemical":[
"MNXM2412"
],
"sbo":"SBO:0000247",
"seed.compound":[
"cpd02511"
]
}
},
{
"id":"apoACP_c",
"name":"Apoprotein [acyl carrier protein]",
"compartment":"c",
"charge":0,
"formula":"RHO",
"notes":{
"original_bigg_ids":[
"apoACP_c"
]
},
"annotation":{
"bigg.metabolite":[
"apoACP"
],
"metanetx.chemical":[
"MNXM2214"
],
"sbo":"SBO:0000247",
"seed.compound":[
"cpd29672",
"cpd12370"
]
}
},
{
"id":"apg120_c",
"name":"Acyl phosphatidylglycerol (n-C12:0)",
"compartment":"c",
"charge":-1,
"formula":"C42H80O11P",
"notes":{
"original_bigg_ids":[
"apg120_c"
]
},
"annotation":{
"bigg.metabolite":[
"apg120"
],
"biocyc":[
"META:CPD0-2194"
],
"inchi_key":[
"AJCVDIXUOBZCPE-ZESVVUHVSA-M"
],
"metanetx.chemical":[
"MNXM40226"
],
"sbo":"SBO:0000247",
"seed.compound":[
"cpd26441"
]
}
},
{
"id":"appl_c",
"name":"1-Aminopropan-2-ol",
"compartment":"c",
"charge":1,
"formula":"C3H10NO",
"notes":{
"original_bigg_ids":[
"appl_c"
]
},
"annotation":{
"bigg.metabolite":[
"appl"
],
"biocyc":[
"META:1-AMINO-PROPAN-2-OL"
],
"chebi":[
"CHEBI:610",
"CHEBI:18642",
"CHEBI:42677",
"CHEBI:15675",
"CHEBI:10963",
"CHEBI:19030",
"CHEBI:303"
],
"envipath":[
"650babc9-9d68-4b73-9332-11972ca26f7b/compound/d0a37a0c-a6b5-45b9-b8cd-3d633776e4a3"
],
"hmdb":[
"HMDB12136"
],
"inchi_key":[
"HXKKHQJGJAFBHI-GSVOUGTGSA-O"
],
"kegg.compound":[
"C05771",
"C03194"
],
"metanetx.chemical":[
"MNXM1029"
],
"sbo":"SBO:0000247",
"seed.compound":[
"cpd19039",
"cpd02039"
]
}
},
{
"id":"aps_c",
"name":"Adenosine 5'-phosphosulfate",
"compartment":"c",
"charge":-2,
"formula":"C10H12N5O10PS",
"notes":{
"original_bigg_ids":[
"aps_c"
]
},
"annotation":{
"bigg.metabolite":[
"aps"
],
"biocyc":[
"META:APS"
],
"chebi":[
"CHEBI:22247",
"CHEBI:58243",
"CHEBI:13743",
"CHEBI:2486",
"CHEBI:13741",
"CHEBI:12059",
"CHEBI:17709",
"CHEBI:40562"
],
"hmdb":[
"HMDB01003"
],
"inchi_key":[
"IRLPACMLTUPBCL-KQYNXXCUSA-L"
],
"kegg.compound":[
"C00224"
],
"metanetx.chemical":[
"MNXM287"
],
"reactome.compound":[
"174370"
],
"sabiork":[
"1803"
],
"sbo":"SBO:0000247",
"seed.compound":[
"cpd00193"
]
}
},
{
"id":"ara5p_c",
"name":"D-Arabinose 5-phosphate",
"compartment":"c",
"charge":-2,
"formula":"C5H9O8P",
"notes":{
"original_bigg_ids":[
"ara5p_c"
]
},
"annotation":{
"bigg.metabolite":[
"ara5p"
],
"biocyc":[
"META:ARABINOSE-5P"
],
"chebi":[
"CHEBI:12916",
"CHEBI:79058",
"CHEBI:57693",
"CHEBI:16241",
"CHEBI:4104",
"CHEBI:20915"
],
"hmdb":[
"HMDB11734"
],
"inchi_key":[
"PPQRONHOSHZGFQ-WDCZJNDASA-L"
],
"kegg.compound":[
"C01112"
],
"metanetx.chemical":[
"MNXM1184"
],
"sabiork":[
"25303",
"1478"
],
"sbo":"SBO:0000247",
"seed.compound":[
"cpd00817"
]
}
},
{
"id":"arab__L_c",
"name":"L-Arabinose",
"compartment":"c",
"charge":0,
"formula":"C5H10O5",
"notes":{
"original_bigg_ids":[
"arab_DASH_L_c"
]
},
"annotation":{
"bigg.metabolite":[
"arab__L"
],
"biocyc":[
"META:CPD-15699",
"META:L-ARABINOSE"
],
"chebi":[
"CHEBI:6182"
],
"inchi_key":[
"PYMYPHUHKUWMLA-VAYJURFESA-N"
],
"kegg.compound":[
"C11476"
],
"metanetx.chemical":[
"MNXM91126"
],
"sabiork":[
"1477"
],
"sbo":"SBO:0000247",
"seed.compound":[
"cpd27351",
"cpd19109"
]
}
},
{
"id":"aragund_c",
"name":"O-acetyl-rhamanosyl-N-acetylglucosamyl-undecaprenyl diphosphate",
"compartment":"c",
"charge":-2,
"formula":"C71H115N1O17P2",
"notes":{
"original_bigg_ids":[
"aragund_c"
]
},
"annotation":{
"bigg.metabolite":[
"aragund"
],
"biocyc":[
"META:CPD0-2290"
],
"inchi_key":[
"WYHMIVUCEAXZMZ-LRILUZMESA-L"
],
"metanetx.chemical":[
"MNXM65126"
],
"sbo":"SBO:0000247",
"seed.compound":[
"cpd15410"
]
}
},
{
"id":"arbt6p_c",
"name":"Arbutin 6-phosphate",
"compartment":"c",
"charge":-2,
"formula":"C12H15O10P",
"notes":{
"original_bigg_ids":[
"arbt6p_c"
]
},
"annotation":{
"bigg.metabolite":[
"arbt6p"
],
"biocyc":[
"META:CPD-1162"
],
"chebi":[
"CHEBI:2807",
"CHEBI:60929"
],
"inchi_key":[
"FBHYCDOVYMVLEN-RMPHRYRLSA-L"
],
"kegg.compound":[
"C06187"
],
"metanetx.chemical":[
"MNXM2806"
],
"sabiork":[
"1855"
],
"sbo":"SBO:0000247",
"seed.compound":[
"cpd03697"
]
}
},
{
"id":"arbtn_c",
"name":"Aerobactin minus Fe3",
"compartment":"c",
"charge":-3,
"formula":"C22H33N4O13",
"notes":{
"original_bigg_ids":[
"arbtn_c"
]
},
"annotation":{
"bigg.metabolite":[
"arbtn"
],
"metanetx.chemical":[
"MNXM96506"
],
"sbo":"SBO:0000247",
"seed.compound":[
"cpd15411"
]
}
},
{
"id":"arbtn_fe3_c",
"name":"Aerobactin",
"compartment":"c",
"charge":0,
"formula":"C22H33FeN4O13",
"notes":{
"original_bigg_ids":[
"arbtn_DASH_fe3_c"
]
},
"annotation":{
"bigg.metabolite":[
"arbtn_fe3"
],
"biocyc":[
"META:AEROBACTIN",
"META:CPD0-2234"
],
"chebi":[
"CHEBI:18157",
"CHEBI:13745",
"CHEBI:2499",
"CHEBI:58396"
],
"hmdb":[
"HMDB04051"
],
"inchi_key":[
"KDHHWXGBNUCREU-HOTGVXAUSA-K"
],
"kegg.compound":[
"C05554"
],
"metanetx.chemical":[
"MNXM1464"
],
"sbo":"SBO:0000247",
"seed.compound":[
"cpd03294",
"cpd26452"
]
}
},
{
"id":"ethso3_c",
"name":"Ethanesulfonate",
"compartment":"c",
"charge":-1,
"formula":"C2H5O3S",
"notes":{
"original_bigg_ids":[
"ethso3_c"
]
},
"annotation":{
"bigg.metabolite":[
"ethso3"
],
"biocyc":[
"META:CPD-10434"
],
"chebi":[
"CHEBI:61909",
"CHEBI:42465"
],
"inchi_key":[
"CCIVGXIOQKPBKL-UHFFFAOYSA-M"
],
"metanetx.chemical":[
"MNXM7343"
],
"sbo":"SBO:0000247",
"seed.compound":[
"cpd11579"
]
}
},
{
"id":"crn__D_c",
"name":"D-Carnitine",
"compartment":"c",
"charge":0,
"formula":"C7H15NO3",
"notes":{
"original_bigg_ids":[
"crn_DASH_D_c"
]
},
"annotation":{
"bigg.metabolite":[
"crn__D"
],
"biocyc":[
"META:D-CARNITINE"
],
"chebi":[
"CHEBI:51453",
"CHEBI:11060"
],
"hmdb":[
"HMDB62634"
],
"inchi_key":[
"PHIQHXFUZVPYII-LURJTMIESA-N"
],
"kegg.compound":[
"C15025"
],
"metanetx.chemical":[
"MNXM246"
],
"sbo":"SBO:0000247",
"seed.compound":[
"cpd10719"
]
}
},
{
"id":"arg__L_c",
"name":"L-Arginine",
"compartment":"c",
"charge":1,
"formula":"C6H15N4O2",
"notes":{
"original_bigg_ids":[
"arg_DASH_L_c"
]
},
"annotation":{
"bigg.metabolite":[
"arg__L"
],
"biocyc":[
"META:ARG"
],
"chebi":[
"CHEBI:32683",
"CHEBI:22616",
"CHEBI:2643",
"CHEBI:32681",
"CHEBI:13077",
"CHEBI:32682",
"CHEBI:16467",
"CHEBI:21235",
"CHEBI:42927",
"CHEBI:6185",
"CHEBI:32696",
"CHEBI:32695",
"CHEBI:29016",
"CHEBI:32697",
"CHEBI:133495"
],
"hmdb":[
"HMDB62762",
"HMDB00517"
],
"inchi_key":[
"ODKSFYDXXFIFQN-BYPYZUCNSA-O"
],
"kegg.compound":[
"C02385",
"C00062"
],
"kegg.drug":[
"D02982"
],
"metanetx.chemical":[
"MNXM70"
],
"reactome.compound":[
"351977",
"29468",
"374064",
"113530"
],
"sabiork":[
"2410",
"23080",
"80"
],
"sbo":"SBO:0000247",
"seed.compound":[
"cpd00051",
"cpd19021"
]
}
},
{
"id":"crnDcoa_c",
"name":"D-carnitinyl-CoA",
"compartment":"c",
"charge":-3,
"formula":"C28H46N8O18P3S",
"notes":{
"original_bigg_ids":[
"crnDcoa_c"
]
},
"annotation":{
"bigg.metabolite":[
"crnDcoa"
],
"biocyc":[
"META:D-CARNITINYL-COA"
],
"chebi":[
"CHEBI:62194",
"CHEBI:62047"
],
"inchi_key":[
"BBRISSLDTUHWKG-ZORKKWTOSA-K"
],
"lipidmaps":[
"LMFA07050162"
],
"metanetx.chemical":[
"MNXM3411"
],
"sbo":"SBO:0000247",
"seed.compound":[
"cpd15439"
]
}
},
{
"id":"etoh_c",
"name":"Ethanol",
"compartment":"c",
"charge":0,
"formula":"C2H6O",
"notes":{
"original_bigg_ids":[
"etoh_c"
]
},
"annotation":{
"bigg.metabolite":[
"etoh"
],
"biocyc":[
"META:ETOH"
],
"chebi":[
"CHEBI:42377",
"CHEBI:23978",
"CHEBI:30880",
"CHEBI:16236",
"CHEBI:52092",
"CHEBI:30878",
"CHEBI:4879",
"CHEBI:44594",
"CHEBI:14222"
],
"envipath":[
"5882df9c-dae1-4d80-a40e-db4724271456/compound/a4a354fd-5003-4b7b-b11b-f54204aea384",
"5882df9c-dae1-4d80-a40e-db4724271456/compound/f89efe7c-1a6a-4d21-b99c-e3e1070a8062",
"650babc9-9d68-4b73-9332-11972ca26f7b/compound/56e18a05-c059-433a-94f6-0e26c01b010f",
"32de3cf4-e3e6-4168-956e-32fa5ddb0ce1/compound/9fb1fbdf-101b-4b82-a596-d2f52c870e4f"
],
"hmdb":[
"HMDB00108"
],
"inchi_key":[
"LFQSCWFLJHTTHZ-UHFFFAOYSA-N"
],
"kegg.compound":[
"C00469"
],
"kegg.drug":[
"D06542",
"D02798",
"D00068",
"D04855"
],
"metanetx.chemical":[
"MNXM303"
],
"reactome.compound":[
"113748",
"30203"
],
"sabiork":[
"56"
],
"sbo":"SBO:0000247",
"seed.compound":[
"cpd00363"
]
}
},
{
"id":"argsuc_c",
"name":"N(omega)-(L-Arginino)succinate",
"compartment":"c",
"charge":-1,
"formula":"C10H17N4O6",
"notes":{
"original_bigg_ids":[
"argsuc_c"
]
},
"annotation":{
"bigg.metabolite":[
"argsuc"
],
"biocyc":[
"META:L-ARGININO-SUCCINATE"
],
"chebi":[
"CHEBI:7098",
"CHEBI:57472",
"CHEBI:15682",
"CHEBI:10960",
"CHEBI:21475"
],
"hmdb":[
"HMDB00052",
"HMDB01006"
],
"inchi_key":[
"KDZOASGQNOPSCU-ZBHICJROSA-M"
],
"kegg.compound":[
"C03406"
],
"metanetx.chemical":[
"MNXM722743"
],
"reactome.compound":[
"34575"
],
"sabiork":[
"4057"
],
"sbo":"SBO:0000247",
"seed.compound":[
"cpd02152",
"cpd29673"
]
}
},
{
"id":"f1p_c",
"name":"D-Fructose 1-phosphate",
"compartment":"c",
"charge":-2,
"formula":"C6H11O9P",
"notes":{
"original_bigg_ids":[
"f1p_c"
]
},
"annotation":{
"bigg.metabolite":[
"f1p"
],
"biocyc":[
"META:D-fructofuranose-1-phosphate"
],
"chebi":[
"CHEBI:37515",
"CHEBI:5174",
"CHEBI:20930",
"CHEBI:58674"
],
"inchi_key":[
"RHKKZBWRNHGJEZ-VRPWFDPXSA-L"
],
"kegg.compound":[
"C01094"
],
"metanetx.chemical":[
"MNXM145568"
],
"sabiork":[
"1458",
"1351"
],
"sbo":"SBO:0000247",
"seed.compound":[
"cpd00802"
]
}
},
{
"id":"crncoa_c",
"name":"L-Carnitinyl-CoA",
"compartment":"c",
"charge":-3,
"formula":"C28H46N8O18P3S",
"notes":{
"original_bigg_ids":[
"crncoa_c"
]
},
"annotation":{
"bigg.metabolite":[
"crncoa"
],
"biocyc":[
"META:L-CARNITINYL-COA"
],
"chebi":[
"CHEBI:41482",
"CHEBI:60932"
],
"inchi_key":[
"BBRISSLDTUHWKG-PVMHLSDZSA-K"
],
"kegg.compound":[
"C20750"
],
"lipidmaps":[
"LMFA07050150"
],
"metanetx.chemical":[
"MNXM1451"
],
"sbo":"SBO:0000247"
}
},
{
"id":"argtrna_c",
"name":"L-Arginyl-tRNA(Arg)",
"compartment":"c",
"charge":2,
"formula":"C6H14N4OR",
"notes":{
"original_bigg_ids":[
"argtrna_c"
]
},
"annotation":{
"bigg.metabolite":[
"argtrna"
],
"chebi":[
"CHEBI:18366",
"CHEBI:13079",
"CHEBI:13080",
"CHEBI:6189"
],
"kegg.compound":[
"C02163"
],
"metanetx.chemical":[
"MNXM89870"
],
"reactome.compound":[
"379720",
"379708"
],
"sabiork":[
"3858"
],
"sbo":"SBO:0000247",
"seed.compound":[
"cpd12036"
]
}
},
{
"id":"csn_c",
"name":"Cytosine",
"compartment":"c",
"charge":0,
"formula":"C4H5N3O",
"notes":{
"original_bigg_ids":[
"csn_c"
]
},
"annotation":{
"bigg.metabolite":[
"csn"
],
"biocyc":[
"META:CYTOSINE"
],
"chebi":[
"CHEBI:23531",
"CHEBI:4072",
"CHEBI:14066",
"CHEBI:16040",
"CHEBI:41732"
],
"hmdb":[
"HMDB00630"
],
"inchi_key":[
"OPTASPLRGRRNAP-UHFFFAOYSA-N"
],
"kegg.compound":[
"C00380"
],
"metanetx.chemical":[
"MNXM761"
],
"sabiork":[
"58"
],
"sbo":"SBO:0000247",
"seed.compound":[
"cpd00307"
]
}
},
{
"id":"f6p_c",
"name":"D-Fructose 6-phosphate",
"compartment":"c",
"charge":-2,
"formula":"C6H11O9P",
"notes":{
"original_bigg_ids":[
"f6p_c"
]
},
"annotation":{
"bigg.metabolite":[
"f6p"
],
"biocyc":[
"META:FRUCTOSE-6P"
],
"chebi":[
"CHEBI:16084",
"CHEBI:12352",
"CHEBI:57634",
"CHEBI:22768",
"CHEBI:10375",
"CHEBI:42378"
],
"hmdb":[
"HMDB03971"
],
"inchi_key":[
"BGWGXPAPYGQALX-ARQDHWQXSA-L"
],
"kegg.compound":[
"C05345"
],
"metanetx.chemical":[
"MNXM89621"
],
"sabiork":[
"25"
],
"sbo":"SBO:0000247",
"seed.compound":[
"cpd19035"
]
}
},
{
"id":"ascb6p_c",
"name":"L-ascorbate-6-phosphate",
"compartment":"c",
"charge":-2,
"formula":"C6H7O9P",
"notes":{
"original_bigg_ids":[
"ascb6p_c"
]
},
"annotation":{
"bigg.metabolite":[
"ascb6p"
],
"biocyc":[
"META:L-ASCORBATE-6-PHOSPHATE"
],
"chebi":[
"CHEBI:80368",
"CHEBI:61698",
"CHEBI:61701"
],
"inchi_key":[
"KIENGQUGHPTFGC-JLAZNSOCSA-K"
],
"kegg.compound":[
"C16186"
],
"metanetx.chemical":[
"MNXM2689"
],
"sbo":"SBO:0000247",
"seed.compound":[
"cpd14905"
]
}
},
{
"id":"fad_c",
"name":"Flavin adenine dinucleotide oxidized",
"compartment":"c",
"charge":-2,
"formula":"C27H31N9O15P2",
"notes":{
"original_bigg_ids":[
"fad_c"
]
},
"annotation":{
"bigg.metabolite":[
"fad"
],
"biocyc":[
"META:FAD"
],
"chebi":[
"CHEBI:16238",
"CHEBI:42388",
"CHEBI:21125",
"CHEBI:57692",
"CHEBI:13315",
"CHEBI:4956"
],
"hmdb":[
"HMDB01248"
],
"inchi_key":[
"IMGVNJNCCGXBHD-UYBVJOGSSA-K"
],
"kegg.compound":[
"C00016"
],
"kegg.drug":[
"D00005"
],
"metanetx.chemical":[
"MNXM33"
],
"reactome.compound":[
"113596",
"29386",
"113597"
],
"sabiork":[
"1270"
],
"sbo":"SBO:0000247",
"seed.compound":[
"cpd00015"
]
}
},
{
"id":"ctbt_c",
"name":"Crotonobetaine",
"compartment":"c",
"charge":0,
"formula":"C7H13NO2",
"notes":{
"original_bigg_ids":[
"ctbt_c"
]
},
"annotation":{
"bigg.metabolite":[
"ctbt"
],
"biocyc":[
"META:CROTONO-BETAINE"
],
"chebi":[
"CHEBI:48867",
"CHEBI:17237",
"CHEBI:20299",
"CHEBI:1774",
"CHEBI:11946"
],
"inchi_key":[
"GUYHPGUANSLONG-SNAWJCMRSA-N"
],
"kegg.compound":[
"C04114"
],
"metanetx.chemical":[
"MNXM1607"
],
"sbo":"SBO:0000247",
"seed.compound":[
"cpd02543"
]
}
},
{
"id":"ctbtcoa_c",
"name":"Crotonobetainyl-CoA",
"compartment":"c",
"charge":-3,
"formula":"C28H44N8O17P3S",
"notes":{
"original_bigg_ids":[
"ctbtcoa_c"
]
},
"annotation":{
"bigg.metabolite":[
"ctbtcoa"
],
"biocyc":[
"META:CROTONOBETAINYL-COA"
],
"chebi":[
"CHEBI:60933",
"CHEBI:61123"
],
"inchi_key":[
"WAUPBDVHJXXZGW-HXPULJKESA-K"
],
"kegg.compound":[
"C20748"
],
"lipidmaps":[
"LMFA07050306",
"LMFA07050143"
],
"metanetx.chemical":[
"MNXM2363"
],
"sbo":"SBO:0000247",
"seed.compound":[
"cpd15441"
]
}
},
{
"id":"asn__L_c",
"name":"L-Asparagine",
"compartment":"c",
"charge":0,
"formula":"C4H8N2O3",
"notes":{
"original_bigg_ids":[
"asn_DASH_L_c"
]
},
"annotation":{
"bigg.metabolite":[
"asn__L"
],
"biocyc":[
"META:ASN"
],
"chebi":[
"CHEBI:6191",
"CHEBI:22653",
"CHEBI:32651",
"CHEBI:58048",
"CHEBI:40902",
"CHEBI:21242",
"CHEBI:32661",
"CHEBI:13083",
"CHEBI:17196",
"CHEBI:32660",
"CHEBI:32650"
],
"hmdb":[
"HMDB00168"
],
"inchi_key":[
"DCXYFEDJOCDNAF-REOHCLBHSA-N"
],
"kegg.compound":[
"C16438",
"C00152"
],
"metanetx.chemical":[
"MNXM147"
],
"reactome.compound":[
"29642",
"379703"
],
"sabiork":[
"21052",
"72"
],
"sbo":"SBO:0000247",
"seed.compound":[
"cpd00132",
"cpd15142"
]
}
},
{
"id":"ctp_c",
"name":"CTP C9H12N3O14P3",
"compartment":"c",
"charge":-4,
"formula":"C9H12N3O14P3",
"notes":{
"original_bigg_ids":[
"ctp_c"
]
},
"annotation":{
"bigg.metabolite":[
"ctp"
],
"biocyc":[
"META:CTP"
],
"chebi":[
"CHEBI:3285",
"CHEBI:23522",
"CHEBI:41675",
"CHEBI:58231",
"CHEBI:37563",
"CHEBI:13286",
"CHEBI:17677"
],
"hmdb":[
"HMDB00082"
],
"inchi_key":[
"PCDQPRRSZKQHHS-XVFCMESISA-J"
],
"kegg.compound":[
"C00063"
],
"metanetx.chemical":[
"MNXM63"
],
"reactome.compound":[
"29470",
"110614",
"110577"
],
"sabiork":[
"1286"
],
"sbo":"SBO:0000247",
"seed.compound":[
"cpd00052"
]
}
},
{
"id":"fadh2_c",
"name":"Flavin adenine dinucleotide reduced",
"compartment":"c",
"charge":-2,
"formula":"C27H33N9O15P2",
"notes":{
"original_bigg_ids":[
"fadh2_c"
]
},
"annotation":{
"bigg.metabolite":[
"fadh2"
],
"biocyc":[
"META:FADH2"
],
"chebi":[
"CHEBI:13316",
"CHEBI:42427",
"CHEBI:4957",
"CHEBI:17877",
"CHEBI:58307",
"CHEBI:21126"
],
"hmdb":[
"HMDB06358",
"HMDB06252",
"HMDB01197"
],
"inchi_key":[
"YPZRHBJKEMOYQH-UYBVJOGSSA-L"
],
"kegg.compound":[
"C01352"
],
"metanetx.chemical":[
"MNXM38"
],
"reactome.compound":[
"31649",
"164934"
],
"sabiork":[
"2274"
],
"sbo":"SBO:0000247",
"seed.compound":[
"cpd00982"
]
}
},
{
"id":"asntrna_c",
"name":"L-Asparaginyl-tRNA(Asn)",
"compartment":"c",
"charge":1,
"formula":"C14H24N2O12PR2",
"notes":{
"original_bigg_ids":[
"asntrna_c"
]
},
"annotation":{
"bigg.metabolite":[
"asntrna"
],
"chebi":[
"CHEBI:13084",
"CHEBI:6192",
"CHEBI:29265",
"CHEBI:13251"
],
"kegg.compound":[
"C03402"
],
"metanetx.chemical":[
"MNXM89761"
],
"reactome.compound":[
"379718",
"379728"
],
"sbo":"SBO:0000247",
"seed.compound":[
"cpd16182",
"cpd12313"
]
}
},
{
"id":"fald_c",
"name":"Formaldehyde",
"compartment":"c",
"charge":0,
"formula":"CH2O",
"notes":{
"original_bigg_ids":[
"fald_c"
]
},
"annotation":{
"bigg.metabolite":[
"fald"
],
"biocyc":[
"META:FORMALDEHYDE",
"META:CARBONYL-GROUP"
],
"chebi":[
"CHEBI:16842",
"CHEBI:337763",
"CHEBI:24077",
"CHEBI:14274",
"CHEBI:5142"
],
"envipath":[
"650babc9-9d68-4b73-9332-11972ca26f7b/compound/71fc9221-3497-43e5-963c-ecd5390cc239",
"5882df9c-dae1-4d80-a40e-db4724271456/compound/4103a49c-b6c5-4db6-aef3-65b68fd2f6da",
"32de3cf4-e3e6-4168-956e-32fa5ddb0ce1/compound/8ee6f55a-4488-4606-b65f-5aead102ccfc"
],
"hmdb":[
"HMDB01426"
],
"inchi_key":[
"WSFSSNUMVMOOMR-UHFFFAOYSA-N"
],
"kegg.compound":[
"C00067"
],
"kegg.drug":[
"D00017"
],
"metanetx.chemical":[
"MNXM56"
],
"reactome.compound":[
"143501",
"29478",
"879250",
"6797920"
],
"sabiork":[
"1928"
],
"sbo":"SBO:0000247",
"seed.compound":[
"cpd00055"
]
}
},
{
"id":"fc1p_c",
"name":"L-Fuculose 1-phosphate",
"compartment":"c",
"charge":-2,
"formula":"C6H11O8P",
"notes":{
"original_bigg_ids":[
"fc1p_c"
]
},
"annotation":{
"bigg.metabolite":[
"fc1p"
],
"biocyc":[
"META:FUCULOSE-1P"
],
"chebi":[
"CHEBI:16647",
"CHEBI:21296",
"CHEBI:57846",
"CHEBI:13105",
"CHEBI:6220",
"CHEBI:13104"
],
"inchi_key":[
"KNYGWWDTPGSEPD-LFRDXLMFSA-L"
],
"kegg.compound":[
"C01099"
],
"metanetx.chemical":[
"MNXM1749"
],
"sabiork":[
"1603"
],
"sbo":"SBO:0000247",
"seed.compound":[
"cpd00806"
]
}
},
{
"id":"cu_c",
"name":"Cu+",
"compartment":"c",
"charge":1,
"formula":"Cu",
"notes":{
"original_bigg_ids":[
"cu_c"
]
},
"annotation":{
"bigg.metabolite":[
"cu"
],
"biocyc":[
"META:CU+"
],
"chebi":[
"CHEBI:49551",
"CHEBI:49552",
"CHEBI:23379"
],
"inchi_key":[
"VMQMZMRVKUZKQL-UHFFFAOYSA-N"
],
"metanetx.chemical":[
"MNXM3568"
],
"sabiork":[
"20"
],
"sbo":"SBO:0000247",
"seed.compound":[
"cpd30760"
]
}
},
{
"id":"aso3_c",
"name":"Arsenite",
"compartment":"c",
"charge":-3,
"formula":"AsO3",
"notes":{
"original_bigg_ids":[
"aso3_c"
]
},
"annotation":{
"bigg.metabolite":[
"aso3"
],
"biocyc":[
"META:CPD0-2040",
"META:CPD-763"
],
"chebi":[
"CHEBI:2846",
"CHEBI:22635",
"CHEBI:49899",
"CHEBI:13857",
"CHEBI:49900",
"CHEBI:29243",
"CHEBI:29866",
"CHEBI:29242"
],
"envipath":[
"32de3cf4-e3e6-4168-956e-32fa5ddb0ce1/compound/42d95b9b-3aca-45eb-a99d-ef775cb20524"
],
"hmdb":[
"HMDB11620"
],
"inchi_key":[
"AQLMHYSWFMLWBS-UHFFFAOYSA-N"
],
"kegg.compound":[
"C06697"
],
"metanetx.chemical":[
"MNXM658"
],
"reactome.compound":[
"5696216"
],
"sabiork":[
"8854"
],
"sbo":"SBO:0000247",
"seed.compound":[
"cpd26385",
"cpd04098"
]
}
},
{
"id":"cu2_c",
"name":"Copper",
"compartment":"c",
"charge":2,
"formula":"Cu",
"notes":{
"original_bigg_ids":[
"cu2_c"
]
},
"annotation":{
"bigg.metabolite":[
"cu2"
],
"biocyc":[
"META:CU+2"
],
"chebi":[
"CHEBI:29036",
"CHEBI:23380",
"CHEBI:49550",
"CHEBI:20882"
],
"hmdb":[
"HMDB00657"
],
"inchi_key":[
"JPVYNHNXODAKFH-UHFFFAOYSA-N"
],
"kegg.compound":[
"C00070"
],
"metanetx.chemical":[
"MNXM632"
],
"reactome.compound":[
"437295",
"936901",
"209799"
],
"sabiork":[
"19"
],
"sbo":"SBO:0000247",
"seed.compound":[
"cpd00058"
]
}
},
{
"id":"fcl__L_c",
"name":"L-fuculose",
"compartment":"c",
"charge":0,
"formula":"C6H12O5",
"notes":{
"original_bigg_ids":[
"fcl_DASH_L_c"
]
},
"annotation":{
"bigg.metabolite":[
"fcl__L"
],
"biocyc":[
"META:L-FUCULOSE"
],
"chebi":[
"CHEBI:21295",
"CHEBI:17617",
"CHEBI:58208",
"CHEBI:13103",
"CHEBI:6219"
],
"hmdb":[
"HMDB60267"
],
"inchi_key":[
"QZNPNKJXABGCRC-LFRDXLMFSA-N"
],
"kegg.compound":[
"C01721"
],
"metanetx.chemical":[
"MNXM1748"
],
"sabiork":[
"1604"
],
"sbo":"SBO:0000247",
"seed.compound":[
"cpd01186"
]
}
},
{
"id":"aso4_c",
"name":"Arsenate",
"compartment":"c",
"charge":-3,
"formula":"AsO4",
"notes":{
"original_bigg_ids":[
"aso4_c"
]
},
"annotation":{
"bigg.metabolite":[
"aso4"
],
"biocyc":[
"META:ARSENATE"
],
"chebi":[
"CHEBI:48600",
"CHEBI:29125",
"CHEBI:22631",
"CHEBI:48597",
"CHEBI:2843",
"CHEBI:13856",
"CHEBI:2844",
"CHEBI:22629",
"CHEBI:18231"
],
"envipath":[
"32de3cf4-e3e6-4168-956e-32fa5ddb0ce1/compound/090d280e-0ebf-4fab-bb54-3a3933e7a5fe"
],
"hmdb":[
"HMDB12190"
],
"inchi_key":[
"DJHGAFSJWGLOIV-UHFFFAOYSA-L"
],
"kegg.compound":[
"C01478",
"C11215"
],
"metanetx.chemical":[
"MNXM970"
],
"sabiork":[
"20046"
],
"sbo":"SBO:0000247",
"seed.compound":[
"cpd01048"
]
}
},
{
"id":"fdp_c",
"name":"D-Fructose 1,6-bisphosphate",
"compartment":"c",
"charge":-4,
"formula":"C6H10O12P2",
"notes":{
"original_bigg_ids":[
"fdp_c"
]
},
"annotation":{
"bigg.metabolite":[
"fdp"
],
"chebi":[
"CHEBI:37736",
"CHEBI:49299"
],
"inchi_key":[
"RNBGYGVWRKECFJ-VRPWFDPXSA-J"
],
"kegg.compound":[
"C00354"
],
"metanetx.chemical":[
"MNXM417"
],
"sabiork":[
"1465"
],
"sbo":"SBO:0000247",
"seed.compound":[
"cpd00290"
]
}
},
{
"id":"cyan_c",
"name":"Hydrogen cyanide",
"compartment":"c",
"charge":0,
"formula":"CHN",
"notes":{
"original_bigg_ids":[
"cyan_c"
]
},
"annotation":{
"bigg.metabolite":[
"cyan"
],
"biocyc":[
"META:HCN",
"META:CPD-13584"
],
"chebi":[
"CHEBI:18407",
"CHEBI:36856",
"CHEBI:17514",
"CHEBI:5786",
"CHEBI:14038",
"CHEBI:13362",
"CHEBI:3969",
"CHEBI:41780"
],
"hmdb":[
"HMDB60292"
],
"inchi_key":[
"LELOWRISYMNNSU-UHFFFAOYSA-N"
],
"kegg.compound":[
"C00177",
"C01326"
],
"metanetx.chemical":[
"MNXM254"
],
"sabiork":[
"2269"
],
"sbo":"SBO:0000247",
"seed.compound":[
"cpd00150",
"cpd19012"
]
}
},
{
"id":"asp__L_c",
"name":"L-Aspartate",
"compartment":"c",
"charge":-1,
"formula":"C4H6NO4",
"notes":{
"original_bigg_ids":[
"asp_DASH_L_c"
]
},
"annotation":{
"bigg.metabolite":[
"asp__L"
],
"biocyc":[
"META:L-ASPARTATE"
],
"chebi":[
"CHEBI:17053",
"CHEBI:22659",
"CHEBI:6193",
"CHEBI:21247",
"CHEBI:29993",
"CHEBI:40942",
"CHEBI:29995",
"CHEBI:22660",
"CHEBI:29991",
"CHEBI:132943",
"CHEBI:35391",
"CHEBI:13085",
"CHEBI:40913",
"CHEBI:21244",
"CHEBI:40853",
"CHEBI:29992",
"CHEBI:40900"
],
"envipath":[
"32de3cf4-e3e6-4168-956e-32fa5ddb0ce1/compound/4b0cdcb0-137a-4ddc-8e5c-2b55ea238c15"
],
"hmdb":[
"HMDB62186",
"HMDB62501",
"HMDB00191"
],
"inchi_key":[
"CKLJMWTZIZZHCS-REOHCLBHSA-M"
],
"kegg.compound":[
"C00049",
"C16433"
],
"kegg.drug":[
"D00013"
],
"metanetx.chemical":[
"MNXM42"
],
"reactome.compound":[
"113553",
"29448"
],
"sabiork":[
"71"
],
"sbo":"SBO:0000247",
"seed.compound":[
"cpd00041",
"cpd19181"
]
}
},
{
"id":"cynt_c",
"name":"Cyanate",
"compartment":"c",
"charge":-1,
"formula":"CNO",
"notes":{
"original_bigg_ids":[
"cynt_c"
]
},
"annotation":{
"bigg.metabolite":[
"cynt"
],
"biocyc":[
"META:CPD-69"
],
"chebi":[
"CHEBI:29202",
"CHEBI:3968",
"CHEBI:14037",
"CHEBI:23419",
"CHEBI:29195",
"CHEBI:23422",
"CHEBI:28024"
],
"envipath":[
"32de3cf4-e3e6-4168-956e-32fa5ddb0ce1/compound/20a1ab57-2ac5-44c6-8390-60706fcc3fa1"
],
"hmdb":[
"HMDB02078"
],
"inchi_key":[
"XLJMAIOERFSOGZ-UHFFFAOYSA-M"
],
"kegg.compound":[
"C01417"
],
"metanetx.chemical":[
"MNXM1191"
],
"sbo":"SBO:0000247",
"seed.compound":[
"cpd01015"
]
}
},
{
"id":"fe2_c",
"name":"Fe2+ mitochondria",
"compartment":"c",
"charge":2,
"formula":"Fe",
"notes":{
"original_bigg_ids":[
"fe2_c"
]
},
"annotation":{
"bigg.metabolite":[
"fe2"
],
"biocyc":[
"META:FE+2"
],
"chebi":[
"CHEBI:29033",
"CHEBI:49599",
"CHEBI:13321",
"CHEBI:21129",
"CHEBI:13319",
"CHEBI:24876",
"CHEBI:34754"
],
"hmdb":[
"HMDB00692"
],
"inchi_key":[
"CWYNVVGOOAEACU-UHFFFAOYSA-N"
],
"kegg.compound":[
"C14818"
],
"metanetx.chemical":[
"MNXM111"
],
"sabiork":[
"1275"
],
"sbo":"SBO:0000247",
"seed.compound":[
"cpd10515"
]
}
},
{
"id":"aspsa_c",
"name":"L-Aspartate 4-semialdehyde",
"compartment":"c",
"charge":0,
"formula":"C4H7NO3",
"notes":{
"original_bigg_ids":[
"aspsa_c"
]
},
"annotation":{
"bigg.metabolite":[
"aspsa"
],
"biocyc":[
"META:L-ASPARTATE-SEMIALDEHYDE"
],
"chebi":[
"CHEBI:40847",
"CHEBI:18051",
"CHEBI:13087",
"CHEBI:13086",
"CHEBI:21245",
"CHEBI:6194",
"CHEBI:537519"
],
"hmdb":[
"HMDB12249"
],
"inchi_key":[
"HOSWPDPVFBCLSY-VKHMYHEASA-N"
],
"kegg.compound":[
"C00441"
],
"metanetx.chemical":[
"MNXM361"
],
"sabiork":[
"2052"
],
"sbo":"SBO:0000247",
"seed.compound":[
"cpd00346"
]
}
},
{
"id":"fe3_c",
"name":"Iron (Fe3+)",
"compartment":"c",
"charge":3,
"formula":"Fe",
"notes":{
"original_bigg_ids":[
"fe3_c"
]
},
"annotation":{
"bigg.metabolite":[
"fe3"
],
"biocyc":[
"META:FE+3"
],
"chebi":[
"CHEBI:49595",
"CHEBI:13320",
"CHEBI:24877",
"CHEBI:21130",
"CHEBI:29034",
"CHEBI:34755"
],
"hmdb":[
"HMDB12943"
],
"inchi_key":[
"VTLYFUHAOXGGBS-UHFFFAOYSA-N"
],
"kegg.compound":[
"C14819"
],
"metanetx.chemical":[
"MNXM196"
],
"reactome.compound":[
"917966",
"111736",
"917943",
"912519",
"912516"
],
"sabiork":[
"1361"
],
"sbo":"SBO:0000247",
"seed.compound":[
"cpd10516"
]
}
},
{
"id":"fe3dhbzs_c",
"name":"Ferric 2,3-dihydroxybenzoylserine",
"compartment":"c",
"charge":2,
"formula":"C10H10NO6Fe",
"notes":{
"original_bigg_ids":[
"fe3dhbzs_c"
]
},
"annotation":{
"bigg.metabolite":[
"fe3dhbzs"
],
"inchi_key":[
"IHUQSEJNRLOEKL-UHFFFAOYSA-N"
],
"metanetx.chemical":[
"MNXM5748"
],
"sbo":"SBO:0000247",
"seed.compound":[
"cpd15460"
]
}
},
{
"id":"cys__D_c",
"name":"D-Cysteine",
"compartment":"c",
"charge":0,
"formula":"C3H7NO2S",
"notes":{
"original_bigg_ids":[
"cys_DASH_D_c"
]
},
"annotation":{
"bigg.metabolite":[
"cys__D"
],
"biocyc":[
"META:D-CYSTEINE"
],
"chebi":[
"CHEBI:41887",
"CHEBI:12919",
"CHEBI:32450",
"CHEBI:16375",
"CHEBI:20921",
"CHEBI:32451",
"CHEBI:32449",
"CHEBI:4111",
"CHEBI:35236"
],
"hmdb":[
"HMDB03417"
],
"inchi_key":[
"XUJNEKJLAYXESH-UWTATZPHSA-N"
],
"kegg.compound":[
"C00793"
],
"metanetx.chemical":[
"MNXM2112"
],
"sbo":"SBO:0000247",
"seed.compound":[
"cpd00587"
]
}
},
{
"id":"asptrna_c",
"name":"L-Aspartyl-tRNA(Asp)",
"compartment":"c",
"charge":0,
"formula":"C4H5NO3R",
"notes":{
"original_bigg_ids":[
"asptrna_c"
]
},
"annotation":{
"bigg.metabolite":[
"asptrna"
],
"kegg.compound":[
"C02984"
],
"metanetx.chemical":[
"MNXM90839"
],
"sabiork":[
"3866"
],
"sbo":"SBO:0000247",
"seed.compound":[
"cpd12226"
]
}
},
{
"id":"cys__L_c",
"name":"L-Cysteine",
"compartment":"c",
"charge":0,
"formula":"C3H7NO2S",
"notes":{
"original_bigg_ids":[
"cys_DASH_L_c"
]
},
"annotation":{
"bigg.metabolite":[
"cys__L"
],
"biocyc":[
"META:CYS"
],
"chebi":[
"CHEBI:32457",
"CHEBI:15356",
"CHEBI:4050",
"CHEBI:32456",
"CHEBI:21261",
"CHEBI:41811",
"CHEBI:14061",
"CHEBI:32443",
"CHEBI:32458",
"CHEBI:32442",
"CHEBI:13095",
"CHEBI:41768",
"CHEBI:23508",
"CHEBI:32445",
"CHEBI:35235",
"CHEBI:17561",
"CHEBI:41700",
"CHEBI:6207",
"CHEBI:41781",
"CHEBI:35237",
"CHEBI:41227"
],
"envipath":[
"650babc9-9d68-4b73-9332-11972ca26f7b/compound/1271bedc-d0c8-4aa1-83dc-571304dd14a8",
"650babc9-9d68-4b73-9332-11972ca26f7b/compound/02361658-c991-436f-ba62-fafbccfdae5e"
],
"hmdb":[
"HMDB00574"
],
"inchi_key":[
"XUJNEKJLAYXESH-REOHCLBHSA-N"
],
"kegg.compound":[
"C00736",
"C00097"
],
"kegg.drug":[
"D00026"
],
"metanetx.chemical":[
"MNXM55"
],
"reactome.compound":[
"352016",
"379721",
"111707",
"5668576"
],
"sabiork":[
"2142",
"78"
],
"sbo":"SBO:0000247",
"seed.compound":[
"cpd00084",
"cpd00547"
]
}
},
{
"id":"fe3hox_c",
"name":"Fe(III)hydroxamate",
"compartment":"c",
"charge":0,
"formula":"C9H18O6N3Fe",
"notes":{
"original_bigg_ids":[
"fe3hox_c"
]
},
"annotation":{
"bigg.metabolite":[
"fe3hox"
],
"biocyc":[
"META:CPD0-2114"
],
"chebi":[
"CHEBI:21131",
"CHEBI:4992",
"CHEBI:28163"
],
"kegg.compound":[
"C06227"
],
"metanetx.chemical":[
"MNXM57764"
],
"sbo":"SBO:0000247",
"seed.compound":[
"cpd12843"
]
}
},
{
"id":"athr__L_c",
"name":"L-Allo-threonine",
"compartment":"c",
"charge":0,
"formula":"C4H9NO3",
"notes":{
"original_bigg_ids":[
"athr_DASH_L_c"
]
},
"annotation":{
"bigg.metabolite":[
"athr__L"
],
"biocyc":[
"META:L-ALLO-THREONINE"
],
"chebi":[
"CHEBI:6174",
"CHEBI:58585",
"CHEBI:21221",
"CHEBI:38262",
"CHEBI:40698",
"CHEBI:28718"
],
"hmdb":[
"HMDB04041"
],
"inchi_key":[
"AYFVYJQAPQTCCC-HRFVKAFMSA-N"
],
"kegg.compound":[
"C05519"
],
"metanetx.chemical":[
"MNXM2125"
],
"sabiork":[
"21308",
"2793"
],
"sbo":"SBO:0000247",
"seed.compound":[
"cpd03282"
]
}
},
{
"id":"fe3hox_un_c",
"name":"Fe(III)hydoxamate, unloaded",
"compartment":"c",
"charge":-3,
"formula":"C9H18O6N3",
"notes":{
"original_bigg_ids":[
"fe3hox_DASH_un_c"
]
},
"annotation":{
"bigg.metabolite":[
"fe3hox_un"
],
"biocyc":[
"META:CPD0-2175"
],
"metanetx.chemical":[
"MNXM90823"
],
"sbo":"SBO:0000247",
"seed.compound":[
"cpd15461"
]
}
},
{
"id":"cyst__L_c",
"name":"L-Cystathionine",
"compartment":"c",
"charge":0,
"formula":"C7H14N2O4S",
"notes":{
"original_bigg_ids":[
"cyst_DASH_L_c"
]
},
"annotation":{
"bigg.metabolite":[
"cyst__L"
],
"biocyc":[
"META:L-CYSTATHIONINE"
],
"chebi":[
"CHEBI:13093",
"CHEBI:17482",
"CHEBI:6205",
"CHEBI:21259",
"CHEBI:58161"
],
"hmdb":[
"HMDB00099",
"HMDB03614"
],
"inchi_key":[
"ILRYLPWNYFXEMH-WHFBIAKZSA-N"
],
"kegg.compound":[
"C02291"
],
"metanetx.chemical":[
"MNXM319"
],
"reactome.compound":[
"1614518"
],
"sabiork":[
"6114"
],
"sbo":"SBO:0000247",
"seed.compound":[
"cpd19019"
]
}
},
{
"id":"athtp_c",
"name":"Adenosine thiamine triphosphate",
"compartment":"c",
"charge":-2,
"formula":"C22H28N9O13P3S",
"notes":{
"original_bigg_ids":[
"athtp_c"
]
},
"annotation":{
"bigg.metabolite":[
"athtp"
],
"biocyc":[
"META:CPD0-1095"
],
"chebi":[
"CHEBI:71393",
"CHEBI:71394"
],
"hmdb":[
"HMDB13646"
],
"inchi_key":[
"FGOYXNBJKMNPDH-SAJUPQAESA-L"
],
"metanetx.chemical":[
"MNXM8249"
],
"sbo":"SBO:0000247"
}
},
{
"id":"cystrna_c",
"name":"L-Cysteinyl-tRNA(Cys)",
"compartment":"c",
"charge":1,
"formula":"C3H6NOSR",
"notes":{
"original_bigg_ids":[
"cystrna_c"
]
},
"annotation":{
"bigg.metabolite":[
"cystrna"
],
"chebi":[
"CHEBI:74764",
"CHEBI:29152",
"CHEBI:6208",
"CHEBI:13096"
],
"kegg.compound":[
"C03125"
],
"metanetx.chemical":[
"MNXM155005"
],
"reactome.compound":[
"379713",
"379719"
],
"sabiork":[
"3855"
],
"sbo":"SBO:0000247",
"seed.compound":[
"cpd12255"
]
}
},
{
"id":"fecrm_c",
"name":"Ferrichrome",
"compartment":"c",
"charge":0,
"formula":"C27H42FeN9O12",
"notes":{
"original_bigg_ids":[
"fecrm_c"
]
},
"annotation":{
"bigg.metabolite":[
"fecrm"
],
"biocyc":[
"META:CPD0-2241"
],
"chebi":[
"CHEBI:5019"
],
"inchi_key":[
"GGUNGDGGXMHBMJ-OCIDDWSYSA-N"
],
"kegg.compound":[
"C06228"
],
"metanetx.chemical":[
"MNXM2825"
],
"sbo":"SBO:0000247",
"seed.compound":[
"cpd03724"
]
}
},
{
"id":"atp_c",
"name":"ATP C10H12N5O13P3",
"compartment":"c",
"charge":-4,
"formula":"C10H12N5O13P3",
"notes":{
"original_bigg_ids":[
"atp_c"
]
},
"annotation":{
"bigg.metabolite":[
"atp"
],
"biocyc":[
"META:ATP"
],
"chebi":[
"CHEBI:15422",
"CHEBI:10789",
"CHEBI:10841",
"CHEBI:2359",
"CHEBI:22249",
"CHEBI:13236",
"CHEBI:237958",
"CHEBI:30616",
"CHEBI:57299",
"CHEBI:40938"
],
"hmdb":[
"HMDB00538"
],
"inchi_key":[
"ZKHQWZAMYRWXGA-KQYNXXCUSA-J"
],
"kegg.compound":[
"C00002"
],
"kegg.drug":[
"D08646"
],
"metanetx.chemical":[
"MNXM3"
],
"reactome.compound":[
"8878982",
"389573",
"8938081",
"211579",
"113593",
"113592",
"5632460",
"5696069",
"29358",
"8869363",
"6798184"
],
"sabiork":[
"34"
],
"sbo":"SBO:0000247",
"seed.compound":[
"cpd00002"
]
}
},
{
"id":"fecrm_un_c",
"name":"Ferrichrome minus Fe(III)",
"compartment":"c",
"charge":-3,
"formula":"C27H42N9O12",
"notes":{
"original_bigg_ids":[
"fecrm_DASH_un_c"
]
},
"annotation":{
"bigg.metabolite":[
"fecrm_un"
],
"biocyc":[
"META:CPD0-2205"
],
"inchi_key":[
"ZZDYFKJSJLUQON-UFYCRDLUSA-N"
],
"metanetx.chemical":[
"MNXM53290"
],
"sbo":"SBO:0000247",
"seed.compound":[
"cpd15462"
]
}
},
{
"id":"feenter_c",
"name":"Fe-enterobactin",
"compartment":"c",
"charge":3,
"formula":"C30H27FeN3O15",
"notes":{
"original_bigg_ids":[
"feenter_c"
]
},
"annotation":{
"bigg.metabolite":[
"feenter"
],
"chebi":[
"CHEBI:4993",
"CHEBI:38151",
"CHEBI:28199",
"CHEBI:70745",
"CHEBI:21133"
],
"inchi_key":[
"NGILTSZTOFYVBF-UVJOBNTFSA-H"
],
"kegg.compound":[
"C06230"
],
"metanetx.chemical":[
"MNXM7354"
],
"reactome.compound":[
"1222421"
],
"sbo":"SBO:0000247"
}
},
{
"id":"cytd_c",
"name":"Cytidine",
"compartment":"c",
"charge":0,
"formula":"C9H13N3O5",
"notes":{
"original_bigg_ids":[
"cytd_c"
]
},
"annotation":{
"bigg.metabolite":[
"cytd"
],
"biocyc":[
"META:CYTIDINE"
],
"chebi":[
"CHEBI:41686",
"CHEBI:41709",
"CHEBI:4053",
"CHEBI:23515",
"CHEBI:17562",
"CHEBI:14063",
"CHEBI:41649",
"CHEBI:41704"
],
"hmdb":[
"HMDB00089"
],
"inchi_key":[
"UHDGCWIWMRVCDJ-XVFCMESISA-N"
],
"kegg.compound":[
"C00475"
],
"kegg.drug":[
"D07769"
],
"metanetx.chemical":[
"MNXM338"
],
"sabiork":[
"1340"
],
"sbo":"SBO:0000247",
"seed.compound":[
"cpd00367"
]
}
},
{
"id":"dad_2_c",
"name":"Deoxyadenosine",
"compartment":"c",
"charge":0,
"formula":"C10H13N5O3",
"notes":{
"original_bigg_ids":[
"dad_DASH_2_c"
]
},
"annotation":{
"bigg.metabolite":[
"dad_2"
],
"biocyc":[
"META:DEOXYADENOSINE"
],
"chebi":[
"CHEBI:19234",
"CHEBI:4405",
"CHEBI:40560",
"CHEBI:17256",
"CHEBI:14112",
"CHEBI:40535",
"CHEBI:40565",
"CHEBI:39863"
],
"hmdb":[
"HMDB05778",
"HMDB00101",
"HMDB11722"
],
"inchi_key":[
"OLXZPDWKRNYJJZ-RRKCRQDMSA-N"
],
"kegg.compound":[
"C00559"
],
"metanetx.chemical":[
"MNXM625"
],
"sabiork":[
"1874"
],
"sbo":"SBO:0000247",
"seed.compound":[
"cpd00438"
]
}
},
{
"id":"b2coa_c",
"name":"Crotonoyl-CoA",
"compartment":"c",
"charge":-4,
"formula":"C25H36N7O17P3S",
"notes":{
"original_bigg_ids":[
"b2coa_c"
]
},
"annotation":{
"bigg.metabolite":[
"b2coa"
],
"biocyc":[
"META:CROTONYL-COA"
],
"chebi":[
"CHEBI:3928",
"CHEBI:11531",
"CHEBI:15473",
"CHEBI:36926",
"CHEBI:57332",
"CHEBI:23408",
"CHEBI:14031",
"CHEBI:14032",
"CHEBI:13921",
"CHEBI:41612",
"CHEBI:58669"
],
"envipath":[
"32de3cf4-e3e6-4168-956e-32fa5ddb0ce1/compound/c0e5f008-6d8b-4b94-a265-03d19ff197f4"
],
"hmdb":[
"HMDB62466",
"HMDB02009",
"HMDB59627"
],
"inchi_key":[
"KFWWCMJSYSSPSK-PAXLJYGASA-J"
],
"kegg.compound":[
"C00877"
],
"lipidmaps":[
"LMFA07050307"
],
"metanetx.chemical":[
"MNXM214"
],
"reactome.compound":[
"71045",
"77313"
],
"sabiork":[
"2174"
],
"sbo":"SBO:0000247",
"seed.compound":[
"cpd00650"
]
}
},
{
"id":"dad_5_c",
"name":"5'-Deoxyadenosine",
"compartment":"c",
"charge":0,
"formula":"C10H13N5O3",
"notes":{
"original_bigg_ids":[
"dad_DASH_5_c"
]
},
"annotation":{
"bigg.metabolite":[
"dad_5"
],
"biocyc":[
"META:CH33ADO"
],
"chebi":[
"CHEBI:17319",
"CHEBI:12061",
"CHEBI:1960",
"CHEBI:40099",
"CHEBI:20493"
],
"hmdb":[
"HMDB01983"
],
"inchi_key":[
"XGYIMTFOTBMPFP-KQYNXXCUSA-N"
],
"kegg.compound":[
"C05198"
],
"metanetx.chemical":[
"MNXM316"
],
"reactome.compound":[
"1130791",
"947703"
],
"sabiork":[
"2720"
],
"sbo":"SBO:0000247",
"seed.compound":[
"cpd03091"
]
}
},
{
"id":"feoxam_c",
"name":"Generic ferrioxamine-Fe-III",
"compartment":"c",
"charge":1,
"formula":"C25H46FeN6O8",
"notes":{
"original_bigg_ids":[
"feoxam_c"
]
},
"annotation":{
"bigg.metabolite":[
"feoxam"
],
"biocyc":[
"META:CPD0-2124"
],
"chebi":[
"CHEBI:5044"
],
"inchi_key":[
"SRMBQCVUAVULDJ-UHFFFAOYSA-O"
],
"kegg.compound":[
"C07597"
],
"lipidmaps":[
"LMFA08020175"
],
"metanetx.chemical":[
"MNXM162837"
],
"sbo":"SBO:0000247",
"seed.compound":[
"cpd04761"
]
}
},
{
"id":"bbtcoa_c",
"name":"Gamma-butyrobetainyl-CoA",
"compartment":"c",
"charge":-3,
"formula":"C28H46N8O17P3S",
"notes":{
"original_bigg_ids":[
"bbtcoa_c"
]
},
"annotation":{
"bigg.metabolite":[
"bbtcoa"
],
"biocyc":[
"META:GAMMA-BUTYROBETAINYL-COA"
],
"chebi":[
"CHEBI:61513",
"CHEBI:61517"
],
"inchi_key":[
"QAMRRBGWSPTAEJ-SVHODSNWSA-K"
],
"kegg.compound":[
"C20749"
],
"lipidmaps":[
"LMFA07050321"
],
"metanetx.chemical":[
"MNXM5762"
],
"sbo":"SBO:0000247",
"seed.compound":[
"cpd15412"
]
}
},
{
"id":"feoxam_un_c",
"name":"Ferroxamine minus Fe(3)",
"compartment":"c",
"charge":-2,
"formula":"C25H46N6O8",
"notes":{
"original_bigg_ids":[
"feoxam_DASH_un_c"
]
},
"annotation":{
"bigg.metabolite":[
"feoxam_un"
],
"metanetx.chemical":[
"MNXM90827"
],
"sbo":"SBO:0000247",
"seed.compound":[
"cpd15463"
]
}
},
{
"id":"fgam_c",
"name":"N2-Formyl-N1-(5-phospho-D-ribosyl)glycinamide",
"compartment":"c",
"charge":-2,
"formula":"C8H13N2O9P",
"notes":{
"original_bigg_ids":[
"fgam_c"
]
},
"annotation":{
"bigg.metabolite":[
"fgam"
],
"biocyc":[
"META:5-P-RIBOSYL-N-FORMYLGLYCINEAMIDE"
],
"chebi":[
"CHEBI:12635",
"CHEBI:42411",
"CHEBI:58426",
"CHEBI:18272",
"CHEBI:20498",
"CHEBI:1982"
],
"hmdb":[
"HMDB01308",
"HMDB06476"
],
"inchi_key":[
"VDXLUNDMVKSKHO-ZRTZXPPTSA-L"
],
"kegg.compound":[
"C04376"
],
"metanetx.chemical":[
"MNXM453"
],
"reactome.compound":[
"111354"
],
"sabiork":[
"1889"
],
"sbo":"SBO:0000247",
"seed.compound":[
"cpd02678"
]
}
},
{
"id":"dadp_c",
"name":"DADP C10H12N5O9P2",
"compartment":"c",
"charge":-3,
"formula":"C10H12N5O9P2",
"notes":{
"original_bigg_ids":[
"dadp_c"
]
},
"annotation":{
"bigg.metabolite":[
"dadp"
],
"biocyc":[
"META:DADP"
],
"chebi":[
"CHEBI:10489",
"CHEBI:16174",
"CHEBI:57667",
"CHEBI:41890",
"CHEBI:19235",
"CHEBI:14067"
],
"hmdb":[
"HMDB01508"
],
"inchi_key":[
"DAEAPNUQQAICNR-RRKCRQDMSA-K"
],
"kegg.compound":[
"C00206"
],
"metanetx.chemical":[
"MNXM374"
],
"reactome.compound":[
"500087"
],
"sabiork":[
"1314"
],
"sbo":"SBO:0000247",
"seed.compound":[
"cpd00177"
]
}
},
{
"id":"betald_c",
"name":"Betaine aldehyde",
"compartment":"c",
"charge":1,
"formula":"C5H12NO",
"notes":{
"original_bigg_ids":[
"betald_c"
]
},
"annotation":{
"bigg.metabolite":[
"betald"
],
"biocyc":[
"META:BETAINE_ALDEHYDE"
],
"chebi":[
"CHEBI:22859",
"CHEBI:15710",
"CHEBI:41256",
"CHEBI:3074",
"CHEBI:13896"
],
"hmdb":[
"HMDB01252"
],
"inchi_key":[
"SXKNCCSPZDCRFD-UHFFFAOYSA-N"
],
"kegg.compound":[
"C00576"
],
"metanetx.chemical":[
"MNXM457"
],
"reactome.compound":[
"6798194"
],
"sabiork":[
"5144"
],
"sbo":"SBO:0000247",
"seed.compound":[
"cpd00447"
]
}
},
{
"id":"damp_c",
"name":"DAMP C10H12N5O6P",
"compartment":"c",
"charge":-2,
"formula":"C10H12N5O6P",
"notes":{
"original_bigg_ids":[
"damp_c"
]
},
"annotation":{
"bigg.metabolite":[
"damp"
],
"biocyc":[
"META:DAMP"
],
"chebi":[
"CHEBI:17713",
"CHEBI:40544",
"CHEBI:40607",
"CHEBI:41815",
"CHEBI:40614",
"CHEBI:41870",
"CHEBI:58245",
"CHEBI:41864",
"CHEBI:10490",
"CHEBI:40505",
"CHEBI:40499",
"CHEBI:19236",
"CHEBI:14068",
"CHEBI:40419"
],
"hmdb":[
"HMDB00905"
],
"inchi_key":[
"KHWCHTKSEGGWEX-RRKCRQDMSA-L"
],
"kegg.compound":[
"C00360"
],
"metanetx.chemical":[
"MNXM432"
],
"reactome.compound":[
"500088",
"109386"
],
"sabiork":[
"62"
],
"sbo":"SBO:0000247",
"seed.compound":[
"cpd00294"
]
}
},
{
"id":"flxr_c",
"name":"Flavodoxin reduced",
"compartment":"c",
"charge":-1,
"formula":"XH",
"notes":{
"original_bigg_ids":[
"flxr_c"
]
},
"annotation":{
"bigg.metabolite":[
"flxr"
],
"metanetx.chemical":[
"MNXM6271"
],
"sbo":"SBO:0000247",
"seed.compound":[
"cpd15465"
]
}
},
{
"id":"bglycogen_c",
"name":"Branching glycogen",
"compartment":"c",
"charge":0,
"formula":"C6H10O5",
"notes":{
"original_bigg_ids":[
"bglycogen_c"
]
},
"annotation":{
"bigg.metabolite":[
"bglycogen"
],
"metanetx.chemical":[
"MNXM8348"
],
"sbo":"SBO:0000247",
"seed.compound":[
"cpd15413"
]
}
},
{
"id":"flxso_c",
"name":"Flavodoxin semi oxidized",
"compartment":"c",
"charge":0,
"formula":"XH",
"notes":{
"original_bigg_ids":[
"flxso_c"
]
},
"annotation":{
"bigg.metabolite":[
"flxso"
],
"metanetx.chemical":[
"MNXM145809"
],
"sbo":"SBO:0000247"
}
},
{
"id":"dann_c",
"name":"7,8-Diaminononanoate",
"compartment":"c",
"charge":1,
"formula":"C9H21N2O2",
"notes":{
"original_bigg_ids":[
"dann_c"
]
},
"annotation":{
"bigg.metabolite":[
"dann"
],
"biocyc":[
"META:DIAMINONONANOATE"
],
"chebi":[
"CHEBI:12242",
"CHEBI:17830",
"CHEBI:20765",
"CHEBI:2247",
"CHEBI:58500"
],
"inchi_key":[
"KCEGBPIYGIWCDH-UHFFFAOYSA-O"
],
"kegg.compound":[
"C01037"
],
"lipidmaps":[
"LMFA01100062"
],
"metanetx.chemical":[
"MNXM1140"
],
"sabiork":[
"5370"
],
"sbo":"SBO:0000247",
"seed.compound":[
"cpd00764"
]
}
},
{
"id":"bmoco_c",
"name":"Bis-molybdenum cofactor",
"compartment":"c",
"charge":-4,
"formula":"C20H20N10O13P2S4Mo",
"notes":{
"original_bigg_ids":[
"bmoco_c"
]
},
"annotation":{
"bigg.metabolite":[
"bmoco"
],
"biocyc":[
"META:CPD-15874"
],
"metanetx.chemical":[
"MNXM147053"
],
"sbo":"SBO:0000247"
}
},
{
"id":"datp_c",
"name":"DATP C10H12N5O12P3",
"compartment":"c",
"charge":-4,
"formula":"C10H12N5O12P3",
"notes":{
"original_bigg_ids":[
"datp_c"
]
},
"annotation":{
"bigg.metabolite":[
"datp"
],
"biocyc":[
"META:DATP"
],
"chebi":[
"CHEBI:495505",
"CHEBI:19238",
"CHEBI:42290",
"CHEBI:10491",
"CHEBI:61404",
"CHEBI:16284",
"CHEBI:14069"
],
"hmdb":[
"HMDB01532"
],
"inchi_key":[
"SUYVUBYJARFZHO-RRKCRQDMSA-J"
],
"kegg.compound":[
"C00131"
],
"metanetx.chemical":[
"MNXM286"
],
"reactome.compound":[
"110644"
],
"sabiork":[
"1307"
],
"sbo":"SBO:0000247",
"seed.compound":[
"cpd00115"
]
}
},
{
"id":"fmettrna_c",
"name":"N-Formylmethionyl-tRNA",
"compartment":"c",
"charge":0,
"formula":"C6H9NO2SR",
"notes":{
"original_bigg_ids":[
"fmettrna_c"
]
},
"annotation":{
"bigg.metabolite":[
"fmettrna"
],
"chebi":[
"CHEBI:17119",
"CHEBI:12510",
"CHEBI:12597",
"CHEBI:7283"
],
"kegg.compound":[
"C03294"
],
"metanetx.chemical":[
"MNXM95381"
],
"reactome.compound":[
"5368270",
"5621506"
],
"sbo":"SBO:0000247",
"seed.compound":[
"cpd12285"
]
}
},
{
"id":"bmoco1gdp_c",
"name":"Bis-molybdopterin mono-guanine dinucleotide",
"compartment":"c",
"charge":-4,
"formula":"C30H32N15O20P3S4Mo",
"notes":{
"original_bigg_ids":[
"bmoco1gdp_c"
]
},
"annotation":{
"bigg.metabolite":[
"bmoco1gdp"
],
"metanetx.chemical":[
"MNXM148110"
],
"sbo":"SBO:0000247"
}
},
{
"id":"fmn_c",
"name":"FMN C17H19N4O9P",
"compartment":"c",
"charge":-2,
"formula":"C17H19N4O9P",
"notes":{
"original_bigg_ids":[
"fmn_c"
]
},
"annotation":{
"bigg.metabolite":[
"fmn"
],
"biocyc":[
"META:FMN"
],
"chebi":[
"CHEBI:58210",
"CHEBI:4960",
"CHEBI:42587",
"CHEBI:17621",
"CHEBI:21127",
"CHEBI:13317"
],
"hmdb":[
"HMDB01520"
],
"inchi_key":[
"ANKZYBDXHMZBDK-SCRDCRAPSA-K"
],
"kegg.compound":[
"C00061"
],
"metanetx.chemical":[
"MNXM119"
],
"reactome.compound":[
"73524"
],
"sabiork":[
"1673"
],
"sbo":"SBO:0000247",
"seed.compound":[
"cpd00050"
]
}
},
{
"id":"db4p_c",
"name":"3,4-dihydroxy-2-butanone 4-phosphate",
"compartment":"c",
"charge":-2,
"formula":"C4H7O6P",
"notes":{
"original_bigg_ids":[
"db4p_c"
]
},
"annotation":{
"bigg.metabolite":[
"db4p"
],
"chebi":[
"CHEBI:50606"
],
"inchi_key":[
"OKYHYXLCTGGOLM-UHFFFAOYSA-L"
],
"kegg.compound":[
"C15556"
],
"metanetx.chemical":[
"MNXM2323"
],
"sabiork":[
"23254"
],
"sbo":"SBO:0000247",
"seed.compound":[
"cpd11225"
]
}
},
{
"id":"bmocogdp_c",
"name":"Bis-molybdopterin guanine dinucleotide",
"compartment":"c",
"charge":-4,
"formula":"C40H44N20O27P4S4Mo",
"notes":{
"original_bigg_ids":[
"bmocogdp_c"
]
},
"annotation":{
"bigg.metabolite":[
"bmocogdp"
],
"metanetx.chemical":[
"MNXM147054"
],
"sbo":"SBO:0000247"
}
},
{
"id":"dc2coa_c",
"name":"Trans-Dec-2-enoyl-CoA",
"compartment":"c",
"charge":-4,
"formula":"C31H48N7O17P3S",
"notes":{
"original_bigg_ids":[
"dc2coa_c"
]
},
"annotation":{
"bigg.metabolite":[
"dc2coa"
],
"biocyc":[
"META:T2-DECENOYL-COA"
],
"chebi":[
"CHEBI:10723",
"CHEBI:61406"
],
"hmdb":[
"HMDB03948"
],
"inchi_key":[
"MGNBGCRQQFMNBM-YJHHLLFWSA-J"
],
"kegg.compound":[
"C05275"
],
"lipidmaps":[
"LMFA07050023",
"LMFA07050391",
"LMFA07050175"
],
"metanetx.chemical":[
"MNXM580"
],
"reactome.compound":[
"77343"
],
"sabiork":[
"2752"
],
"sbo":"SBO:0000247",
"seed.compound":[
"cpd03129"
],
"slm":[
"000000907"
]
}
},
{
"id":"fmnh2_c",
"name":"Reduced FMN",
"compartment":"c",
"charge":-2,
"formula":"C17H21N4O9P",
"notes":{
"original_bigg_ids":[
"fmnh2_c"
]
},
"annotation":{
"bigg.metabolite":[
"fmnh2"
],
"biocyc":[
"META:FMNH2"
],
"chebi":[
"CHEBI:133886",
"CHEBI:21128",
"CHEBI:8782",
"CHEBI:13318",
"CHEBI:42517",
"CHEBI:57618",
"CHEBI:16048",
"CHEBI:15017"
],
"hmdb":[
"HMDB01142"
],
"inchi_key":[
"YTNIXZGTHTVJBW-SCRDCRAPSA-L"
],
"kegg.compound":[
"C01847"
],
"metanetx.chemical":[
"MNXM208"
],
"sabiork":[
"2325"
],
"sbo":"SBO:0000247",
"seed.compound":[
"cpd01270"
]
}
},
{
"id":"btal_c",
"name":"Butanal C4H8O",
"compartment":"c",
"charge":0,
"formula":"C4H8O",
"notes":{
"original_bigg_ids":[
"btal_c"
]
},
"annotation":{
"bigg.metabolite":[
"btal"
],
"biocyc":[
"META:BUTANAL"
],
"chebi":[
"CHEBI:22938",
"CHEBI:3233",
"CHEBI:15743",
"CHEBI:13923"
],
"envipath":[
"650babc9-9d68-4b73-9332-11972ca26f7b/compound/242f8a4e-2a91-4c5f-a129-d044d115b969"
],
"hmdb":[
"HMDB03543"
],
"inchi_key":[
"ZTQSAGDEMFDKMZ-UHFFFAOYSA-N"
],
"kegg.compound":[
"C01412"
],
"metanetx.chemical":[
"MNXM1017"
],
"sabiork":[
"2281"
],
"sbo":"SBO:0000247",
"seed.compound":[
"cpd01011"
]
}
},
{
"id":"for_c",
"name":"Formate",
"compartment":"c",
"charge":-1,
"formula":"CH1O2",
"notes":{
"original_bigg_ids":[
"for_c"
]
},
"annotation":{
"bigg.metabolite":[
"for"
],
"biocyc":[
"META:CPD1G-1532",
"META:CPD1G-1535",
"META:FORMATE",
"META:CPD-9845",
"META:CPD1G-1534",
"META:CARBOXYL-GROUP",
"META:CPD1G-1533"
],
"chebi":[
"CHEBI:24081",
"CHEBI:30751",
"CHEBI:15740",
"CHEBI:5145",
"CHEBI:42460",
"CHEBI:14276",
"CHEBI:24082"
],
"envipath":[
"650babc9-9d68-4b73-9332-11972ca26f7b/compound/9a9d20ae-b6ec-40a9-93ca-1de20597b1ed",
"32de3cf4-e3e6-4168-956e-32fa5ddb0ce1/compound/09c1ad08-016e-4477-8840-b97a031eae23",
"4fd7f3e0-dd25-43ac-9453-dda3e52396e4/compound/bf16ab32-cb3c-4427-a65a-089ab754823e",
"5882df9c-dae1-4d80-a40e-db4724271456/compound/34fe3cd9-9b0b-46b0-a1c5-8a66509f1919",
"650babc9-9d68-4b73-9332-11972ca26f7b/compound/1d077cf2-3f9f-4163-aa49-0fca1b2b3ab3"
],
"hmdb":[
"HMDB00142"
],
"inchi_key":[
"BDAGIHXWWSANSR-UHFFFAOYSA-M"
],
"kegg.compound":[
"C00058"
],
"metanetx.chemical":[
"MNXM39"
],
"reactome.compound":[
"29460",
"194712",
"389585",
"6801451"
],
"sabiork":[
"1285"
],
"sbo":"SBO:0000247",
"seed.compound":[
"cpd00047",
"cpd22511"
]
}
},
{
"id":"dca_c",
"name":"Decanoate (n-C10:0)",
"compartment":"c",
"charge":-1,
"formula":"C10H19O2",
"notes":{
"original_bigg_ids":[
"dca_c"
]
},
"annotation":{
"bigg.metabolite":[
"dca"
],
"metanetx.chemical":[
"MNXM162295"
],
"sbo":"SBO:0000247"
}
},
{
"id":"btcoa_c",
"name":"Butanoyl-CoA",
"compartment":"c",
"charge":-4,
"formula":"C25H38N7O17P3S",
"notes":{
"original_bigg_ids":[
"btcoa_c"
]
},
"annotation":{
"bigg.metabolite":[
"btcoa"
],
"biocyc":[
"META:BUTYRYL-COA"
],
"chebi":[
"CHEBI:57371",
"CHEBI:22953",
"CHEBI:22973",
"CHEBI:3235",
"CHEBI:15517",
"CHEBI:13926"
],
"envipath":[
"32de3cf4-e3e6-4168-956e-32fa5ddb0ce1/compound/dcfe6e71-5e24-4086-91a3-076df362da44"
],
"hmdb":[
"HMDB01088"
],
"inchi_key":[
"CRFNGMNYKDXRTN-CITAKDKDSA-J"
],
"kegg.compound":[
"C00136"
],
"lipidmaps":[
"LMFA07050292"
],
"metanetx.chemical":[
"MNXM233"
],
"reactome.compound":[
"77318"
],
"sabiork":[
"1942"
],
"sbo":"SBO:0000247",
"seed.compound":[
"cpd00120"
],
"slm":[
"000001035"
]
}
},
{
"id":"dcaACP_c",
"name":"Decanoyl-ACP (n-C10:0ACP)",
"compartment":"c",
"charge":-1,
"formula":"C21H39N2O8PRS",
"notes":{
"original_bigg_ids":[
"dcaACP_c"
]
},
"annotation":{
"bigg.metabolite":[
"dcaACP"
],
"metanetx.chemical":[
"MNXM90236"
],
"sbo":"SBO:0000247"
}
},
{
"id":"forcoa_c",
"name":"Formyl-CoA(4-)",
"compartment":"c",
"charge":-4,
"formula":"C22H32N7O17P3S",
"notes":{
"original_bigg_ids":[
"forcoa_c"
]
},
"annotation":{
"bigg.metabolite":[
"forcoa"
],
"biocyc":[
"META:FORMYL-COA"
],
"chebi":[
"CHEBI:5150",
"CHEBI:24092",
"CHEBI:15522",
"CHEBI:57376",
"CHEBI:14282",
"CHEBI:49609"
],
"hmdb":[
"HMDB03419",
"HMDB06490"
],
"inchi_key":[
"SXMOKYXNAPLNCW-GORZOVPNSA-J"
],
"kegg.compound":[
"C00798"
],
"metanetx.chemical":[
"MNXM563"
],
"reactome.compound":[
"389578"
],
"sabiork":[
"2158"
],
"sbo":"SBO:0000247",
"seed.compound":[
"cpd00592"
]
}
},
{
"id":"btn_c",
"name":"Biotin",
"compartment":"c",
"charge":-1,
"formula":"C10H15N2O3S",
"notes":{
"original_bigg_ids":[
"btn_c"
]
},
"annotation":{
"bigg.metabolite":[
"btn"
],
"biocyc":[
"META:BIOTIN"
],
"chebi":[
"CHEBI:13905",
"CHEBI:57586",
"CHEBI:22884",
"CHEBI:3108",
"CHEBI:41236",
"CHEBI:15956",
"CHEBI:22882"
],
"hmdb":[
"HMDB00030"
],
"inchi_key":[
"YBJHBAHKTGYVGT-ZKWXMUAHSA-M"
],
"kegg.compound":[
"C00120"
],
"kegg.drug":[
"D00029"
],
"metanetx.chemical":[
"MNXM304"
],
"reactome.compound":[
"199238",
"29582",
"199207"
],
"sabiork":[
"1936"
],
"sbo":"SBO:0000247",
"seed.compound":[
"cpd00104"
]
}
},
{
"id":"fpram_c",
"name":"2-(Formamido)-N1-(5-phospho-D-ribosyl)acetamidine",
"compartment":"c",
"charge":-1,
"formula":"C8H15N3O8P",
"notes":{
"original_bigg_ids":[
"fpram_c"
]
},
"annotation":{
"bigg.metabolite":[
"fpram"
],
"chebi":[
"CHEBI:18413",
"CHEBI:58478",
"CHEBI:971",
"CHEBI:11474"
],
"hmdb":[
"HMDB06211"
],
"inchi_key":[
"PMCOGCVKOAOZQM-ZRTZXPPTSA-M"
],
"metanetx.chemical":[
"MNXM479745"
],
"reactome.compound":[
"111369"
],
"sbo":"SBO:0000247"
}
},
{
"id":"dcacoa_c",
"name":"Decanoyl-CoA (n-C10:0CoA)",
"compartment":"c",
"charge":-4,
"formula":"C31H50N7O17P3S",
"notes":{
"original_bigg_ids":[
"dcacoa_c"
]
},
"annotation":{
"bigg.metabolite":[
"dcacoa"
],
"hmdb":[
"HMDB06404"
],
"metanetx.chemical":[
"MNXM162283"
],
"sbo":"SBO:0000247"
}
},
{
"id":"btnso_c",
"name":"D-biotin d-sulfoxide",
"compartment":"c",
"charge":-1,
"formula":"C10H15N2O4S",
"notes":{
"original_bigg_ids":[
"btnso_c"
]
},
"annotation":{
"bigg.metabolite":[
"btnso"
],
"biocyc":[
"META:CPD-722"
],
"chebi":[
"CHEBI:62046",
"CHEBI:62193"
],
"inchi_key":[
"KCSKCIQYNAOBNQ-YBSFLMRUSA-M"
],
"kegg.compound":[
"C20386"
],
"metanetx.chemical":[
"MNXM3932"
],
"sbo":"SBO:0000247",
"seed.compound":[
"cpd15414"
]
}
},
{
"id":"dcamp_c",
"name":"N6-(1,2-Dicarboxyethyl)-AMP",
"compartment":"c",
"charge":-4,
"formula":"C14H14N5O11P",
"notes":{
"original_bigg_ids":[
"dcamp_c"
]
},
"annotation":{
"bigg.metabolite":[
"dcamp"
],
"biocyc":[
"META:ADENYLOSUCC"
],
"chebi":[
"CHEBI:12657",
"CHEBI:39869",
"CHEBI:57567",
"CHEBI:21857",
"CHEBI:7405",
"CHEBI:12656",
"CHEBI:22262",
"CHEBI:15919"
],
"hmdb":[
"HMDB01332",
"HMDB11633",
"HMDB59653",
"HMDB00536"
],
"inchi_key":[
"OFBHPPMPBOJXRT-DPXQIYNJSA-J"
],
"kegg.compound":[
"C03794"
],
"metanetx.chemical":[
"MNXM565"
],
"reactome.compound":[
"35141"
],
"sabiork":[
"1886"
],
"sbo":"SBO:0000247",
"seed.compound":[
"cpd02375"
]
}
},
{
"id":"fprica_c",
"name":"5-Formamido-1-(5-phospho-D-ribosyl)imidazole-4-carboxamide",
"compartment":"c",
"charge":-2,
"formula":"C10H13N4O9P",
"notes":{
"original_bigg_ids":[
"fprica_c"
]
},
"annotation":{
"bigg.metabolite":[
"fprica"
],
"biocyc":[
"META:PHOSPHORIBOSYL-FORMAMIDO-CARBOXAMIDE"
],
"chebi":[
"CHEBI:18967",
"CHEBI:12125",
"CHEBI:574",
"CHEBI:58467",
"CHEBI:18381"
],
"hmdb":[
"HMDB62708",
"HMDB01439"
],
"inchi_key":[
"ABCOOORLYAOBOZ-KQYNXXCUSA-L"
],
"kegg.compound":[
"C04734"
],
"metanetx.chemical":[
"MNXM456"
],
"reactome.compound":[
"111427"
],
"sabiork":[
"1892"
],
"sbo":"SBO:0000247",
"seed.compound":[
"cpd02884"
]
}
},
{
"id":"but_c",
"name":"Butyrate (n-C4:0)",
"compartment":"c",
"charge":-1,
"formula":"C4H7O2",
"notes":{
"original_bigg_ids":[
"but_c"
]
},
"annotation":{
"bigg.metabolite":[
"but"
],
"metanetx.chemical":[
"MNXM162281"
],
"sbo":"SBO:0000247"
}
},
{
"id":"frdp_c",
"name":"Farnesyl diphosphate",
"compartment":"c",
"charge":-3,
"formula":"C15H25O7P2",
"notes":{
"original_bigg_ids":[
"frdp_c"
]
},
"annotation":{
"bigg.metabolite":[
"frdp"
],
"biocyc":[
"META:FARNESYL-PP"
],
"chebi":[
"CHEBI:50277",
"CHEBI:19789",
"CHEBI:24016",
"CHEBI:12874",
"CHEBI:12854",
"CHEBI:10700",
"CHEBI:42496",
"CHEBI:175763",
"CHEBI:11488",
"CHEBI:11491",
"CHEBI:17407",
"CHEBI:14231"
],
"hmdb":[
"HMDB04201",
"HMDB00961"
],
"inchi_key":[
"VWFJDQUYCIWHTN-YFVJMOTDSA-K"
],
"kegg.compound":[
"C00448"
],
"lipidmaps":[
"LMPR0103010002"
],
"metanetx.chemical":[
"MNXM34"
],
"reactome.compound":[
"191385",
"2162257",
"4419987"
],
"sabiork":[
"5095"
],
"sbo":"SBO:0000247",
"seed.compound":[
"cpd00350"
]
}
},
{
"id":"dcdp_c",
"name":"DCDP C9H12N3O10P2",
"compartment":"c",
"charge":-3,
"formula":"C9H12N3O10P2",
"notes":{
"original_bigg_ids":[
"dcdp_c"
]
},
"annotation":{
"bigg.metabolite":[
"dcdp"
],
"biocyc":[
"META:DCDP"
],
"chebi":[
"CHEBI:19241",
"CHEBI:28846",
"CHEBI:58593",
"CHEBI:10492",
"CHEBI:49966"
],
"hmdb":[
"HMDB01245"
],
"inchi_key":[
"FTDHDKPUHBLBTL-SHYZEUOFSA-K"
],
"kegg.compound":[
"C00705"
],
"metanetx.chemical":[
"MNXM411"
],
"sabiork":[
"1347"
],
"sbo":"SBO:0000247",
"seed.compound":[
"cpd00533"
]
}
},
{
"id":"dcmp_c",
"name":"DCMP C9H12N3O7P",
"compartment":"c",
"charge":-2,
"formula":"C9H12N3O7P",
"notes":{
"original_bigg_ids":[
"dcmp_c"
]
},
"annotation":{
"bigg.metabolite":[
"dcmp"
],
"biocyc":[
"META:DCMP"
],
"chebi":[
"CHEBI:15918",
"CHEBI:10493",
"CHEBI:41838",
"CHEBI:19242",
"CHEBI:14115",
"CHEBI:41875",
"CHEBI:14071",
"CHEBI:41881",
"CHEBI:57566",
"CHEBI:14070"
],
"hmdb":[
"HMDB01202"
],
"inchi_key":[
"NCMVOABPESMRCP-SHYZEUOFSA-L"
],
"kegg.compound":[
"C00239"
],
"metanetx.chemical":[
"MNXM266"
],
"reactome.compound":[
"109378",
"500828"
],
"sabiork":[
"63"
],
"sbo":"SBO:0000247",
"seed.compound":[
"cpd00206"
]
}
},
{
"id":"but2eACP_c",
"name":"But-2-enoyl-[acyl-carrier protein]",
"compartment":"c",
"charge":-1,
"formula":"C15H25N2O8PRS",
"notes":{
"original_bigg_ids":[
"but2eACP_c"
]
},
"annotation":{
"bigg.metabolite":[
"but2eACP"
],
"kegg.compound":[
"C04246"
],
"metanetx.chemical":[
"MNXM3229"
],
"sbo":"SBO:0000247",
"seed.compound":[
"cpd11465"
]
}
},
{
"id":"dctp_c",
"name":"DCTP C9H12N3O13P3",
"compartment":"c",
"charge":-4,
"formula":"C9H12N3O13P3",
"notes":{
"original_bigg_ids":[
"dctp_c"
]
},
"annotation":{
"bigg.metabolite":[
"dctp"
],
"biocyc":[
"META:DCTP"
],
"chebi":[
"CHEBI:19243",
"CHEBI:10494",
"CHEBI:61481",
"CHEBI:16311",
"CHEBI:14072",
"CHEBI:57724"
],
"hmdb":[
"HMDB00998"
],
"inchi_key":[
"RGWHQCVHVJXOKC-SHYZEUOFSA-J"
],
"kegg.compound":[
"C00458"
],
"metanetx.chemical":[
"MNXM360"
],
"sabiork":[
"1678"
],
"sbo":"SBO:0000247",
"seed.compound":[
"cpd00356"
]
}
},
{
"id":"dcyt_c",
"name":"Deoxycytidine",
"compartment":"c",
"charge":0,
"formula":"C9H13N3O4",
"notes":{
"original_bigg_ids":[
"dcyt_c"
]
},
"annotation":{
"bigg.metabolite":[
"dcyt"
],
"biocyc":[
"META:DEOXYCYTIDINE"
],
"chebi":[
"CHEBI:41434",
"CHEBI:15698",
"CHEBI:41430",
"CHEBI:4407",
"CHEBI:19240",
"CHEBI:41806",
"CHEBI:41417"
],
"hmdb":[
"HMDB00014"
],
"inchi_key":[
"CKTSBUTUHBMZGZ-SHYZEUOFSA-N"
],
"kegg.compound":[
"C00881"
],
"metanetx.chemical":[
"MNXM704"
],
"reactome.compound":[
"500829"
],
"sabiork":[
"2178"
],
"sbo":"SBO:0000247",
"seed.compound":[
"cpd00654"
]
}
},
{
"id":"fru_c",
"name":"D-Fructose",
"compartment":"c",
"charge":0,
"formula":"C6H12O6",
"notes":{
"original_bigg_ids":[
"fru_c"
]
},
"annotation":{
"bigg.metabolite":[
"fru"
],
"biocyc":[
"META:D-Fructopyranose",
"META:Fructofuranose",
"META:CPD-15382",
"META:FRU"
],
"chebi":[
"CHEBI:47424",
"CHEBI:28757",
"CHEBI:24110",
"CHEBI:20929",
"CHEBI:4119",
"CHEBI:15824",
"CHEBI:5172",
"CHEBI:24104",
"CHEBI:12923",
"CHEBI:4118",
"CHEBI:37714",
"CHEBI:37721",
"CHEBI:48095"
],
"hmdb":[
"HMDB62538"
],
"inchi_key":[
"RFSUNEUAIZKAJO-VRPWFDPXSA-N"
],
"kegg.compound":[
"C01496",
"C05003",
"C00095",
"C10906"
],
"kegg.drug":[
"D00114"
],
"metanetx.chemical":[
"MNXM175"
],
"reactome.compound":[
"189049",
"29532"
],
"sabiork":[
"25055",
"1463",
"1464"
],
"sbo":"SBO:0000247",
"seed.compound":[
"cpd00082",
"cpd19015",
"cpd27040"
]
}
},
{
"id":"frulys_c",
"name":"Fructoselysine",
"compartment":"c",
"charge":1,
"formula":"C12H25N2O7",
"notes":{
"original_bigg_ids":[
"frulys_c"
]
},
"annotation":{
"bigg.metabolite":[
"frulys"
],
"biocyc":[
"META:FRUCTOSELYSINE"
],
"chebi":[
"CHEBI:24109",
"CHEBI:61393",
"CHEBI:63523"
],
"inchi_key":[
"BFSYFTQDGRDJNV-AYHFEMFVSA-O"
],
"kegg.compound":[
"C16488"
],
"metanetx.chemical":[
"MNXM1742"
],
"sbo":"SBO:0000247",
"seed.compound":[
"cpd15466"
]
}
},
{
"id":"butACP_c",
"name":"Butyryl-ACP (n-C4:0ACP)",
"compartment":"c",
"charge":-1,
"formula":"C15H27N2O8PRS",
"notes":{
"original_bigg_ids":[
"butACP_c"
]
},
"annotation":{
"bigg.metabolite":[
"butACP"
],
"metanetx.chemical":[
"MNXM90458"
],
"sbo":"SBO:0000247"
}
},
{
"id":"frulysp_c",
"name":"Fructoselysine Phosphate",
"compartment":"c",
"charge":-1,
"formula":"C12H24N2O10P",
"notes":{
"original_bigg_ids":[
"frulysp_c"
]
},
"annotation":{
"bigg.metabolite":[
"frulysp"
],
"metanetx.chemical":[
"MNXM11605"
],
"sbo":"SBO:0000247",
"seed.compound":[
"cpd15467"
]
}
},
{
"id":"dd2coa_c",
"name":"Trans-Dodec-2-enoyl-CoA",
"compartment":"c",
"charge":-4,
"formula":"C33H52N7O17P3S",
"notes":{
"original_bigg_ids":[
"dd2coa_c"
]
},
"annotation":{
"bigg.metabolite":[
"dd2coa"
],
"biocyc":[
"META:CPD-7222"
],
"chebi":[
"CHEBI:1287",
"CHEBI:57330",
"CHEBI:19790",
"CHEBI:15471",
"CHEBI:11489"
],
"hmdb":[
"HMDB11689",
"HMDB03712"
],
"inchi_key":[
"IRFYVBULXZMEDE-DEEZISNZSA-J"
],
"kegg.compound":[
"C03221"
],
"lipidmaps":[
"LMFA07050378",
"LMFA07050010",
"LMFA07050176"
],
"metanetx.chemical":[
"MNXM642"
],
"reactome.compound":[
"77255"
],
"sabiork":[
"2706"
],
"sbo":"SBO:0000247",
"seed.compound":[
"cpd02060"
],
"slm":[
"000000909"
]
}
},
{
"id":"butso3_c",
"name":"Butanesulfonate",
"compartment":"c",
"charge":-1,
"formula":"C4H9O3S",
"notes":{
"original_bigg_ids":[
"butso3_c"
]
},
"annotation":{
"bigg.metabolite":[
"butso3"
],
"metanetx.chemical":[
"MNXM7138"
],
"sbo":"SBO:0000247",
"seed.compound":[
"cpd11596"
]
}
},
{
"id":"ddca_c",
"name":"Dodecanoate (n-C12:0)",
"compartment":"c",
"charge":-1,
"formula":"C12H23O2",
"notes":{
"original_bigg_ids":[
"ddca_c"
]
},
"annotation":{
"bigg.metabolite":[
"ddca"
],
"metanetx.chemical":[
"MNXM162258"
],
"sbo":"SBO:0000247"
}
},
{
"id":"fruur_c",
"name":"D-Fructuronate",
"compartment":"c",
"charge":-1,
"formula":"C6H9O7",
"notes":{
"original_bigg_ids":[
"fruur_c"
]
},
"annotation":{
"bigg.metabolite":[
"fruur"
],
"biocyc":[
"META:FRUCTURONATE"
],
"chebi":[
"CHEBI:47950",
"CHEBI:59881",
"CHEBI:24113",
"CHEBI:16849",
"CHEBI:12927",
"CHEBI:20936",
"CHEBI:59863",
"CHEBI:20937",
"CHEBI:4126",
"CHEBI:24112"
],
"inchi_key":[
"PTCIWUZVDIQTOW-XDJBDKDSSA-M"
],
"kegg.compound":[
"C00905"
],
"metanetx.chemical":[
"MNXM1660"
],
"sbo":"SBO:0000247",
"seed.compound":[
"cpd00672",
"cpd27042"
]
}
},
{
"id":"bwco_c",
"name":"Tungsten bispterin cofactor",
"compartment":"c",
"charge":-4,
"formula":"C20H20N10O13P2S4W",
"notes":{
"original_bigg_ids":[
"bwco_c"
]
},
"annotation":{
"bigg.metabolite":[
"bwco"
],
"metanetx.chemical":[
"MNXM148529"
],
"sbo":"SBO:0000247"
}
},
{
"id":"fuc__L_c",
"name":"L-Fucose",
"compartment":"c",
"charge":0,
"formula":"C6H12O5",
"notes":{
"original_bigg_ids":[
"fuc_DASH_L_c"
]
},
"annotation":{
"bigg.metabolite":[
"fuc__L"
],
"biocyc":[
"META:CPD-15619",
"META:L-fucoses"
],
"chebi":[
"CHEBI:48204"
],
"hmdb":[
"HMDB62489"
],
"inchi_key":[
"PNNNRSAQSRJVSB-KCDKBNATSA-N"
],
"metanetx.chemical":[
"MNXM40586"
],
"reactome.compound":[
"6784249"
],
"sbo":"SBO:0000247"
}
},
{
"id":"fum_c",
"name":"Fumarate",
"compartment":"c",
"charge":-2,
"formula":"C4H2O4",
"notes":{
"original_bigg_ids":[
"fum_c"
]
},
"annotation":{
"bigg.metabolite":[
"fum"
],
"biocyc":[
"META:FUM"
],
"chebi":[
"CHEBI:36180",
"CHEBI:37155",
"CHEBI:42511",
"CHEBI:5190",
"CHEBI:18012",
"CHEBI:42743",
"CHEBI:22956",
"CHEBI:22957",
"CHEBI:24124",
"CHEBI:14284",
"CHEBI:37154",
"CHEBI:29806",
"CHEBI:22958",
"CHEBI:24122"
],
"envipath":[
"32de3cf4-e3e6-4168-956e-32fa5ddb0ce1/compound/709035ec-4868-4de8-9095-06428f6be14b"
],
"hmdb":[
"HMDB00134"
],
"inchi_key":[
"VZCYOOQTPOCHFL-OWOJBTEDSA-L"
],
"kegg.compound":[
"C00122"
],
"kegg.drug":[
"D02308"
],
"metanetx.chemical":[
"MNXM93"
],
"reactome.compound":[
"113588",
"29586"
],
"sabiork":[
"1910"
],
"sbo":"SBO:0000247",
"seed.compound":[
"cpd00106"
]
}
},
{
"id":"ddcaACP_c",
"name":"Dodecanoyl-ACP (n-C12:0ACP)",
"compartment":"c",
"charge":-1,
"formula":"C23H43N2O8PRS",
"notes":{
"original_bigg_ids":[
"ddcaACP_c"
]
},
"annotation":{
"bigg.metabolite":[
"ddcaACP"
],
"metanetx.chemical":[
"MNXM89851"
],
"sbo":"SBO:0000247"
}
},
{
"id":"bwco1gdp_c",
"name":"Tungsten bispterin cofactor mono-guanine dinucleotide",
"compartment":"c",
"charge":-4,
"formula":"C30H32N15O20P3S4W",
"notes":{
"original_bigg_ids":[
"bwco1gdp_c"
]
},
"annotation":{
"bigg.metabolite":[
"bwco1gdp"
],
"metanetx.chemical":[
"MNXM148530"
],
"sbo":"SBO:0000247"
}
},
{
"id":"ddcacoa_c",
"name":"Dodecanoyl-CoA (n-C12:0CoA)",
"compartment":"c",
"charge":-4,
"formula":"C33H54N7O17P3S",
"notes":{
"original_bigg_ids":[
"ddcacoa_c"
]
},
"annotation":{
"bigg.metabolite":[
"ddcacoa"
],
"biocyc":[
"META:LAUROYLCOA-CPD"
],
"chebi":[
"CHEBI:15521",
"CHEBI:57375",
"CHEBI:25014",
"CHEBI:6392",
"CHEBI:41874",
"CHEBI:14188",
"CHEBI:14501"
],
"envipath":[
"32de3cf4-e3e6-4168-956e-32fa5ddb0ce1/compound/74d61ac3-3daa-4b6c-b746-ada3812ec3c7"
],
"hmdb":[
"HMDB03571"
],
"inchi_key":[
"YMCXGHLSVALICC-GMHMEAMDSA-J"
],
"kegg.compound":[
"C01832"
],
"lipidmaps":[
"LMFA07050340",
"LMFA07050005"
],
"metanetx.chemical":[
"MNXM363"
],
"reactome.compound":[
"77261"
],
"sabiork":[
"2322"
],
"sbo":"SBO:0000247",
"seed.compound":[
"cpd01260"
],
"slm":[
"000000649"
]
}
},
{
"id":"g1p_c",
"name":"D-Glucose 1-phosphate",
"compartment":"c",
"charge":-2,
"formula":"C6H11O9P",
"notes":{
"original_bigg_ids":[
"g1p_c"
]
},
"annotation":{
"bigg.metabolite":[
"g1p"
],
"biocyc":[
"META:D-glucose-1-phosphates",
"META:GLC-1-P"
],
"chebi":[
"CHEBI:10246",
"CHEBI:42623",
"CHEBI:12967",
"CHEBI:12320",
"CHEBI:29042",
"CHEBI:4169",
"CHEBI:58601",
"CHEBI:57629",
"CHEBI:16077",
"CHEBI:21001",
"CHEBI:12970",
"CHEBI:21004"
],
"hmdb":[
"HMDB01586",
"HMDB01306"
],
"inchi_key":[
"HXXFSFRBOHSIMQ-GASJEMHNSA-L"
],
"kegg.compound":[
"C00103"
],
"metanetx.chemical":[
"MNXM89588"
],
"reactome.compound":[
"29548"
],
"sabiork":[
"1450",
"23742",
"1298"
],
"sbo":"SBO:0000247",
"seed.compound":[
"cpd00089",
"cpd28817"
]
}
},
{
"id":"bwcogdp_c",
"name":"Tungsten bispterin cofactor guanine dinucleotide",
"compartment":"c",
"charge":-4,
"formula":"C40H44N20O27P4S4W",
"notes":{
"original_bigg_ids":[
"bwcogdp_c"
]
},
"annotation":{
"bigg.metabolite":[
"bwcogdp"
],
"metanetx.chemical":[
"MNXM149209"
],
"sbo":"SBO:0000247"
}
},
{
"id":"g3p_c",
"name":"Glyceraldehyde 3-phosphate",
"compartment":"c",
"charge":-2,
"formula":"C3H5O6P",
"notes":{
"original_bigg_ids":[
"g3p_c"
]
},
"annotation":{
"bigg.metabolite":[
"g3p"
],
"biocyc":[
"META:GAP"
],
"chebi":[
"CHEBI:5446",
"CHEBI:14333",
"CHEBI:12984",
"CHEBI:181",
"CHEBI:17138",
"CHEBI:21026",
"CHEBI:12983",
"CHEBI:18324",
"CHEBI:58027",
"CHEBI:59776",
"CHEBI:29052"
],
"hmdb":[
"HMDB01112"
],
"inchi_key":[
"LXJXRIRHZLFYRP-VKHMYHEASA-L"
],
"kegg.compound":[
"C00661",
"C00118"
],
"metanetx.chemical":[
"MNXM74"
],
"reactome.compound":[
"29578"
],
"sabiork":[
"27",
"1687"
],
"sbo":"SBO:0000247",
"seed.compound":[
"cpd00102",
"cpd19005"
]
}
},
{
"id":"ddcap_c",
"name":"Dodecanoly-phosphate (n-C12:0)",
"compartment":"c",
"charge":-1,
"formula":"C12H24O5P1",
"notes":{
"original_bigg_ids":[
"ddcap_c"
]
},
"annotation":{
"bigg.metabolite":[
"ddcap"
],
"metanetx.chemical":[
"MNXM147470"
],
"sbo":"SBO:0000247"
}
},
{
"id":"ca2_c",
"name":"Calcium",
"compartment":"c",
"charge":2,
"formula":"Ca",
"notes":{
"original_bigg_ids":[
"ca2_c"
]
},
"annotation":{
"bigg.metabolite":[
"ca2"
],
"biocyc":[
"META:CA+2"
],
"chebi":[
"CHEBI:29108",
"CHEBI:48760",
"CHEBI:39123",
"CHEBI:22988",
"CHEBI:3308"
],
"hmdb":[
"HMDB00464"
],
"inchi_key":[
"BHPQYMZQTOCNFJ-UHFFFAOYSA-N"
],
"kegg.compound":[
"C00076"
],
"metanetx.chemical":[
"MNXM128"
],
"reactome.compound":[
"111875",
"167012",
"139827",
"74016",
"74112",
"1606834",
"2855229"
],
"sabiork":[
"1289"
],
"sbo":"SBO:0000247",
"seed.compound":[
"cpd29674",
"cpd00063"
]
}
},
{
"id":"dgdp_c",
"name":"DGDP C10H12N5O10P2",
"compartment":"c",
"charge":-3,
"formula":"C10H12N5O10P2",
"notes":{
"original_bigg_ids":[
"dgdp_c"
]
},
"annotation":{
"bigg.metabolite":[
"dgdp"
],
"biocyc":[
"META:DGDP"
],
"chebi":[
"CHEBI:58595",
"CHEBI:19245",
"CHEBI:41949",
"CHEBI:28862",
"CHEBI:10495"
],
"hmdb":[
"HMDB00960"
],
"inchi_key":[
"CIKGWCTVFSRMJU-KVQBGUIXSA-K"
],
"kegg.compound":[
"C00361"
],
"metanetx.chemical":[
"MNXM436"
],
"reactome.compound":[
"500077"
],
"sabiork":[
"1677"
],
"sbo":"SBO:0000247",
"seed.compound":[
"cpd00295"
]
}
},
{
"id":"g3pc_c",
"name":"Sn-Glycero-3-phosphocholine",
"compartment":"c",
"charge":0,
"formula":"C8H20NO6P",
"notes":{
"original_bigg_ids":[
"g3pc_c"
]
},
"annotation":{
"bigg.metabolite":[
"g3pc"
],
"biocyc":[
"META:L-1-GLYCERO-PHOSPHORYLCHOLINE"
],
"chebi":[
"CHEBI:55397",
"CHEBI:76433",
"CHEBI:26697",
"CHEBI:12847",
"CHEBI:14343",
"CHEBI:10646",
"CHEBI:16870",
"CHEBI:41458",
"CHEBI:12841"
],
"inchi_key":[
"SUHOQUVVVLNYQR-MRVPVSSYSA-N"
],
"kegg.compound":[
"C00670"
],
"kegg.drug":[
"D07349"
],
"metanetx.chemical":[
"MNXM367"
],
"reactome.compound":[
"1498750"
],
"sabiork":[
"5173"
],
"sbo":"SBO:0000247",
"seed.compound":[
"cpd00507"
]
}
},
{
"id":"camp_c",
"name":"CAMP C10H11N5O6P",
"compartment":"c",
"charge":-1,
"formula":"C10H11N5O6P",
"notes":{
"original_bigg_ids":[
"camp_c"
]
},
"annotation":{
"bigg.metabolite":[
"camp"
],
"biocyc":[
"META:CAMP"
],
"chebi":[
"CHEBI:19827",
"CHEBI:11673",
"CHEBI:1325",
"CHEBI:17489",
"CHEBI:58165",
"CHEBI:41588"
],
"hmdb":[
"HMDB00058"
],
"inchi_key":[
"IVOMOUWHDPKRLL-KQYNXXCUSA-M"
],
"kegg.compound":[
"C00575"
],
"metanetx.chemical":[
"MNXM243"
],
"reactome.compound":[
"30389"
],
"sabiork":[
"1379"
],
"sbo":"SBO:0000247",
"seed.compound":[
"cpd00446"
]
}
},
{
"id":"g3pe_c",
"name":"Sn-Glycero-3-phosphoethanolamine",
"compartment":"c",
"charge":0,
"formula":"C5H14NO6P",
"notes":{
"original_bigg_ids":[
"g3pe_c"
]
},
"annotation":{
"bigg.metabolite":[
"g3pe"
],
"biocyc":[
"META:L-1-GLYCEROPHOSPHORYLETHANOL-AMINE"
],
"chebi":[
"CHEBI:57952",
"CHEBI:10647",
"CHEBI:12842",
"CHEBI:16929",
"CHEBI:26699"
],
"hmdb":[
"HMDB59660"
],
"inchi_key":[
"JZNWSCPGTDBMEW-YFKPBYRVSA-N"
],
"kegg.compound":[
"C01233"
],
"metanetx.chemical":[
"MNXM368"
],
"reactome.compound":[
"1524023"
],
"sabiork":[
"3824"
],
"sbo":"SBO:0000247",
"seed.compound":[
"cpd00908"
]
}
},
{
"id":"dgmp_c",
"name":"DGMP C10H12N5O7P",
"compartment":"c",
"charge":-2,
"formula":"C10H12N5O7P",
"notes":{
"original_bigg_ids":[
"dgmp_c"
]
},
"annotation":{
"bigg.metabolite":[
"dgmp"
],
"biocyc":[
"META:DGMP"
],
"chebi":[
"CHEBI:57673",
"CHEBI:16192",
"CHEBI:42726",
"CHEBI:41902",
"CHEBI:42733",
"CHEBI:47449",
"CHEBI:42676",
"CHEBI:19246",
"CHEBI:14074",
"CHEBI:10496",
"CHEBI:41939",
"CHEBI:41944",
"CHEBI:45049"
],
"inchi_key":[
"LTFMZDNNPPEQNG-KVQBGUIXSA-L"
],
"kegg.compound":[
"C00362"
],
"metanetx.chemical":[
"MNXM546"
],
"reactome.compound":[
"500071"
],
"sabiork":[
"64"
],
"sbo":"SBO:0000247",
"seed.compound":[
"cpd00296"
]
}
},
{
"id":"cbasp_c",
"name":"N-Carbamoyl-L-aspartate",
"compartment":"c",
"charge":-2,
"formula":"C5H6N2O5",
"notes":{
"original_bigg_ids":[
"cbasp_c"
]
},
"annotation":{
"bigg.metabolite":[
"cbasp"
],
"biocyc":[
"META:CARBAMYUL-L-ASPARTATE"
],
"chebi":[
"CHEBI:12593",
"CHEBI:21687",
"CHEBI:21688",
"CHEBI:44316",
"CHEBI:12496",
"CHEBI:7257",
"CHEBI:32814",
"CHEBI:15859"
],
"hmdb":[
"HMDB00828"
],
"inchi_key":[
"HLKXYZVTANABHZ-REOHCLBHSA-L"
],
"kegg.compound":[
"C00438"
],
"metanetx.chemical":[
"MNXM465"
],
"reactome.compound":[
"111628"
],
"sabiork":[
"2049"
],
"sbo":"SBO:0000247",
"seed.compound":[
"cpd00343"
]
}
},
{
"id":"dgslnt_c",
"name":"Selenodiglutathione",
"compartment":"c",
"charge":-2,
"formula":"C20H30N6O12S2Se",
"notes":{
"original_bigg_ids":[
"dgslnt_c"
]
},
"annotation":{
"bigg.metabolite":[
"dgslnt"
],
"biocyc":[
"META:CPD-13908"
],
"chebi":[
"CHEBI:71259",
"CHEBI:26634"
],
"envipath":[
"32de3cf4-e3e6-4168-956e-32fa5ddb0ce1/compound/827fc514-4527-4f8f-8df2-fe7ba01da727"
],
"inchi_key":[
"GJEZZQVPWMCGSB-BJDJZHNGSA-L"
],
"kegg.compound":[
"C18870"
],
"metanetx.chemical":[
"MNXM7767"
],
"reactome.compound":[
"5357667"
],
"sbo":"SBO:0000247",
"seed.compound":[
"cpd20131"
]
}
},
{
"id":"g3pg_c",
"name":"Glycerophosphoglycerol",
"compartment":"c",
"charge":-1,
"formula":"C6H14O8P",
"notes":{
"original_bigg_ids":[
"g3pg_c"
]
},
"annotation":{
"bigg.metabolite":[
"g3pg"
],
"biocyc":[
"META:GLYCEROPHOSPHOGLYCEROL"
],
"chebi":[
"CHEBI:61933",
"CHEBI:5457"
],
"inchi_key":[
"LLCSXHMJULHSJN-UHFFFAOYSA-M"
],
"kegg.compound":[
"C03274"
],
"metanetx.chemical":[
"MNXM598"
],
"sabiork":[
"6520"
],
"sbo":"SBO:0000247",
"seed.compound":[
"cpd02090"
],
"slm":[
"000001190"
]
}
},
{
"id":"cbi_c",
"name":"Cobinamide",
"compartment":"c",
"charge":0,
"formula":"C48H72CoN11O8",
"notes":{
"original_bigg_ids":[
"cbi_c"
]
},
"annotation":{
"bigg.metabolite":[
"cbi"
],
"biocyc":[
"META:COBINAMIDE"
],
"chebi":[
"CHEBI:48529"
],
"inchi_key":[
"XQRJFEVDQXEIAX-JFYQDRLCSA-M"
],
"metanetx.chemical":[
"MNXM1549"
],
"sbo":"SBO:0000247"
}
},
{
"id":"g3pi_c",
"name":"Sn-Glycero-3-phospho-1-inositol",
"compartment":"c",
"charge":-1,
"formula":"C9H18O11P",
"notes":{
"original_bigg_ids":[
"g3pi_c"
]
},
"annotation":{
"bigg.metabolite":[
"g3pi"
],
"biocyc":[
"META:CPD-541"
],
"chebi":[
"CHEBI:26695",
"CHEBI:64715",
"CHEBI:58444",
"CHEBI:18321",
"CHEBI:10645",
"CHEBI:11200"
],
"hmdb":[
"HMDB11649"
],
"inchi_key":[
"BMVUIWJCUQSHLZ-UJGXJMNGSA-M"
],
"kegg.compound":[
"C01225"
],
"metanetx.chemical":[
"MNXM1517"
],
"reactome.compound":[
"6813734"
],
"sabiork":[
"5457"
],
"sbo":"SBO:0000247",
"seed.compound":[
"cpd00902"
]
}
},
{
"id":"dgsn_c",
"name":"Deoxyguanosine",
"compartment":"c",
"charge":0,
"formula":"C10H13N5O4",
"notes":{
"original_bigg_ids":[
"dgsn_c"
]
},
"annotation":{
"bigg.metabolite":[
"dgsn"
],
"biocyc":[
"META:DEOXYGUANOSINE"
],
"chebi":[
"CHEBI:14116",
"CHEBI:23624",
"CHEBI:42667",
"CHEBI:42874",
"CHEBI:17172",
"CHEBI:42867",
"CHEBI:4412",
"CHEBI:42987",
"CHEBI:19244"
],
"hmdb":[
"HMDB00085"
],
"inchi_key":[
"YKBGVTZYEHREMT-KVQBGUIXSA-N"
],
"kegg.compound":[
"C00330"
],
"metanetx.chemical":[
"MNXM647"
],
"sabiork":[
"1869"
],
"sbo":"SBO:0000247",
"seed.compound":[
"cpd00277"
]
}
},
{
"id":"cbl1_c",
"name":"Cob(I)alamin",
"compartment":"c",
"charge":-1,
"formula":"C62H88CoN13O14P",
"notes":{
"original_bigg_ids":[
"cbl1_c"
]
},
"annotation":{
"bigg.metabolite":[
"cbl1"
],
"biocyc":[
"META:COB-I-ALAMIN"
],
"chebi":[
"CHEBI:60488",
"CHEBI:14004",
"CHEBI:15982",
"CHEBI:23328",
"CHEBI:3784"
],
"hmdb":[
"HMDB03429",
"HMDB06470"
],
"inchi_key":[
"OMAOKVYASDIYQG-DSRCUDDDSA-L"
],
"kegg.compound":[
"C00853"
],
"metanetx.chemical":[
"MNXM91519"
],
"reactome.compound":[
"3159260"
],
"sabiork":[
"5278"
],
"sbo":"SBO:0000247"
}
},
{
"id":"dgtp_c",
"name":"DGTP C10H12N5O13P3",
"compartment":"c",
"charge":-4,
"formula":"C10H12N5O13P3",
"notes":{
"original_bigg_ids":[
"dgtp_c"
]
},
"annotation":{
"bigg.metabolite":[
"dgtp"
],
"biocyc":[
"META:DGTP"
],
"chebi":[
"CHEBI:16497",
"CHEBI:57794",
"CHEBI:61429",
"CHEBI:10497",
"CHEBI:19247",
"CHEBI:14076"
],
"hmdb":[
"HMDB01440"
],
"inchi_key":[
"HAAZLUGHYHWQIW-KVQBGUIXSA-J"
],
"kegg.compound":[
"C00286"
],
"metanetx.chemical":[
"MNXM344"
],
"sabiork":[
"1675"
],
"sbo":"SBO:0000247",
"seed.compound":[
"cpd00241"
]
}
},
{
"id":"g3ps_c",
"name":"Glycerophosphoserine",
"compartment":"c",
"charge":-1,
"formula":"C6H13NO8P",
"notes":{
"original_bigg_ids":[
"g3ps_c"
]
},
"annotation":{
"bigg.metabolite":[
"g3ps"
],
"biocyc":[
"META:CPD0-2030"
],
"chebi":[
"CHEBI:64765",
"CHEBI:64945",
"CHEBI:61931",
"CHEBI:62013"
],
"inchi_key":[
"ZWZWYGMENQVNFU-UHNVWZDZSA-M"
],
"metanetx.chemical":[
"MNXM97117"
],
"sabiork":[
"27671"
],
"sbo":"SBO:0000247",
"seed.compound":[
"cpd15468"
],
"slm":[
"000001192"
]
}
},
{
"id":"cbm_c",
"name":"Carbamate",
"compartment":"c",
"charge":-1,
"formula":"CH2NO2",
"notes":{
"original_bigg_ids":[
"cbm_c"
]
},
"annotation":{
"bigg.metabolite":[
"cbm"
],
"biocyc":[
"META:CARBAMATE"
],
"chebi":[
"CHEBI:28616",
"CHEBI:13941",
"CHEBI:22504",
"CHEBI:23002",
"CHEBI:44573",
"CHEBI:3386"
],
"envipath":[
"32de3cf4-e3e6-4168-956e-32fa5ddb0ce1/compound/4297b4e6-4e7f-48f0-8c3a-e02ea29dcaaf",
"650babc9-9d68-4b73-9332-11972ca26f7b/compound/2d1b772c-9a50-4104-bed9-6c9274b03e45"
],
"hmdb":[
"HMDB03551"
],
"inchi_key":[
"KXDHJXZQYSOELW-UHFFFAOYSA-M"
],
"kegg.compound":[
"C01563"
],
"metanetx.chemical":[
"MNXM742"
],
"sabiork":[
"5666"
],
"sbo":"SBO:0000247",
"seed.compound":[
"cpd01101"
]
}
},
{
"id":"g6p_c",
"name":"D-Glucose 6-phosphate",
"compartment":"c",
"charge":-2,
"formula":"C6H11O9P",
"notes":{
"original_bigg_ids":[
"g6p_c"
]
},
"annotation":{
"bigg.metabolite":[
"g6p"
],
"biocyc":[
"META:D-glucopyranose-6-phosphate"
],
"chebi":[
"CHEBI:61548",
"CHEBI:14314",
"CHEBI:4170"
],
"hmdb":[
"HMDB01549",
"HMDB01401",
"HMDB06793"
],
"inchi_key":[
"NBSCHQHZLSJFNQ-GASJEMHNSA-L"
],
"kegg.compound":[
"C00092"
],
"metanetx.chemical":[
"MNXM160"
],
"reactome.compound":[
"1629756"
],
"sabiork":[
"1404",
"1405"
],
"sbo":"SBO:0000247",
"seed.compound":[
"cpd00079",
"cpd26836"
]
}
},
{
"id":"dha_c",
"name":"Dihydroxyacetone",
"compartment":"c",
"charge":0,
"formula":"C3H6O3",
"notes":{
"original_bigg_ids":[
"dha_c"
]
},
"annotation":{
"bigg.metabolite":[
"dha"
],
"biocyc":[
"META:DIHYDROXYACETONE"
],
"chebi":[
"CHEBI:14340",
"CHEBI:24354",
"CHEBI:16016",
"CHEBI:39809",
"CHEBI:5453"
],
"envipath":[
"4fd7f3e0-dd25-43ac-9453-dda3e52396e4/compound/88a6ccc5-fd05-4708-9244-5bc7a155dbbf"
],
"hmdb":[
"HMDB01882"
],
"inchi_key":[
"RXKJFZQQPQGTFL-UHFFFAOYSA-N"
],
"kegg.compound":[
"C00184"
],
"kegg.drug":[
"D07841"
],
"metanetx.chemical":[
"MNXM460"
],
"sabiork":[
"1963"
],
"sbo":"SBO:0000247",
"seed.compound":[
"cpd00157"
]
}
},
{
"id":"cbp_c",
"name":"Carbamoyl phosphate",
"compartment":"c",
"charge":-2,
"formula":"CH2NO5P",
"notes":{
"original_bigg_ids":[
"cbp_c"
]
},
"annotation":{
"bigg.metabolite":[
"cbp"
],
"biocyc":[
"META:CARBAMOYL-P"
],
"chebi":[
"CHEBI:13942",
"CHEBI:23005",
"CHEBI:3389",
"CHEBI:58228",
"CHEBI:17672",
"CHEBI:41567"
],
"hmdb":[
"HMDB01096"
],
"inchi_key":[
"FFQKYPRQEYGKAF-UHFFFAOYSA-L"
],
"kegg.compound":[
"C00169"
],
"metanetx.chemical":[
"MNXM138"
],
"reactome.compound":[
"29676",
"111647"
],
"sabiork":[
"1311"
],
"sbo":"SBO:0000247",
"seed.compound":[
"cpd00146"
]
}
},
{
"id":"dhap_c",
"name":"Dihydroxyacetone phosphate",
"compartment":"c",
"charge":-2,
"formula":"C3H5O6P",
"notes":{
"original_bigg_ids":[
"dhap_c"
]
},
"annotation":{
"bigg.metabolite":[
"dhap"
],
"biocyc":[
"META:DIHYDROXY-ACETONE-PHOSPHATE"
],
"chebi":[
"CHEBI:14341",
"CHEBI:5454",
"CHEBI:16108",
"CHEBI:14342",
"CHEBI:24355",
"CHEBI:39571",
"CHEBI:57642"
],
"hmdb":[
"HMDB11735",
"HMDB01473"
],
"inchi_key":[
"GNGACRATGGDKBX-UHFFFAOYSA-L"
],
"kegg.compound":[
"C00111"
],
"metanetx.chemical":[
"MNXM77"
],
"reactome.compound":[
"390404",
"75970",
"188451"
],
"sabiork":[
"28"
],
"sbo":"SBO:0000247",
"seed.compound":[
"cpd00095"
]
}
},
{
"id":"cd2_c",
"name":"Cadmium",
"compartment":"c",
"charge":2,
"formula":"Cd",
"notes":{
"original_bigg_ids":[
"cd2_c"
]
},
"annotation":{
"bigg.metabolite":[
"cd2"
],
"biocyc":[
"META:CD+2"
],
"chebi":[
"CHEBI:48773",
"CHEBI:3290",
"CHEBI:48775"
],
"hmdb":[
"HMDB03638"
],
"inchi_key":[
"WLZRMCYVCSSEQC-UHFFFAOYSA-N"
],
"kegg.compound":[
"C01413"
],
"metanetx.chemical":[
"MNXM4505"
],
"sabiork":[
"48"
],
"sbo":"SBO:0000247",
"seed.compound":[
"cpd01012"
]
}
},
{
"id":"dhcinnm_c",
"name":"2,3-dihydroxicinnamic acid",
"compartment":"c",
"charge":-1,
"formula":"C9H7O4",
"notes":{
"original_bigg_ids":[
"dhcinnm_c"
]
},
"annotation":{
"bigg.metabolite":[
"dhcinnm"
],
"biocyc":[
"META:CPD-10796"
],
"chebi":[
"CHEBI:58642",
"CHEBI:48681",
"CHEBI:32356"
],
"envipath":[
"32de3cf4-e3e6-4168-956e-32fa5ddb0ce1/compound/ca1afb6b-2124-4ca0-9740-8c757c0ea104"
],
"hmdb":[
"HMDB32057"
],
"inchi_key":[
"SIUKXCMDYPYCLH-SNAWJCMRSA-M"
],
"kegg.compound":[
"C12623"
],
"metanetx.chemical":[
"MNXM1130"
],
"sbo":"SBO:0000247",
"seed.compound":[
"cpd09254",
"cpd29675"
]
}
},
{
"id":"gagicolipa_c",
"name":"Galactosyl-glucosyl-inner core oligosaccharide lipid A",
"compartment":"c",
"charge":-11,
"formula":"C157H271N2O84P4",
"notes":{
"original_bigg_ids":[
"gagicolipa_c"
]
},
"annotation":{
"bigg.metabolite":[
"gagicolipa"
],
"biocyc":[
"META:CPD0-2258"
],
"inchi_key":[
"XCYFJKYUDKZCQY-RQZVRRRJSA-C"
],
"metanetx.chemical":[
"MNXM54163"
],
"sbo":"SBO:0000247",
"seed.compound":[
"cpd15469"
]
}
},
{
"id":"gal_c",
"name":"D-Galactose",
"compartment":"c",
"charge":0,
"formula":"C6H12O6",
"notes":{
"original_bigg_ids":[
"gal_c"
]
},
"annotation":{
"bigg.metabolite":[
"gal"
],
"biocyc":[
"META:ALPHA-D-GALACTOSE",
"META:D-galactopyranose"
],
"chebi":[
"CHEBI:12936",
"CHEBI:10231",
"CHEBI:4139",
"CHEBI:28061",
"CHEBI:22373",
"CHEBI:42741"
],
"hmdb":[
"HMDB05762",
"HMDB00143"
],
"inchi_key":[
"WQZGKKKJIJFFOK-PHYPRBDBSA-N"
],
"kegg.compound":[
"C00984",
"C00124"
],
"kegg.drug":[
"D04291"
],
"metanetx.chemical":[
"MNXM390"
],
"sabiork":[
"1661",
"90",
"1662"
],
"sbo":"SBO:0000247",
"seed.compound":[
"cpd00724",
"cpd00108"
]
}
},
{
"id":"cddec5eACP_c",
"name":"Cis-dodec-5-enoyl-[acyl-carrier protein] (n-C12:1)",
"compartment":"c",
"charge":-1,
"formula":"C23H41N2O8PRS",
"notes":{
"original_bigg_ids":[
"cddec5eACP_c"
]
},
"annotation":{
"bigg.metabolite":[
"cddec5eACP"
],
"metanetx.chemical":[
"MNXM163784"
],
"sbo":"SBO:0000247"
}
},
{
"id":"dhf_c",
"name":"7,8-Dihydrofolate",
"compartment":"c",
"charge":-2,
"formula":"C19H19N7O6",
"notes":{
"original_bigg_ids":[
"dhf_c"
]
},
"annotation":{
"bigg.metabolite":[
"dhf"
],
"biocyc":[
"META:DIHYDROFOLATE"
],
"chebi":[
"CHEBI:42000",
"CHEBI:15633",
"CHEBI:12245",
"CHEBI:20768",
"CHEBI:57451",
"CHEBI:14150",
"CHEBI:4564"
],
"hmdb":[
"HMDB01056"
],
"inchi_key":[
"OZRNSSUDZOLUSN-LBPRGKRZSA-L"
],
"kegg.compound":[
"C00415"
],
"metanetx.chemical":[
"MNXM281"
],
"reactome.compound":[
"73604"
],
"sabiork":[
"1336"
],
"sbo":"SBO:0000247",
"seed.compound":[
"cpd00330"
]
}
},
{
"id":"gal1p_c",
"name":"Alpha-D-Galactose 1-phosphate",
"compartment":"c",
"charge":-2,
"formula":"C6H11O9P",
"notes":{
"original_bigg_ids":[
"gal1p_c"
]
},
"annotation":{
"bigg.metabolite":[
"gal1p"
],
"biocyc":[
"META:GALACTOSE-1P"
],
"chebi":[
"CHEBI:42878",
"CHEBI:37480",
"CHEBI:12306",
"CHEBI:4140",
"CHEBI:58336",
"CHEBI:22374",
"CHEBI:12305",
"CHEBI:10232",
"CHEBI:20957",
"CHEBI:17973",
"CHEBI:59011"
],
"hmdb":[
"HMDB00645",
"HMDB62705",
"HMDB03359"
],
"inchi_key":[
"HXXFSFRBOHSIMQ-FPRJBGLDSA-L"
],
"kegg.compound":[
"C00446",
"C03384"
],
"metanetx.chemical":[
"MNXM336"
],
"reactome.compound":[
"30170"
],
"sabiork":[
"1381",
"24789",
"1495"
],
"sbo":"SBO:0000247",
"seed.compound":[
"cpd19025",
"cpd00348"
]
}
},
{
"id":"cdec3eACP_c",
"name":"Cis-dec-3-enoyl-[acyl-carrier protein] (n-C10:1)",
"compartment":"c",
"charge":-1,
"formula":"C21H37N2O8PRS",
"notes":{
"original_bigg_ids":[
"cdec3eACP_c"
]
},
"annotation":{
"bigg.metabolite":[
"cdec3eACP"
],
"metanetx.chemical":[
"MNXM7186"
],
"sbo":"SBO:0000247"
}
},
{
"id":"galct__D_c",
"name":"D-Galactarate",
"compartment":"c",
"charge":-2,
"formula":"C6H8O8",
"notes":{
"original_bigg_ids":[
"galct_DASH_D_c"
]
},
"annotation":{
"bigg.metabolite":[
"galct__D"
],
"biocyc":[
"META:D-GALACTARATE"
],
"chebi":[
"CHEBI:33799",
"CHEBI:16537",
"CHEBI:12929",
"CHEBI:24135",
"CHEBI:35390",
"CHEBI:14285",
"CHEBI:24136",
"CHEBI:17444",
"CHEBI:4130",
"CHEBI:48871",
"CHEBI:30852",
"CHEBI:20944",
"CHEBI:5250",
"CHEBI:24137"
],
"hmdb":[
"HMDB00639",
"HMDB03435"
],
"inchi_key":[
"DSLZVSRJTYRBFB-DUHBMQHGSA-L"
],
"kegg.compound":[
"C00879"
],
"lipidmaps":[
"LMFA01170107"
],
"metanetx.chemical":[
"MNXM1080"
],
"sbo":"SBO:0000247",
"seed.compound":[
"cpd00652"
]
}
},
{
"id":"dhgly_c",
"name":"Dehydroglycine",
"compartment":"c",
"charge":-1,
"formula":"C2H2NO2",
"notes":{
"original_bigg_ids":[
"dhgly_c"
]
},
"annotation":{
"bigg.metabolite":[
"dhgly"
],
"biocyc":[
"META:CPD-12279"
],
"chebi":[
"CHEBI:77846",
"CHEBI:53647",
"CHEBI:53664"
],
"inchi_key":[
"TVMUHOAONWHJBV-UHFFFAOYSA-N"
],
"kegg.compound":[
"C15809"
],
"metanetx.chemical":[
"MNXM1984"
],
"sbo":"SBO:0000247",
"seed.compound":[
"cpd14545"
]
}
},
{
"id":"cdg_c",
"name":"7-deaza-7-carboxyguanine",
"compartment":"c",
"charge":-1,
"formula":"C7H5N4O3",
"notes":{
"original_bigg_ids":[
"cdg_c"
]
},
"annotation":{
"bigg.metabolite":[
"cdg"
],
"biocyc":[
"META:CPD-13043"
],
"chebi":[
"CHEBI:61125",
"CHEBI:61036"
],
"inchi_key":[
"XIUIRSLBMMTDSK-UHFFFAOYSA-M"
],
"kegg.compound":[
"C20248"
],
"metanetx.chemical":[
"MNXM5026"
],
"sbo":"SBO:0000247",
"seed.compound":[
"cpd21481"
]
}
},
{
"id":"dhmpt_c",
"name":"Dihydromonapterin",
"compartment":"c",
"charge":0,
"formula":"C9H13N5O4",
"notes":{
"original_bigg_ids":[
"dhmpt_c"
]
},
"annotation":{
"bigg.metabolite":[
"dhmpt"
],
"metanetx.chemical":[
"MNXM148224"
],
"sbo":"SBO:0000247"
}
},
{
"id":"galctn__D_c",
"name":"D-Galactonate",
"compartment":"c",
"charge":-1,
"formula":"C6H11O7",
"notes":{
"original_bigg_ids":[
"galctn_DASH_D_c"
]
},
"annotation":{
"bigg.metabolite":[
"galctn__D"
],
"biocyc":[
"META:D-GALACTONATE"
],
"chebi":[
"CHEBI:12931",
"CHEBI:24149",
"CHEBI:16534",
"CHEBI:4132",
"CHEBI:24148"
],
"hmdb":[
"HMDB00565"
],
"inchi_key":[
"RGHNJXZEOKUKBD-MGCNEYSASA-M"
],
"kegg.compound":[
"C00880"
],
"metanetx.chemical":[
"MNXM1734"
],
"sabiork":[
"2177"
],
"sbo":"SBO:0000247",
"seed.compound":[
"cpd00653"
]
}
},
{
"id":"cdp_c",
"name":"CDP C9H12N3O11P2",
"compartment":"c",
"charge":-3,
"formula":"C9H12N3O11P2",
"notes":{
"original_bigg_ids":[
"cdp_c"
]
},
"annotation":{
"bigg.metabolite":[
"cdp"
],
"biocyc":[
"META:CDP"
],
"chebi":[
"CHEBI:41451",
"CHEBI:23519",
"CHEBI:3260",
"CHEBI:13254",
"CHEBI:17239",
"CHEBI:58069"
],
"hmdb":[
"HMDB01546"
],
"inchi_key":[
"ZWIADYZPOWUWEW-XVFCMESISA-K"
],
"kegg.compound":[
"C00112"
],
"metanetx.chemical":[
"MNXM220"
],
"sbo":"SBO:0000247",
"seed.compound":[
"cpd00096"
]
}
},
{
"id":"galctn__L_c",
"name":"L-Galactonate",
"compartment":"c",
"charge":-1,
"formula":"C6H11O7",
"notes":{
"original_bigg_ids":[
"galctn_DASH_L_c"
]
},
"annotation":{
"bigg.metabolite":[
"galctn__L"
],
"biocyc":[
"META:CPD0-1083"
],
"chebi":[
"CHEBI:37425",
"CHEBI:53071"
],
"inchi_key":[
"RGHNJXZEOKUKBD-RSJOWCBRSA-M"
],
"kegg.compound":[
"C15930"
],
"metanetx.chemical":[
"MNXM636"
],
"sabiork":[
"24860"
],
"sbo":"SBO:0000247",
"seed.compound":[
"cpd14659"
]
}
},
{
"id":"dhmptp_c",
"name":"Dihydromonapterin-triphosphate",
"compartment":"c",
"charge":-4,
"formula":"C9H12N5O13P3",
"notes":{
"original_bigg_ids":[
"dhmptp_c"
]
},
"annotation":{
"bigg.metabolite":[
"dhmptp"
],
"inchi_key":[
"DGGUVLXVLHAAGT-NJGYIYPDSA-K"
],
"metanetx.chemical":[
"MNXM93349"
],
"sbo":"SBO:0000247",
"seed.compound":[
"cpd15443"
]
}
},
{
"id":"cdpdddecg_c",
"name":"CDP-1,2-didodecanoylglycerol",
"compartment":"c",
"charge":-2,
"formula":"C36H63N3O15P2",
"notes":{
"original_bigg_ids":[
"cdpdddecg_c"
]
},
"annotation":{
"bigg.metabolite":[
"cdpdddecg"
],
"metanetx.chemical":[
"MNXM4507"
],
"sbo":"SBO:0000247",
"seed.compound":[
"cpd15417"
]
}
},
{
"id":"dhna_c",
"name":"1,4-Dihydroxy-2-naphthoate",
"compartment":"c",
"charge":-1,
"formula":"C11H7O4",
"notes":{
"original_bigg_ids":[
"dhna_c"
]
},
"annotation":{
"bigg.metabolite":[
"dhna"
],
"biocyc":[
"META:DIHYDROXYNAPHTHOATE"
],
"chebi":[
"CHEBI:11173",
"CHEBI:539",
"CHEBI:18933",
"CHEBI:18094"
],
"inchi_key":[
"VOJUXHHACRXLTD-UHFFFAOYSA-M"
],
"kegg.compound":[
"C03657"
],
"metanetx.chemical":[
"MNXM552"
],
"sbo":"SBO:0000247",
"seed.compound":[
"cpd02295"
]
}
},
{
"id":"galt1p_c",
"name":"Galactitol 1-phosphate",
"compartment":"c",
"charge":-2,
"formula":"C6H13O9P",
"notes":{
"original_bigg_ids":[
"galt1p_c"
]
},
"annotation":{
"bigg.metabolite":[
"galt1p"
],
"biocyc":[
"META:GALACTITOL-1-PHOSPHATE"
],
"chebi":[
"CHEBI:24140",
"CHEBI:60083",
"CHEBI:28663",
"CHEBI:5252",
"CHEBI:14287"
],
"inchi_key":[
"GACTWZZMVMUKNG-DPYQTVNSSA-L"
],
"kegg.compound":[
"C06311"
],
"metanetx.chemical":[
"MNXM1667"
],
"sbo":"SBO:0000247",
"seed.compound":[
"cpd03752"
]
}
},
{
"id":"cdpdhdec9eg_c",
"name":"CDP-1,2-dihexadec-9-enoylglycerol",
"compartment":"c",
"charge":-2,
"formula":"C44H75N3O15P2",
"notes":{
"original_bigg_ids":[
"cdpdhdec9eg_c"
]
},
"annotation":{
"bigg.metabolite":[
"cdpdhdec9eg"
],
"chebi":[
"CHEBI:104012"
],
"inchi_key":[
"LBKBJHVQQNUXGQ-BQUKFSKHSA-L"
],
"metanetx.chemical":[
"MNXM4508"
],
"sbo":"SBO:0000247",
"seed.compound":[
"cpd15418"
]
}
},
{
"id":"galur_c",
"name":"D-Galacturonate",
"compartment":"c",
"charge":-1,
"formula":"C6H9O7",
"notes":{
"original_bigg_ids":[
"galur_c"
]
},
"annotation":{
"bigg.metabolite":[
"galur"
],
"biocyc":[
"META:D-Galactopyranuronate"
],
"chebi":[
"CHEBI:20978",
"CHEBI:4153",
"CHEBI:18024",
"CHEBI:20976",
"CHEBI:75525"
],
"inchi_key":[
"AEMOLEFTQBMNLQ-YMDCURPLSA-M"
],
"kegg.compound":[
"C00333"
],
"metanetx.chemical":[
"MNXM48464"
],
"sabiork":[
"2020"
],
"sbo":"SBO:0000247",
"seed.compound":[
"cpd00280"
]
}
},
{
"id":"dhnpt_c",
"name":"Dihydroneopterin",
"compartment":"c",
"charge":0,
"formula":"C9H13N5O4",
"notes":{
"original_bigg_ids":[
"dhnpt_c"
]
},
"annotation":{
"bigg.metabolite":[
"dhnpt"
],
"biocyc":[
"META:DIHYDRO-NEO-PTERIN"
],
"chebi":[
"CHEBI:30567",
"CHEBI:11510",
"CHEBI:17001",
"CHEBI:44427",
"CHEBI:1001",
"CHEBI:19454"
],
"hmdb":[
"HMDB02275"
],
"inchi_key":[
"YQIFAMYNGGOTFB-XINAWCOVSA-N"
],
"kegg.compound":[
"C04874"
],
"metanetx.chemical":[
"MNXM162359"
],
"sabiork":[
"7637"
],
"sbo":"SBO:0000247",
"seed.compound":[
"cpd02961"
]
}
},
{
"id":"cdpdhdecg_c",
"name":"CDP-1,2-dihexadecanoylglycerol",
"compartment":"c",
"charge":-2,
"formula":"C44H79N3O15P2",
"notes":{
"original_bigg_ids":[
"cdpdhdecg_c"
]
},
"annotation":{
"bigg.metabolite":[
"cdpdhdecg"
],
"metanetx.chemical":[
"MNXM3232"
],
"sbo":"SBO:0000247",
"seed.compound":[
"cpd15419"
]
}
},
{
"id":"dhor__S_c",
"name":"(S)-Dihydroorotate",
"compartment":"c",
"charge":-1,
"formula":"C5H5N2O4",
"notes":{
"original_bigg_ids":[
"dhor_DASH_S_c"
]
},
"annotation":{
"bigg.metabolite":[
"dhor__S"
],
"biocyc":[
"META:DI-H-OROTATE"
],
"chebi":[
"CHEBI:417",
"CHEBI:11063",
"CHEBI:17025",
"CHEBI:30864",
"CHEBI:42132",
"CHEBI:18777",
"CHEBI:18778"
],
"hmdb":[
"HMDB03349"
],
"inchi_key":[
"UFIVEPVSAGBUSI-REOHCLBHSA-M"
],
"kegg.compound":[
"C00337"
],
"metanetx.chemical":[
"MNXM252"
],
"reactome.compound":[
"76630"
],
"sabiork":[
"2022"
],
"sbo":"SBO:0000247",
"seed.compound":[
"cpd00282"
]
}
},
{
"id":"gam1p_c",
"name":"D-Glucosamine 1-phosphate",
"compartment":"c",
"charge":-1,
"formula":"C6H13NO8P",
"notes":{
"original_bigg_ids":[
"gam1p_c"
]
},
"annotation":{
"bigg.metabolite":[
"gam1p"
],
"biocyc":[
"META:GLUCOSAMINE-1P"
],
"chebi":[
"CHEBI:12316",
"CHEBI:4163",
"CHEBI:42868",
"CHEBI:20994",
"CHEBI:27625",
"CHEBI:58516"
],
"inchi_key":[
"YMJBYRVFGYXULK-QZABAPFNSA-M"
],
"kegg.compound":[
"C06156"
],
"metanetx.chemical":[
"MNXM969"
],
"sabiork":[
"1854"
],
"sbo":"SBO:0000247",
"seed.compound":[
"cpd03671"
]
}
},
{
"id":"cdpdodec11eg_c",
"name":"CDP-1,2-dioctadec-11-enoylglycerol",
"compartment":"c",
"charge":-2,
"formula":"C48H83N3O15P2",
"notes":{
"original_bigg_ids":[
"cdpdodec11eg_c"
]
},
"annotation":{
"bigg.metabolite":[
"cdpdodec11eg"
],
"chebi":[
"CHEBI:104362"
],
"inchi_key":[
"KISJWPWNABZPGN-IGIWICMZSA-L"
],
"metanetx.chemical":[
"MNXM4509"
],
"sbo":"SBO:0000247",
"seed.compound":[
"cpd15420"
]
}
},
{
"id":"gam6p_c",
"name":"D-Glucosamine 6-phosphate",
"compartment":"c",
"charge":-1,
"formula":"C6H13NO8P",
"notes":{
"original_bigg_ids":[
"gam6p_c"
]
},
"annotation":{
"bigg.metabolite":[
"gam6p"
],
"biocyc":[
"META:D-GLUCOSAMINE-6-P"
],
"chebi":[
"CHEBI:12962",
"CHEBI:47987",
"CHEBI:58725"
],
"inchi_key":[
"XHMJOUIAFHJHBW-IVMDWMLBSA-M"
],
"kegg.compound":[
"C00352"
],
"metanetx.chemical":[
"MNXM370"
],
"sabiork":[
"1372"
],
"sbo":"SBO:0000247",
"seed.compound":[
"cpd00288"
]
}
},
{
"id":"dhpmp_c",
"name":"Dihydroneopterin monophosphate",
"compartment":"c",
"charge":-2,
"formula":"C9H12N5O7P",
"notes":{
"original_bigg_ids":[
"dhpmp_c"
]
},
"annotation":{
"bigg.metabolite":[
"dhpmp"
],
"biocyc":[
"META:DIHYDRONEOPTERIN-P"
],
"chebi":[
"CHEBI:48954",
"CHEBI:58762",
"CHEBI:4577",
"CHEBI:23756"
],
"hmdb":[
"HMDB06824"
],
"inchi_key":[
"PLSQMGZYOGSOCE-XINAWCOVSA-L"
],
"kegg.compound":[
"C05925"
],
"metanetx.chemical":[
"MNXM1645"
],
"sabiork":[
"8272"
],
"sbo":"SBO:0000247",
"seed.compound":[
"cpd03521",
"cpd29676"
]
}
},
{
"id":"cdpdodecg_c",
"name":"CDP-1,2-dioctadecanoylglycerol",
"compartment":"c",
"charge":-2,
"formula":"C48H87N3O15P2",
"notes":{
"original_bigg_ids":[
"cdpdodecg_c"
]
},
"annotation":{
"bigg.metabolite":[
"cdpdodecg"
],
"biocyc":[
"META:CPD-12814"
],
"chebi":[
"CHEBI:104121"
],
"inchi_key":[
"PDCWLWQTNQCGRI-IGIWICMZSA-L"
],
"metanetx.chemical":[
"MNXM45856"
],
"sbo":"SBO:0000247",
"seed.compound":[
"cpd15421"
]
}
},
{
"id":"dhpppn_c",
"name":"3-(2,3-Dihydroxyphenyl)propanoate",
"compartment":"c",
"charge":-1,
"formula":"C9H9O4",
"notes":{
"original_bigg_ids":[
"dhpppn_c"
]
},
"annotation":{
"bigg.metabolite":[
"dhpppn"
],
"biocyc":[
"META:2-3-DIHYDROXYPHENYL-PROPIONATE"
],
"chebi":[
"CHEBI:46951",
"CHEBI:18136",
"CHEBI:11713",
"CHEBI:19918",
"CHEBI:1419",
"CHEBI:19919",
"CHEBI:11718"
],
"envipath":[
"32de3cf4-e3e6-4168-956e-32fa5ddb0ce1/compound/41182ed7-9bc7-4ca9-82dc-53a07e6cc91d"
],
"inchi_key":[
"QZDSXQJWBGMRLU-UHFFFAOYSA-M"
],
"kegg.compound":[
"C04044"
],
"metanetx.chemical":[
"MNXM826"
],
"sabiork":[
"7038"
],
"sbo":"SBO:0000247",
"seed.compound":[
"cpd02501"
]
}
},
{
"id":"gar_c",
"name":"N1-(5-Phospho-D-ribosyl)glycinamide",
"compartment":"c",
"charge":-1,
"formula":"C7H14N2O8P",
"notes":{
"original_bigg_ids":[
"gar_c"
]
},
"annotation":{
"bigg.metabolite":[
"gar"
],
"biocyc":[
"META:5-PHOSPHO-RIBOSYL-GLYCINEAMIDE"
],
"chebi":[
"CHEBI:20499",
"CHEBI:12623",
"CHEBI:58457",
"CHEBI:18349",
"CHEBI:1983"
],
"hmdb":[
"HMDB02022"
],
"inchi_key":[
"OBQMLSFOUZUIOB-HJZCUYRDSA-M"
],
"kegg.compound":[
"C03838"
],
"metanetx.chemical":[
"MNXM463"
],
"sabiork":[
"1887"
],
"sbo":"SBO:0000247",
"seed.compound":[
"cpd02394"
]
}
},
{
"id":"cdpdtdec7eg_c",
"name":"CDP-1,2-ditetradec-7-enoylglycerol",
"compartment":"c",
"charge":-2,
"formula":"C40H67N3O15P2",
"notes":{
"original_bigg_ids":[
"cdpdtdec7eg_c"
]
},
"annotation":{
"bigg.metabolite":[
"cdpdtdec7eg"
],
"chebi":[
"CHEBI:103990"
],
"inchi_key":[
"VDJIEKQUDMPHPA-WNAWUNHNSA-L"
],
"metanetx.chemical":[
"MNXM4511"
],
"sbo":"SBO:0000247",
"seed.compound":[
"cpd15422"
]
}
},
{
"id":"garagund_c",
"name":"Glucosyl-O-acetyl-rhamanosyl-N-acetylglucosamyl-undecaprenyl diphosphate",
"compartment":"c",
"charge":-2,
"formula":"C77H125N1O22P2",
"notes":{
"original_bigg_ids":[
"garagund_c"
]
},
"annotation":{
"bigg.metabolite":[
"garagund"
],
"biocyc":[
"META:CPD0-2215"
],
"inchi_key":[
"QZKSQRMITRSRFM-QUNHHUOXSA-L"
],
"metanetx.chemical":[
"MNXM55196"
],
"sbo":"SBO:0000247",
"seed.compound":[
"cpd15470"
]
}
},
{
"id":"dhpt_c",
"name":"Dihydropteroate",
"compartment":"c",
"charge":-1,
"formula":"C14H13N6O3",
"notes":{
"original_bigg_ids":[
"dhpt_c"
]
},
"annotation":{
"bigg.metabolite":[
"dhpt"
],
"biocyc":[
"META:7-8-DIHYDROPTEROATE"
],
"chebi":[
"CHEBI:23762",
"CHEBI:17839",
"CHEBI:14160",
"CHEBI:4581"
],
"hmdb":[
"HMDB01412"
],
"inchi_key":[
"WBFYVDCHGVNRBH-UHFFFAOYSA-M"
],
"kegg.compound":[
"C00921"
],
"metanetx.chemical":[
"MNXM722728"
],
"sabiork":[
"5318"
],
"sbo":"SBO:0000247",
"seed.compound":[
"cpd28675",
"cpd00683",
"cpd28673"
]
}
},
{
"id":"gbbtn_c",
"name":"Gamma-butyrobetaine",
"compartment":"c",
"charge":0,
"formula":"C7H15NO2",
"notes":{
"original_bigg_ids":[
"gbbtn_c"
]
},
"annotation":{
"bigg.metabolite":[
"gbbtn"
],
"biocyc":[
"META:GAMMA-BUTYROBETAINE"
],
"chebi":[
"CHEBI:1941",
"CHEBI:20484",
"CHEBI:12047",
"CHEBI:16244"
],
"hmdb":[
"HMDB01161",
"HMDB06831"
],
"inchi_key":[
"JHPNVNIEXXLNTR-UHFFFAOYSA-N"
],
"kegg.compound":[
"C01181"
],
"metanetx.chemical":[
"MNXM626"
],
"reactome.compound":[
"31369"
],
"sabiork":[
"5425"
],
"sbo":"SBO:0000247",
"seed.compound":[
"cpd00870"
]
}
},
{
"id":"cdpdtdecg_c",
"name":"CDP-1,2-ditetradecanoylglycerol",
"compartment":"c",
"charge":-2,
"formula":"C40H71N3O15P2",
"notes":{
"original_bigg_ids":[
"cdpdtdecg_c"
]
},
"annotation":{
"bigg.metabolite":[
"cdpdtdecg"
],
"biocyc":[
"META:CPD-18388"
],
"chebi":[
"CHEBI:103211"
],
"inchi_key":[
"ICFWXMWHAMIZGF-WNAWUNHNSA-L"
],
"metanetx.chemical":[
"MNXM4512"
],
"sbo":"SBO:0000247",
"seed.compound":[
"cpd15423"
]
}
},
{
"id":"gcald_c",
"name":"Glycolaldehyde",
"compartment":"c",
"charge":0,
"formula":"C2H4O2",
"notes":{
"original_bigg_ids":[
"gcald_c"
]
},
"annotation":{
"bigg.metabolite":[
"gcald"
],
"biocyc":[
"META:GLYCOLALDEHYDE"
],
"chebi":[
"CHEBI:17071",
"CHEBI:14347",
"CHEBI:5474",
"CHEBI:24386",
"CHEBI:131198"
],
"envipath":[
"32de3cf4-e3e6-4168-956e-32fa5ddb0ce1/compound/e2dfc2d7-7e7a-4d56-be42-e908339482d8",
"5882df9c-dae1-4d80-a40e-db4724271456/compound/63cc62ab-fc6a-445b-95c3-063343133b84",
"650babc9-9d68-4b73-9332-11972ca26f7b/compound/ce61ea61-b391-41cd-91ac-507b44085575"
],
"hmdb":[
"HMDB02165",
"HMDB03344"
],
"inchi_key":[
"WGCNASOHLSPBMP-UHFFFAOYSA-N"
],
"kegg.compound":[
"C00266"
],
"metanetx.chemical":[
"MNXM349"
],
"sabiork":[
"2004"
],
"sbo":"SBO:0000247",
"seed.compound":[
"cpd00229"
]
}
},
{
"id":"dhptd_c",
"name":"4,5-dihydroxy-2,3-pentanedione",
"compartment":"c",
"charge":0,
"formula":"C5H8O4",
"notes":{
"original_bigg_ids":[
"dhptd_c"
]
},
"annotation":{
"bigg.metabolite":[
"dhptd"
],
"biocyc":[
"META:DIHYDROXYPENTANEDIONE"
],
"chebi":[
"CHEBI:29484"
],
"inchi_key":[
"UYTRITJAZOPLCZ-BYPYZUCNSA-N"
],
"kegg.compound":[
"C11838"
],
"metanetx.chemical":[
"MNXM2449"
],
"sabiork":[
"13894"
],
"sbo":"SBO:0000247",
"seed.compound":[
"cpd08636",
"cpd08638"
]
}
},
{
"id":"cechddd_c",
"name":"Cis-3-(3-carboxyethyl)-3,5-cyclohexadiene-1,2-diol",
"compartment":"c",
"charge":-1,
"formula":"C9H11O4",
"notes":{
"original_bigg_ids":[
"cechddd_c"
]
},
"annotation":{
"bigg.metabolite":[
"cechddd"
],
"biocyc":[
"META:CARBOXYETHYL-3-5-CYCLOHEXADIENE-1-2-DIOL"
],
"chebi":[
"CHEBI:48691",
"CHEBI:60087",
"CHEBI:48690",
"CHEBI:60088"
],
"envipath":[
"32de3cf4-e3e6-4168-956e-32fa5ddb0ce1/compound/98ef2d5b-75f7-4313-90f9-30f649403e35"
],
"inchi_key":[
"RKDFGWAXBBGKMR-APPZFPTMSA-M"
],
"metanetx.chemical":[
"MNXM1636"
],
"sbo":"SBO:0000247"
}
},
{
"id":"dhptdn_c",
"name":"6,7-Dihydropteridine",
"compartment":"c",
"charge":0,
"formula":"C6H6N4",
"notes":{
"original_bigg_ids":[
"dhptdn_c"
]
},
"annotation":{
"bigg.metabolite":[
"dhptdn"
],
"biocyc":[
"META:67-DIHYDROPTERIDINE"
],
"chebi":[
"CHEBI:4580",
"CHEBI:30156",
"CHEBI:12184"
],
"hmdb":[
"HMDB01441"
],
"inchi_key":[
"KVDQMARGGBLIJM-UHFFFAOYSA-N"
],
"kegg.compound":[
"C05649"
],
"metanetx.chemical":[
"MNXM2952"
],
"sbo":"SBO:0000247",
"seed.compound":[
"cpd03360"
]
}
},
{
"id":"gdp_c",
"name":"GDP C10H12N5O11P2",
"compartment":"c",
"charge":-3,
"formula":"C10H12N5O11P2",
"notes":{
"original_bigg_ids":[
"gdp_c"
]
},
"annotation":{
"bigg.metabolite":[
"gdp"
],
"biocyc":[
"META:GDP"
],
"chebi":[
"CHEBI:5212",
"CHEBI:17552",
"CHEBI:58189",
"CHEBI:13327",
"CHEBI:42738",
"CHEBI:14379",
"CHEBI:24448",
"CHEBI:65180"
],
"hmdb":[
"HMDB01201"
],
"inchi_key":[
"QGWNDRXFNXRZMB-UUOKFMHZSA-K"
],
"kegg.compound":[
"C00035"
],
"kegg.glycan":[
"G10620"
],
"metanetx.chemical":[
"MNXM30"
],
"reactome.compound":[
"113525",
"29420",
"205689",
"111349"
],
"sabiork":[
"1280"
],
"sbo":"SBO:0000247",
"seed.compound":[
"cpd00031"
]
}
},
{
"id":"cenchddd_c",
"name":"Cis-3-(3-carboxyethenyl)-3,5-cyclohexadiene-1,2-diol",
"compartment":"c",
"charge":-1,
"formula":"C9H9O4",
"notes":{
"original_bigg_ids":[
"cenchddd_c"
]
},
"annotation":{
"bigg.metabolite":[
"cenchddd"
],
"chebi":[
"CHEBI:61462",
"CHEBI:49071",
"CHEBI:60108",
"CHEBI:61451"
],
"envipath":[
"32de3cf4-e3e6-4168-956e-32fa5ddb0ce1/compound/916b6989-0170-4531-998d-de0420436691"
],
"inchi_key":[
"AEUBLTTWYCDTGM-HXOXMVQHSA-M"
],
"kegg.compound":[
"C12622"
],
"metanetx.chemical":[
"MNXM2161"
],
"sbo":"SBO:0000247",
"seed.compound":[
"cpd09253"
]
}
},
{
"id":"gdpddman_c",
"name":"GDP-4-dehydro-6-deoxy-D-mannose",
"compartment":"c",
"charge":-2,
"formula":"C16H21N5O15P2",
"notes":{
"original_bigg_ids":[
"gdpddman_c"
]
},
"annotation":{
"bigg.metabolite":[
"gdpddman"
],
"biocyc":[
"META:GDP-4-DEHYDRO-6-DEOXY-D-MANNOSE"
],
"chebi":[
"CHEBI:13329",
"CHEBI:57964",
"CHEBI:5214",
"CHEBI:21153",
"CHEBI:16955"
],
"inchi_key":[
"PNHLMHWWFOPQLK-BKUUWRAGSA-L"
],
"kegg.compound":[
"C01222"
],
"metanetx.chemical":[
"MNXM516"
],
"reactome.compound":[
"6787618"
],
"sabiork":[
"1566"
],
"sbo":"SBO:0000247",
"seed.compound":[
"cpd00900"
]
}
},
{
"id":"didp_c",
"name":"DIDP; 2'-deoxyinosine-5'-diphosphate(3-)",
"compartment":"c",
"charge":-3,
"formula":"C10H11N4O10P2",
"notes":{
"original_bigg_ids":[
"didp_c"
]
},
"annotation":{
"bigg.metabolite":[
"didp"
],
"biocyc":[
"META:CPD0-2231"
],
"chebi":[
"CHEBI:10498",
"CHEBI:19249",
"CHEBI:28823",
"CHEBI:62286"
],
"hmdb":[
"HMDB03536"
],
"inchi_key":[
"BKUSIKGSPSFQAC-RRKCRQDMSA-K"
],
"kegg.compound":[
"C01344"
],
"metanetx.chemical":[
"MNXM2174"
],
"reactome.compound":[
"2509796"
],
"sbo":"SBO:0000247",
"seed.compound":[
"cpd00976"
]
}
},
{
"id":"cgly_c",
"name":"Cys Gly C5H10N2O3S",
"compartment":"c",
"charge":0,
"formula":"C5H10N2O3S",
"notes":{
"original_bigg_ids":[
"cgly_c"
]
},
"annotation":{
"bigg.metabolite":[
"cgly"
],
"biocyc":[
"META:CYS-GLY"
],
"chebi":[
"CHEBI:61694",
"CHEBI:4047"
],
"hmdb":[
"HMDB28775",
"HMDB00078"
],
"inchi_key":[
"ZUKPVRWZDMRIEO-VKHMYHEASA-N"
],
"kegg.compound":[
"C01419"
],
"metanetx.chemical":[
"MNXM683"
],
"reactome.compound":[
"1247934",
"1247904"
],
"sabiork":[
"2282"
],
"sbo":"SBO:0000247",
"seed.compound":[
"cpd01017"
]
}
},
{
"id":"dimp_c",
"name":"DIMP C10H12N4O7P",
"compartment":"c",
"charge":-2,
"formula":"C10H11N4O7P",
"notes":{
"original_bigg_ids":[
"dimp_c"
]
},
"annotation":{
"bigg.metabolite":[
"dimp"
],
"biocyc":[
"META:DIMP"
],
"chebi":[
"CHEBI:41998",
"CHEBI:43389",
"CHEBI:61194",
"CHEBI:19250",
"CHEBI:43315",
"CHEBI:44500",
"CHEBI:837",
"CHEBI:43384",
"CHEBI:43377",
"CHEBI:28806"
],
"hmdb":[
"HMDB06555"
],
"inchi_key":[
"PHNGFPPXDJJADG-RRKCRQDMSA-L"
],
"kegg.compound":[
"C06196"
],
"metanetx.chemical":[
"MNXM1922"
],
"reactome.compound":[
"109330",
"2509805"
],
"sabiork":[
"1858"
],
"sbo":"SBO:0000247",
"seed.compound":[
"cpd03704"
]
}
},
{
"id":"gdpfuc_c",
"name":"GDP-L-fucose",
"compartment":"c",
"charge":-2,
"formula":"C16H23N5O15P2",
"notes":{
"original_bigg_ids":[
"gdpfuc_c"
]
},
"annotation":{
"bigg.metabolite":[
"gdpfuc"
],
"biocyc":[
"META:CPD-13118",
"META:GUANOSINE_DIPHOSPHATE_FUCOSE"
],
"chebi":[
"CHEBI:13335",
"CHEBI:57984",
"CHEBI:13332",
"CHEBI:17009",
"CHEBI:57273",
"CHEBI:5221",
"CHEBI:21162"
],
"hmdb":[
"HMDB01095"
],
"inchi_key":[
"LQEBEXMHBLQMDB-JGQUBWHWSA-L"
],
"kegg.compound":[
"C00325"
],
"kegg.glycan":[
"G10615"
],
"metanetx.chemical":[
"MNXM193"
],
"reactome.compound":[
"742368",
"205683"
],
"sabiork":[
"1562"
],
"sbo":"SBO:0000247",
"seed.compound":[
"cpd23744",
"cpd27127",
"cpd00272"
]
}
},
{
"id":"chol_c",
"name":"Choline C5H14NO",
"compartment":"c",
"charge":1,
"formula":"C5H14NO",
"notes":{
"original_bigg_ids":[
"chol_c"
]
},
"annotation":{
"bigg.metabolite":[
"chol"
],
"biocyc":[
"META:CHOLINE"
],
"chebi":[
"CHEBI:41524",
"CHEBI:23212",
"CHEBI:15354",
"CHEBI:13985",
"CHEBI:72322",
"CHEBI:3665"
],
"hmdb":[
"HMDB00097"
],
"inchi_key":[
"OEYIOHPDSNJKLS-UHFFFAOYSA-N"
],
"kegg.compound":[
"C00114"
],
"kegg.drug":[
"D10498",
"D07690"
],
"metanetx.chemical":[
"MNXM90"
],
"reactome.compound":[
"264618",
"264638",
"6798162"
],
"sabiork":[
"1935"
],
"sbo":"SBO:0000247",
"seed.compound":[
"cpd00098"
]
}
},
{
"id":"gdpmann_c",
"name":"GDP-D-mannose",
"compartment":"c",
"charge":-2,
"formula":"C16H23N5O16P2",
"notes":{
"original_bigg_ids":[
"gdpmann_c"
]
},
"annotation":{
"bigg.metabolite":[
"gdpmann"
],
"biocyc":[
"META:GDP-MANNOSE"
],
"chebi":[
"CHEBI:13328",
"CHEBI:5225",
"CHEBI:42729",
"CHEBI:84881",
"CHEBI:21159",
"CHEBI:57527",
"CHEBI:13333",
"CHEBI:84880",
"CHEBI:15820",
"CHEBI:13340"
],
"hmdb":[
"HMDB01163"
],
"inchi_key":[
"MVMSCBBUIHUTGJ-GDJBGNAASA-L"
],
"kegg.compound":[
"C00096"
],
"kegg.glycan":[
"G10614"
],
"metanetx.chemical":[
"MNXM82"
],
"sabiork":[
"1559",
"3925"
],
"sbo":"SBO:0000247",
"seed.compound":[
"cpd00083"
]
}
},
{
"id":"din_c",
"name":"Deoxyinosine",
"compartment":"c",
"charge":0,
"formula":"C10H12N4O4",
"notes":{
"original_bigg_ids":[
"din_c"
]
},
"annotation":{
"bigg.metabolite":[
"din"
],
"biocyc":[
"META:DEOXYINOSINE"
],
"chebi":[
"CHEBI:43437",
"CHEBI:28997",
"CHEBI:43436",
"CHEBI:39841",
"CHEBI:43293",
"CHEBI:23629",
"CHEBI:4413",
"CHEBI:19248"
],
"hmdb":[
"HMDB00071"
],
"inchi_key":[
"VGONTNSXDCQUGY-RRKCRQDMSA-N"
],
"kegg.compound":[
"C05512"
],
"metanetx.chemical":[
"MNXM935"
],
"sabiork":[
"1896"
],
"sbo":"SBO:0000247",
"seed.compound":[
"cpd03279"
]
}
},
{
"id":"chor_c",
"name":"Chorismate",
"compartment":"c",
"charge":-2,
"formula":"C10H8O6",
"notes":{
"original_bigg_ids":[
"chor_c"
]
},
"annotation":{
"bigg.metabolite":[
"chor"
],
"biocyc":[
"META:CHORISMATE"
],
"chebi":[
"CHEBI:23225",
"CHEBI:3677",
"CHEBI:23227",
"CHEBI:17333",
"CHEBI:29748",
"CHEBI:13993"
],
"hmdb":[
"HMDB12199"
],
"inchi_key":[
"WTFXTQVDAKGDEY-HTQZYQBOSA-L"
],
"kegg.compound":[
"C00251"
],
"metanetx.chemical":[
"MNXM337"
],
"reactome.compound":[
"964856"
],
"sabiork":[
"1992"
],
"sbo":"SBO:0000247",
"seed.compound":[
"cpd00216"
]
}
},
{
"id":"gdpofuc_c",
"name":"GDP-4-oxo-L-fucose",
"compartment":"c",
"charge":-2,
"formula":"C16H21N5O15P2",
"notes":{
"original_bigg_ids":[
"gdpofuc_c"
]
},
"annotation":{
"bigg.metabolite":[
"gdpofuc"
],
"biocyc":[
"META:CPD0-2128"
],
"chebi":[
"CHEBI:21155",
"CHEBI:5216",
"CHEBI:28530"
],
"inchi_key":[
"PNHLMHWWFOPQLK-WAMCPPDZSA-L"
],
"metanetx.chemical":[
"MNXM54801"
],
"sbo":"SBO:0000247",
"seed.compound":[
"cpd15472"
]
}
},
{
"id":"chtbs6p_c",
"name":"Diacetylchitobiose-6-phosphate",
"compartment":"c",
"charge":-2,
"formula":"C16H27N2O14P",
"notes":{
"original_bigg_ids":[
"chtbs6p_c"
]
},
"annotation":{
"bigg.metabolite":[
"chtbs6p"
],
"biocyc":[
"META:DIACETYLCHITOBIOSE-6-PHOSPHATE"
],
"chebi":[
"CHEBI:64897",
"CHEBI:64883"
],
"inchi_key":[
"KYKNQNQCPWDNAK-CBTAGEKQSA-L"
],
"kegg.compound":[
"C21152"
],
"metanetx.chemical":[
"MNXM11353"
],
"sbo":"SBO:0000247",
"seed.compound":[
"cpd26854"
]
}
},
{
"id":"gdptp_c",
"name":"Guanosine 3'-diphosphate 5'-triphosphate",
"compartment":"c",
"charge":-7,
"formula":"C10H11N5O20P5",
"notes":{
"original_bigg_ids":[
"gdptp_c"
]
},
"annotation":{
"bigg.metabolite":[
"gdptp"
],
"biocyc":[
"META:GDP-TP"
],
"chebi":[
"CHEBI:14382",
"CHEBI:5566",
"CHEBI:24446",
"CHEBI:14378",
"CHEBI:71477",
"CHEBI:60028",
"CHEBI:16690"
],
"hmdb":[
"HMDB60480"
],
"inchi_key":[
"KCPMACXZAITQAX-UUOKFMHZSA-H"
],
"kegg.compound":[
"C04494"
],
"metanetx.chemical":[
"MNXM1561"
],
"sabiork":[
"1817"
],
"sbo":"SBO:0000247",
"seed.compound":[
"cpd02740"
]
}
},
{
"id":"ditp_c",
"name":"DITP(4-)",
"compartment":"c",
"charge":-4,
"formula":"C10H11N4O13P3",
"notes":{
"original_bigg_ids":[
"ditp_c"
]
},
"annotation":{
"bigg.metabolite":[
"ditp"
],
"biocyc":[
"META:DITP"
],
"chebi":[
"CHEBI:19251",
"CHEBI:28807",
"CHEBI:61382",
"CHEBI:10499"
],
"inchi_key":[
"UFJPAQSLHAGEBL-RRKCRQDMSA-J"
],
"kegg.compound":[
"C01345"
],
"metanetx.chemical":[
"MNXM1325"
],
"reactome.compound":[
"2509835"
],
"sabiork":[
"1713"
],
"sbo":"SBO:0000247",
"seed.compound":[
"cpd00977"
]
}
},
{
"id":"cinnm_c",
"name":"Trans-Cinnamate",
"compartment":"c",
"charge":-1,
"formula":"C9H7O2",
"notes":{
"original_bigg_ids":[
"cinnm_c"
]
},
"annotation":{
"bigg.metabolite":[
"cinnm"
],
"biocyc":[
"META:CPD-674"
],
"chebi":[
"CHEBI:23248",
"CHEBI:23250",
"CHEBI:10955",
"CHEBI:35699",
"CHEBI:27386",
"CHEBI:3710",
"CHEBI:27073",
"CHEBI:35697",
"CHEBI:35700",
"CHEBI:45845",
"CHEBI:15669",
"CHEBI:12879",
"CHEBI:27072",
"CHEBI:10720",
"CHEBI:12871"
],
"envipath":[
"32de3cf4-e3e6-4168-956e-32fa5ddb0ce1/compound/df945f9b-d433-4c28-8de3-348a10f4b73b",
"650babc9-9d68-4b73-9332-11972ca26f7b/compound/4f5adefd-d5a3-4565-bdb2-a87768e9ba89"
],
"hmdb":[
"HMDB00567",
"HMDB00930"
],
"inchi_key":[
"WBYWAXJHAXSJNI-VOTSOKGWSA-M"
],
"kegg.compound":[
"C10438",
"C00423"
],
"metanetx.chemical":[
"MNXM438"
],
"sabiork":[
"5085",
"12522"
],
"sbo":"SBO:0000247",
"seed.compound":[
"cpd07326",
"cpd00333"
]
}
},
{
"id":"dmbzid_c",
"name":"5,6-Dimethylbenzimidazole",
"compartment":"c",
"charge":0,
"formula":"C9H10N2",
"notes":{
"original_bigg_ids":[
"dmbzid_c"
]
},
"annotation":{
"bigg.metabolite":[
"dmbzid"
],
"biocyc":[
"META:DIMETHYLBENZIMIDAZOLE"
],
"chebi":[
"CHEBI:14172",
"CHEBI:20516",
"CHEBI:4620",
"CHEBI:15890",
"CHEBI:42126"
],
"hmdb":[
"HMDB03701"
],
"inchi_key":[
"LJUQGASMPRMWIW-UHFFFAOYSA-N"
],
"kegg.compound":[
"C03114"
],
"metanetx.chemical":[
"MNXM1531"
],
"sbo":"SBO:0000247",
"seed.compound":[
"cpd01997"
]
}
},
{
"id":"gfgaragund_c",
"name":"Galactofuranosyl-glucosyl-O-acetyl-rhamanosyl-N-acetylglucosamyl-undecaprenyl diphosphate",
"compartment":"c",
"charge":-2,
"formula":"C83H135N1O27P2",
"notes":{
"original_bigg_ids":[
"gfgaragund_c"
]
},
"annotation":{
"bigg.metabolite":[
"gfgaragund"
],
"biocyc":[
"META:CPD0-2219"
],
"inchi_key":[
"SOZYQWIVOMQYML-KIWKAZHESA-L"
],
"metanetx.chemical":[
"MNXM54130"
],
"sbo":"SBO:0000247",
"seed.compound":[
"cpd15473"
]
}
},
{
"id":"gg4abut_c",
"name":"Gamma-glutamyl-gamma aminobutyric acid",
"compartment":"c",
"charge":-1,
"formula":"C9H15O5N2",
"notes":{
"original_bigg_ids":[
"gg4abut_c"
]
},
"annotation":{
"bigg.metabolite":[
"gg4abut"
],
"biocyc":[
"META:CPD-9000"
],
"chebi":[
"CHEBI:49260",
"CHEBI:58800"
],
"hmdb":[
"HMDB12161"
],
"inchi_key":[
"MKYPKZSGLSOGLL-LURJTMIESA-M"
],
"kegg.compound":[
"C15767"
],
"metanetx.chemical":[
"MNXM1406"
],
"sbo":"SBO:0000247",
"seed.compound":[
"cpd11408"
]
}
},
{
"id":"ggagicolipa_c",
"name":"Glucosyl-galactosyl-glucosyl-inner core oligosaccharide lipid A",
"compartment":"c",
"charge":-11,
"formula":"C163H281N2O89P4",
"notes":{
"original_bigg_ids":[
"ggagicolipa_c"
]
},
"annotation":{
"bigg.metabolite":[
"ggagicolipa"
],
"biocyc":[
"META:CPD0-2261"
],
"inchi_key":[
"WLEFLXRCTUWFSD-CCRRCLIHSA-C"
],
"metanetx.chemical":[
"MNXM55192"
],
"sbo":"SBO:0000247",
"seed.compound":[
"cpd15475"
]
}
},
{
"id":"dmlz_c",
"name":"6,7-Dimethyl-8-(1-D-ribityl)lumazine",
"compartment":"c",
"charge":0,
"formula":"C13H18N4O6",
"notes":{
"original_bigg_ids":[
"dmlz_c"
]
},
"annotation":{
"bigg.metabolite":[
"dmlz"
],
"biocyc":[
"META:DIMETHYL-D-RIBITYL-LUMAZINE"
],
"chebi":[
"CHEBI:20682",
"CHEBI:58201",
"CHEBI:17601",
"CHEBI:2154",
"CHEBI:12185"
],
"hmdb":[
"HMDB03826"
],
"inchi_key":[
"SXDXRJZUAJBNFL-XKSSXDPKSA-M"
],
"kegg.compound":[
"C04332"
],
"metanetx.chemical":[
"MNXM1313"
],
"sabiork":[
"7240"
],
"sbo":"SBO:0000247",
"seed.compound":[
"cpd02656"
]
}
},
{
"id":"dmpp_c",
"name":"Dimethylallyl diphosphate",
"compartment":"c",
"charge":-3,
"formula":"C5H9O7P2",
"notes":{
"original_bigg_ids":[
"dmpp_c"
]
},
"annotation":{
"bigg.metabolite":[
"dmpp"
],
"biocyc":[
"META:CPD-4211"
],
"chebi":[
"CHEBI:14883",
"CHEBI:57623",
"CHEBI:8394",
"CHEBI:12280",
"CHEBI:4616",
"CHEBI:23803",
"CHEBI:16057",
"CHEBI:26245",
"CHEBI:341937",
"CHEBI:14169",
"CHEBI:42074",
"CHEBI:18108"
],
"hmdb":[
"HMDB02101",
"HMDB01120"
],
"inchi_key":[
"CBIDRCWHNCKSTO-UHFFFAOYSA-K"
],
"kegg.compound":[
"C00235"
],
"lipidmaps":[
"LMPR01010001"
],
"metanetx.chemical":[
"MNXM132"
],
"reactome.compound":[
"1132235",
"6787596",
"191324"
],
"sabiork":[
"1986"
],
"sbo":"SBO:0000247",
"seed.compound":[
"cpd00202"
]
}
},
{
"id":"cit_c",
"name":"Citrate",
"compartment":"c",
"charge":-3,
"formula":"C6H5O7",
"notes":{
"original_bigg_ids":[
"cit_c"
]
},
"annotation":{
"bigg.metabolite":[
"cit"
],
"biocyc":[
"META:CIT"
],
"chebi":[
"CHEBI:35802",
"CHEBI:133748",
"CHEBI:35809",
"CHEBI:76049",
"CHEBI:41523",
"CHEBI:35810",
"CHEBI:30769",
"CHEBI:13999",
"CHEBI:23322",
"CHEBI:35808",
"CHEBI:42563",
"CHEBI:16947",
"CHEBI:132362",
"CHEBI:35804",
"CHEBI:23321",
"CHEBI:3727",
"CHEBI:35806"
],
"hmdb":[
"HMDB00094"
],
"inchi_key":[
"KRKNYBCHXYNGOX-UHFFFAOYSA-K"
],
"kegg.compound":[
"C00158"
],
"kegg.drug":[
"D00037"
],
"metanetx.chemical":[
"MNXM131"
],
"reactome.compound":[
"29654",
"433138",
"76190"
],
"sabiork":[
"1952"
],
"sbo":"SBO:0000247",
"seed.compound":[
"cpd00137"
]
}
},
{
"id":"dms_c",
"name":"Dimethyl sulfide",
"compartment":"c",
"charge":0,
"formula":"C2H6S",
"notes":{
"original_bigg_ids":[
"dms_c"
]
},
"annotation":{
"bigg.metabolite":[
"dms"
],
"biocyc":[
"META:CPD-7670"
],
"chebi":[
"CHEBI:17437",
"CHEBI:44169",
"CHEBI:4611",
"CHEBI:23800",
"CHEBI:14175",
"CHEBI:14168"
],
"envipath":[
"32de3cf4-e3e6-4168-956e-32fa5ddb0ce1/compound/26c081a5-2c2d-4e64-bd11-0d80376989ba"
],
"hmdb":[
"HMDB02303"
],
"inchi_key":[
"QMMFVYPAHWMCMS-UHFFFAOYSA-N"
],
"kegg.compound":[
"C00580"
],
"metanetx.chemical":[
"MNXM444"
],
"sabiork":[
"2104"
],
"sbo":"SBO:0000247",
"seed.compound":[
"cpd00450"
]
}
},
{
"id":"ggbutal_c",
"name":"Gamma-glutamyl-gamma-butyraldehyde",
"compartment":"c",
"charge":0,
"formula":"C9H16O4N2",
"notes":{
"original_bigg_ids":[
"ggbutal_c"
]
},
"annotation":{
"bigg.metabolite":[
"ggbutal"
],
"biocyc":[
"META:GAMMA-GLUTAMYL-GAMMA-AMINOBUTYRALDEH"
],
"chebi":[
"CHEBI:61508",
"CHEBI:61521"
],
"inchi_key":[
"JZNLEPLZUABCSQ-ZETCQYMHSA-N"
],
"kegg.compound":[
"C15700"
],
"metanetx.chemical":[
"MNXM1378"
],
"sbo":"SBO:0000247",
"seed.compound":[
"cpd11341"
]
}
},
{
"id":"gggagicolipa_c",
"name":"Glucosyl-glucosyl-galactosyl-glucosyl-inner core oligosaccharide lipid A",
"compartment":"c",
"charge":-11,
"formula":"C169H291N2O94P4",
"notes":{
"original_bigg_ids":[
"gggagicolipa_c"
]
},
"annotation":{
"bigg.metabolite":[
"gggagicolipa"
],
"biocyc":[
"META:CPD0-2259"
],
"inchi_key":[
"DJHBKVISRABJNG-HEIPHTFDSA-C"
],
"metanetx.chemical":[
"MNXM55193"
],
"sbo":"SBO:0000247",
"seed.compound":[
"cpd15477"
]
}
},
{
"id":"citr__L_c",
"name":"L-Citrulline",
"compartment":"c",
"charge":0,
"formula":"C6H13N3O3",
"notes":{
"original_bigg_ids":[
"citr_DASH_L_c"
]
},
"annotation":{
"bigg.metabolite":[
"citr__L"
],
"biocyc":[
"META:L-CITRULLINE"
],
"chebi":[
"CHEBI:41489",
"CHEBI:3730",
"CHEBI:18211",
"CHEBI:21257",
"CHEBI:16349",
"CHEBI:13092",
"CHEBI:6203",
"CHEBI:66922",
"CHEBI:14002",
"CHEBI:57743"
],
"hmdb":[
"HMDB00904"
],
"inchi_key":[
"RHGKLRLOHDJJDR-BYPYZUCNSA-N"
],
"kegg.compound":[
"C00327"
],
"kegg.drug":[
"D07706"
],
"metanetx.chemical":[
"MNXM211"
],
"reactome.compound":[
"113567",
"29968"
],
"sabiork":[
"1329"
],
"sbo":"SBO:0000247",
"seed.compound":[
"cpd00274"
]
}
},
{
"id":"ggptrc_c",
"name":"Gamma-glutamyl-putrescine",
"compartment":"c",
"charge":1,
"formula":"C9H20O3N3",
"notes":{
"original_bigg_ids":[
"ggptrc_c"
]
},
"annotation":{
"bigg.metabolite":[
"ggptrc"
],
"chebi":[
"CHEBI:48006"
],
"inchi_key":[
"WKGTVHGVLRCTCF-UHFFFAOYSA-O"
],
"metanetx.chemical":[
"MNXM54308"
],
"sbo":"SBO:0000247",
"seed.compound":[
"cpd15478"
]
}
},
{
"id":"dmso_c",
"name":"Dimethyl sulfoxide",
"compartment":"c",
"charge":0,
"formula":"C2H6OS",
"notes":{
"original_bigg_ids":[
"dmso_c"
]
},
"annotation":{
"bigg.metabolite":[
"dmso"
],
"biocyc":[
"META:DMSO"
],
"chebi":[
"CHEBI:23801",
"CHEBI:4612",
"CHEBI:42138",
"CHEBI:28262"
],
"envipath":[
"32de3cf4-e3e6-4168-956e-32fa5ddb0ce1/compound/455cdb68-acf9-42fe-a3f8-420236744cc5"
],
"hmdb":[
"HMDB02151"
],
"inchi_key":[
"IAZDPXIOMUYVGZ-UHFFFAOYSA-N"
],
"kegg.compound":[
"C11143"
],
"kegg.drug":[
"D01043"
],
"metanetx.chemical":[
"MNXM745"
],
"sbo":"SBO:0000247",
"seed.compound":[
"cpd08021"
]
}
},
{
"id":"ckdo_c",
"name":"CMP-3-deoxy-D-manno-octulosonate",
"compartment":"c",
"charge":-2,
"formula":"C17H24N3O15P",
"notes":{
"original_bigg_ids":[
"ckdo_c"
]
},
"annotation":{
"bigg.metabolite":[
"ckdo"
],
"biocyc":[
"META:CMP-KDO"
],
"chebi":[
"CHEBI:59825",
"CHEBI:86284",
"CHEBI:18014",
"CHEBI:20874",
"CHEBI:13275",
"CHEBI:85987",
"CHEBI:41566",
"CHEBI:3277"
],
"inchi_key":[
"YWWJKULNWGRYAS-UOVSKDHASA-L"
],
"kegg.compound":[
"C04121"
],
"metanetx.chemical":[
"MNXM535"
],
"sbo":"SBO:0000247",
"seed.compound":[
"cpd02546"
]
}
},
{
"id":"dnad_c",
"name":"Deamino-NAD+",
"compartment":"c",
"charge":-2,
"formula":"C21H24N6O15P2",
"notes":{
"original_bigg_ids":[
"dnad_c"
]
},
"annotation":{
"bigg.metabolite":[
"dnad"
],
"biocyc":[
"META:DEAMIDO-NAD"
],
"chebi":[
"CHEBI:14104",
"CHEBI:58437",
"CHEBI:14103",
"CHEBI:4340",
"CHEBI:14105",
"CHEBI:18304",
"CHEBI:23567"
],
"hmdb":[
"HMDB01179"
],
"inchi_key":[
"SENPVEZBRZQVST-HISDBWNOSA-L"
],
"kegg.compound":[
"C00857"
],
"metanetx.chemical":[
"MNXM309"
],
"reactome.compound":[
"8938090",
"200499",
"197256"
],
"sabiork":[
"1349"
],
"sbo":"SBO:0000247",
"seed.compound":[
"cpd00638"
]
}
},
{
"id":"ghb_c",
"name":"Gamma-hydroxybutyrate",
"compartment":"c",
"charge":-1,
"formula":"C4H7O3",
"notes":{
"original_bigg_ids":[
"ghb_c"
]
},
"annotation":{
"bigg.metabolite":[
"ghb"
],
"biocyc":[
"META:4-HYDROXY-BUTYRATE"
],
"chebi":[
"CHEBI:12006",
"CHEBI:1860",
"CHEBI:30830",
"CHEBI:20402",
"CHEBI:386065",
"CHEBI:16724",
"CHEBI:20401"
],
"envipath":[
"32de3cf4-e3e6-4168-956e-32fa5ddb0ce1/compound/a41e6b76-b462-49d4-ae42-391ef00bf98c"
],
"hmdb":[
"HMDB15507",
"HMDB00710"
],
"inchi_key":[
"SJZRECIVHVDYJC-UHFFFAOYSA-M"
],
"kegg.compound":[
"C00989",
"C01991"
],
"lipidmaps":[
"LMFA01050006"
],
"metanetx.chemical":[
"MNXM514"
],
"reactome.compound":[
"880041"
],
"sabiork":[
"2203"
],
"sbo":"SBO:0000247",
"seed.compound":[
"cpd11988",
"cpd00728"
]
}
},
{
"id":"cl_c",
"name":"Chloride",
"compartment":"c",
"charge":-1,
"formula":"Cl",
"notes":{
"original_bigg_ids":[
"cl_c"
]
},
"annotation":{
"bigg.metabolite":[
"cl"
],
"biocyc":[
"META:HCL",
"META:CL-"
],
"chebi":[
"CHEBI:24635",
"CHEBI:3731",
"CHEBI:13364",
"CHEBI:3616",
"CHEBI:13291",
"CHEBI:17883",
"CHEBI:48804",
"CHEBI:13970",
"CHEBI:5590",
"CHEBI:50315",
"CHEBI:17996"
],
"envipath":[
"5882df9c-dae1-4d80-a40e-db4724271456/compound/8797b51e-be83-48e1-82db-612c84006fdf",
"32de3cf4-e3e6-4168-956e-32fa5ddb0ce1/compound/b3225d45-6d2f-4312-a60d-70c87b617ad4"
],
"hmdb":[
"HMDB00492",
"HMDB02073",
"HMDB02306",
"HMDB02162"
],
"inchi_key":[
"VEXZGXHMUGYJMC-UHFFFAOYSA-M"
],
"kegg.compound":[
"C00698",
"C01327"
],
"kegg.drug":[
"D02057"
],
"metanetx.chemical":[
"MNXM43"
],
"reactome.compound":[
"29572",
"188972",
"3301973",
"352022",
"2731020",
"2731008",
"2730999"
],
"sabiork":[
"2270",
"51"
],
"sbo":"SBO:0000247",
"seed.compound":[
"cpd00099"
]
}
},
{
"id":"gicolipa_c",
"name":"Glucosyl-inner core oligosaccharide lipid A",
"compartment":"c",
"charge":-11,
"formula":"C151H261N2O79P4",
"notes":{
"original_bigg_ids":[
"gicolipa_c"
]
},
"annotation":{
"bigg.metabolite":[
"gicolipa"
],
"biocyc":[
"META:CPD0-2247"
],
"inchi_key":[
"JIYBFSMTJJSDHN-XHEUBBKESA-C"
],
"metanetx.chemical":[
"MNXM55194"
],
"sbo":"SBO:0000247",
"seed.compound":[
"cpd15479"
]
}
},
{
"id":"dpcoa_c",
"name":"Dephospho-CoA",
"compartment":"c",
"charge":-2,
"formula":"C21H33N7O13P2S",
"notes":{
"original_bigg_ids":[
"dpcoa_c"
]
},
"annotation":{
"bigg.metabolite":[
"dpcoa"
],
"biocyc":[
"META:DEPHOSPHO-COA"
],
"chebi":[
"CHEBI:14124",
"CHEBI:41614",
"CHEBI:23642",
"CHEBI:15468",
"CHEBI:11793",
"CHEBI:57328",
"CHEBI:4436"
],
"hmdb":[
"HMDB01373"
],
"inchi_key":[
"KDTSHFARGAKYJN-IBOSZNHHSA-L"
],
"kegg.compound":[
"C00882"
],
"lipidmaps":[
"LMFA07050315"
],
"metanetx.chemical":[
"MNXM481"
],
"reactome.compound":[
"196778"
],
"sabiork":[
"27337",
"1400"
],
"sbo":"SBO:0000247",
"seed.compound":[
"cpd00655"
]
}
},
{
"id":"cmp_c",
"name":"CMP C9H12N3O8P",
"compartment":"c",
"charge":-2,
"formula":"C9H12N3O8P",
"notes":{
"original_bigg_ids":[
"cmp_c"
]
},
"annotation":{
"bigg.metabolite":[
"cmp"
],
"biocyc":[
"META:CMP"
],
"chebi":[
"CHEBI:60377",
"CHEBI:41312",
"CHEBI:58120",
"CHEBI:3275",
"CHEBI:41691",
"CHEBI:41319",
"CHEBI:23520",
"CHEBI:17361",
"CHEBI:13274",
"CHEBI:47362",
"CHEBI:48799",
"CHEBI:41666"
],
"hmdb":[
"HMDB00095"
],
"inchi_key":[
"IERHLVCPSMICTF-XVFCMESISA-L"
],
"kegg.compound":[
"C00055"
],
"kegg.glycan":[
"G10621"
],
"metanetx.chemical":[
"MNXM31"
],
"reactome.compound":[
"1524067",
"727810",
"109395"
],
"sabiork":[
"1284"
],
"sbo":"SBO:0000247",
"seed.compound":[
"cpd00046"
]
}
},
{
"id":"dsbdox_c",
"name":"Fused thiol:disulfide interchange protein (oxidized)",
"compartment":"c",
"charge":0,
"formula":"X",
"notes":{
"original_bigg_ids":[
"dsbdox_c"
]
},
"annotation":{
"bigg.metabolite":[
"dsbdox"
],
"metanetx.chemical":[
"MNXM97001"
],
"sbo":"SBO:0000247",
"seed.compound":[
"cpd15450"
]
}
},
{
"id":"glc__D_c",
"name":"D-Glucose",
"compartment":"c",
"charge":0,
"formula":"C6H12O6",
"notes":{
"original_bigg_ids":[
"glc_DASH_D_c"
]
},
"annotation":{
"bigg.metabolite":[
"glc__D"
],
"biocyc":[
"META:Glucopyranose"
],
"chebi":[
"CHEBI:12965",
"CHEBI:20999",
"CHEBI:4167",
"CHEBI:17634"
],
"hmdb":[
"HMDB00122",
"HMDB06564"
],
"inchi_key":[
"WQZGKKKJIJFFOK-GASJEMHNSA-N"
],
"kegg.compound":[
"C00031"
],
"kegg.drug":[
"D00009"
],
"metanetx.chemical":[
"MNXM41"
],
"sabiork":[
"1406",
"1407"
],
"sbo":"SBO:0000247",
"seed.compound":[
"cpd26821",
"cpd00027"
]
}
},
{
"id":"co2_c",
"name":"CO2 CO2",
"compartment":"c",
"charge":0,
"formula":"CO2",
"notes":{
"original_bigg_ids":[
"co2_c"
]
},
"annotation":{
"bigg.metabolite":[
"co2"
],
"biocyc":[
"META:CARBON-DIOXIDE"
],
"chebi":[
"CHEBI:23011",
"CHEBI:3283",
"CHEBI:48829",
"CHEBI:16526",
"CHEBI:13283",
"CHEBI:13285",
"CHEBI:13284",
"CHEBI:13282"
],
"envipath":[
"650babc9-9d68-4b73-9332-11972ca26f7b/compound/2ec3da94-5f50-4525-81b1-5607c5c7a3d3",
"32de3cf4-e3e6-4168-956e-32fa5ddb0ce1/compound/05f60af4-0a3f-4ead-9a29-33bb0f123379"
],
"hmdb":[
"HMDB01967"
],
"inchi_key":[
"CURLTUGMZLYLDI-UHFFFAOYSA-N"
],
"kegg.compound":[
"C00011"
],
"kegg.drug":[
"D00004"
],
"metanetx.chemical":[
"MNXM13"
],
"reactome.compound":[
"29376",
"5668565",
"189480",
"1132345",
"113528",
"1237009",
"159751",
"389536",
"159942"
],
"sabiork":[
"1266"
],
"sbo":"SBO:0000247",
"seed.compound":[
"cpd00011"
]
}
},
{
"id":"glcn_c",
"name":"D-Gluconate",
"compartment":"c",
"charge":-1,
"formula":"C6H11O7",
"notes":{
"original_bigg_ids":[
"glcn_c"
]
},
"annotation":{
"bigg.metabolite":[
"glcn"
],
"biocyc":[
"META:GLUCONATE"
],
"chebi":[
"CHEBI:20983",
"CHEBI:20985",
"CHEBI:18391",
"CHEBI:20986",
"CHEBI:24265",
"CHEBI:24266",
"CHEBI:12955",
"CHEBI:33198",
"CHEBI:4157",
"CHEBI:42715"
],
"hmdb":[
"HMDB00625",
"HMDB03373"
],
"inchi_key":[
"RGHNJXZEOKUKBD-SQOUGZDYSA-M"
],
"kegg.compound":[
"C00257"
],
"metanetx.chemical":[
"MNXM341"
],
"sabiork":[
"23420",
"1998"
],
"sbo":"SBO:0000247",
"seed.compound":[
"cpd00222"
]
}
},
{
"id":"dsbdrd_c",
"name":"Fused thiol:disulfide interchange protein (reduced)",
"compartment":"c",
"charge":0,
"formula":"XH2",
"notes":{
"original_bigg_ids":[
"dsbdrd_c"
]
},
"annotation":{
"bigg.metabolite":[
"dsbdrd"
],
"metanetx.chemical":[
"MNXM8620"
],
"sbo":"SBO:0000247",
"seed.compound":[
"cpd15451"
]
}
},
{
"id":"coa_c",
"name":"Coenzyme A",
"compartment":"c",
"charge":-4,
"formula":"C21H32N7O16P3S",
"notes":{
"original_bigg_ids":[
"coa_c"
]
},
"annotation":{
"bigg.metabolite":[
"coa"
],
"biocyc":[
"META:COA-GROUP",
"META:CO-A"
],
"chebi":[
"CHEBI:41631",
"CHEBI:41597",
"CHEBI:741566",
"CHEBI:23355",
"CHEBI:13295",
"CHEBI:13298",
"CHEBI:57287",
"CHEBI:15346",
"CHEBI:3771",
"CHEBI:13294"
],
"envipath":[
"32de3cf4-e3e6-4168-956e-32fa5ddb0ce1/compound/19310484-6aa5-4dcf-b1da-855a8c21ecfd"
],
"hmdb":[
"HMDB01423",
"HMDB62184"
],
"inchi_key":[
"RGJOEKWQDUBAIZ-IBOSZNHHSA-J"
],
"kegg.compound":[
"C00010"
],
"metanetx.chemical":[
"MNXM12"
],
"reactome.compound":[
"193514",
"162743",
"2485002",
"1678675",
"29374",
"76194",
"8939024"
],
"sabiork":[
"1265"
],
"sbo":"SBO:0000247",
"seed.compound":[
"cpd22528",
"cpd00010"
]
}
},
{
"id":"dscl_c",
"name":"Dihydrosirohydrochlorin",
"compartment":"c",
"charge":-7,
"formula":"C42H41N4O16",
"notes":{
"original_bigg_ids":[
"dscl_c"
]
},
"annotation":{
"bigg.metabolite":[
"dscl"
],
"biocyc":[
"META:DIHYDROSIROHYDROCHLORIN"
],
"chebi":[
"CHEBI:58827",
"CHEBI:50602",
"CHEBI:14870",
"CHEBI:8370"
],
"inchi_key":[
"OQIIYZQTTMKFAU-ZNLOQLQNSA-G"
],
"kegg.compound":[
"C02463"
],
"metanetx.chemical":[
"MNXM672"
],
"sbo":"SBO:0000247",
"seed.compound":[
"cpd01620"
]
}
},
{
"id":"glcr_c",
"name":"D-Glucarate",
"compartment":"c",
"charge":-2,
"formula":"C6H8O8",
"notes":{
"original_bigg_ids":[
"glcr_c"
]
},
"annotation":{
"bigg.metabolite":[
"glcr"
],
"biocyc":[
"META:D-GLUCARATE"
],
"chebi":[
"CHEBI:42731",
"CHEBI:20982",
"CHEBI:16002",
"CHEBI:12953",
"CHEBI:4155",
"CHEBI:33801",
"CHEBI:20980",
"CHEBI:30612"
],
"hmdb":[
"HMDB29881",
"HMDB00663"
],
"inchi_key":[
"DSLZVSRJTYRBFB-LLEIAEIESA-L"
],
"kegg.compound":[
"C00818"
],
"lipidmaps":[
"LMFA01170108"
],
"metanetx.chemical":[
"MNXM744"
],
"sabiork":[
"5252",
"5542"
],
"sbo":"SBO:0000247",
"seed.compound":[
"cpd00571",
"cpd00984",
"cpd01246",
"cpd00609"
]
}
},
{
"id":"cobalt2_c",
"name":"Co2+",
"compartment":"c",
"charge":2,
"formula":"Co",
"notes":{
"original_bigg_ids":[
"cobalt2_c"
]
},
"annotation":{
"bigg.metabolite":[
"cobalt2"
],
"biocyc":[
"META:CO+2"
],
"chebi":[
"CHEBI:48828",
"CHEBI:48827",
"CHEBI:23337"
],
"hmdb":[
"HMDB00608"
],
"inchi_key":[
"XLJKHNWPARRRJB-UHFFFAOYSA-N"
],
"kegg.compound":[
"C00175"
],
"metanetx.chemical":[
"MNXM90960"
],
"sabiork":[
"23"
],
"sbo":"SBO:0000247",
"seed.compound":[
"cpd00149"
]
}
},
{
"id":"glcur_c",
"name":"D-Glucuronate",
"compartment":"c",
"charge":-1,
"formula":"C6H9O7",
"notes":{
"original_bigg_ids":[
"glcur_c"
]
},
"annotation":{
"bigg.metabolite":[
"glcur"
],
"biocyc":[
"META:D-Glucopyranuronate"
],
"chebi":[
"CHEBI:12975",
"CHEBI:24297",
"CHEBI:21013",
"CHEBI:47952",
"CHEBI:24298",
"CHEBI:4178",
"CHEBI:58720",
"CHEBI:15748"
],
"inchi_key":[
"AEMOLEFTQBMNLQ-AQKNRBDQSA-M"
],
"kegg.compound":[
"C00191"
],
"metanetx.chemical":[
"MNXM241"
],
"sabiork":[
"26257"
],
"sbo":"SBO:0000247",
"seed.compound":[
"cpd00164"
]
}
},
{
"id":"dtbt_c",
"name":"Dethiobiotin",
"compartment":"c",
"charge":-1,
"formula":"C10H17N2O3",
"notes":{
"original_bigg_ids":[
"dtbt_c"
]
},
"annotation":{
"bigg.metabolite":[
"dtbt"
],
"biocyc":[
"META:DETHIOBIOTIN"
],
"chebi":[
"CHEBI:42280",
"CHEBI:14132",
"CHEBI:36990",
"CHEBI:16691",
"CHEBI:42279",
"CHEBI:23649",
"CHEBI:4457",
"CHEBI:57861"
],
"hmdb":[
"HMDB03581"
],
"inchi_key":[
"AUTOLBMXDDTRRT-UHFFFAOYSA-M"
],
"kegg.compound":[
"C01909"
],
"metanetx.chemical":[
"MNXM1020"
],
"sabiork":[
"5879"
],
"sbo":"SBO:0000247",
"seed.compound":[
"cpd01311"
]
}
},
{
"id":"colipa_c",
"name":"Core oligosaccharide lipid A",
"compartment":"c",
"charge":-11,
"formula":"C176H303N2O100P4",
"notes":{
"original_bigg_ids":[
"colipa_c"
]
},
"annotation":{
"bigg.metabolite":[
"colipa"
],
"biocyc":[
"META:CPD0-2271"
],
"inchi_key":[
"SFVRSCGTAWOHDB-JMYCZVSXSA-C"
],
"metanetx.chemical":[
"MNXM47647"
],
"sbo":"SBO:0000247",
"seed.compound":[
"cpd15432"
]
}
},
{
"id":"dtdp_c",
"name":"DTDP C10H13N2O11P2",
"compartment":"c",
"charge":-3,
"formula":"C10H13N2O11P2",
"notes":{
"original_bigg_ids":[
"dtdp_c"
]
},
"annotation":{
"bigg.metabolite":[
"dtdp"
],
"biocyc":[
"META:TDP"
],
"chebi":[
"CHEBI:58369",
"CHEBI:26998",
"CHEBI:14077",
"CHEBI:10500",
"CHEBI:18075",
"CHEBI:46061"
],
"hmdb":[
"HMDB01274"
],
"inchi_key":[
"UJLXYODCHAELLY-XLPZGREQSA-K"
],
"kegg.compound":[
"C00363"
],
"metanetx.chemical":[
"MNXM152"
],
"sabiork":[
"1333"
],
"sbo":"SBO:0000247",
"seed.compound":[
"cpd00297"
]
}
},
{
"id":"gln__L_c",
"name":"L-Glutamine",
"compartment":"c",
"charge":0,
"formula":"C5H10N2O3",
"notes":{
"original_bigg_ids":[
"gln_DASH_L_c"
]
},
"annotation":{
"bigg.metabolite":[
"gln__L"
],
"biocyc":[
"META:GLN"
],
"chebi":[
"CHEBI:42943",
"CHEBI:42899",
"CHEBI:32679",
"CHEBI:32678",
"CHEBI:58359",
"CHEBI:28300",
"CHEBI:42812",
"CHEBI:13110",
"CHEBI:18050",
"CHEBI:32666",
"CHEBI:6227",
"CHEBI:32665",
"CHEBI:21308",
"CHEBI:42814",
"CHEBI:5432",
"CHEBI:24316"
],
"hmdb":[
"HMDB00641"
],
"inchi_key":[
"ZDXPYRJPNDTMRX-VKHMYHEASA-N"
],
"kegg.compound":[
"C00064",
"C00303"
],
"kegg.drug":[
"D00015"
],
"metanetx.chemical":[
"MNXM37"
],
"reactome.compound":[
"113522",
"212615",
"29472"
],
"sabiork":[
"2011",
"74"
],
"sbo":"SBO:0000247",
"seed.compound":[
"cpd00253",
"cpd00053"
]
}
},
{
"id":"cpe160_c",
"name":"Cyclopropane phosphatidylethanolamine (dihexadec-9,10-cyclo-anoyl, n-C16:0 cyclo)",
"compartment":"c",
"charge":0,
"formula":"C39H74N1O8P1",
"notes":{
"original_bigg_ids":[
"cpe160_c"
]
},
"annotation":{
"bigg.metabolite":[
"cpe160"
],
"biocyc":[
"META:CPD0-2216"
],
"inchi_key":[
"DTFRUHREBAYLCS-UHFFFAOYSA-M"
],
"metanetx.chemical":[
"MNXM48208"
],
"sbo":"SBO:0000247",
"seed.compound":[
"cpd15433",
"cpd26447"
]
}
},
{
"id":"glntrna_c",
"name":"L-Glutaminyl-tRNA(Gln)",
"compartment":"c",
"charge":1,
"formula":"C5H9N2O2R",
"notes":{
"original_bigg_ids":[
"glntrna_c"
]
},
"annotation":{
"bigg.metabolite":[
"glntrna"
],
"chebi":[
"CHEBI:13112",
"CHEBI:5433",
"CHEBI:13344",
"CHEBI:29166"
],
"kegg.compound":[
"C02282"
],
"metanetx.chemical":[
"MNXM89810"
],
"reactome.compound":[
"379753",
"379772"
],
"sabiork":[
"3857"
],
"sbo":"SBO:0000247",
"seed.compound":[
"cpd12060"
]
}
},
{
"id":"dtdp4aaddg_c",
"name":"DTDP-4-acetamido-4,6-dideoxy-D-galactose",
"compartment":"c",
"charge":-2,
"formula":"C18H27N3O15P2",
"notes":{
"original_bigg_ids":[
"dtdp4aaddg_c"
]
},
"annotation":{
"bigg.metabolite":[
"dtdp4aaddg"
],
"biocyc":[
"META:TDP-FUC4NAC"
],
"chebi":[
"CHEBI:68493",
"CHEBI:61661",
"CHEBI:61562",
"CHEBI:68518"
],
"hmdb":[
"HMDB12222"
],
"inchi_key":[
"YHXQWYBLXUELDA-ZCVKINLTSA-L"
],
"kegg.compound":[
"C20415"
],
"metanetx.chemical":[
"MNXM3015"
],
"sbo":"SBO:0000247",
"seed.compound":[
"cpd15454"
]
}
},
{
"id":"dtdp4addg_c",
"name":"DTDP-4-amino-4,6-dideoxy-D-galactose",
"compartment":"c",
"charge":-1,
"formula":"C16H26N3O14P2",
"notes":{
"original_bigg_ids":[
"dtdp4addg_c"
]
},
"annotation":{
"bigg.metabolite":[
"dtdp4addg"
],
"biocyc":[
"META:TDP-D-FUCOSAMINE"
],
"chebi":[
"CHEBI:23539",
"CHEBI:10507",
"CHEBI:68492",
"CHEBI:68516",
"CHEBI:15972",
"CHEBI:57596",
"CHEBI:14078"
],
"inchi_key":[
"UIVJXHWSIFBBCY-WDQPOOCWSA-M"
],
"kegg.compound":[
"C04346"
],
"metanetx.chemical":[
"MNXM114295"
],
"sbo":"SBO:0000247",
"seed.compound":[
"cpd24124",
"cpd02661"
]
}
},
{
"id":"cpe180_c",
"name":"Cyclopropane phosphatidylethanolamine (dioctadec-11,12-cyclo-anoyl, n-C18:0 cyclo)",
"compartment":"c",
"charge":0,
"formula":"C43H82N1O8P1",
"notes":{
"original_bigg_ids":[
"cpe180_c"
]
},
"annotation":{
"bigg.metabolite":[
"cpe180"
],
"biocyc":[
"META:CPD0-2218"
],
"inchi_key":[
"HCFAHMIUAQMBSN-UHFFFAOYSA-M"
],
"metanetx.chemical":[
"MNXM48209"
],
"sbo":"SBO:0000247",
"seed.compound":[
"cpd15434",
"cpd26449"
]
}
},
{
"id":"dtdp4d6dg_c",
"name":"DTDP-4-dehydro-6-deoxy-D-glucose",
"compartment":"c",
"charge":-2,
"formula":"C16H22N2O15P2",
"notes":{
"original_bigg_ids":[
"dtdp4d6dg_c"
]
},
"annotation":{
"bigg.metabolite":[
"dtdp4d6dg"
],
"biocyc":[
"META:DTDP-DEOH-DEOXY-GLUCOSE"
],
"chebi":[
"CHEBI:14081",
"CHEBI:62829",
"CHEBI:10510",
"CHEBI:57649",
"CHEBI:16128",
"CHEBI:23542"
],
"hmdb":[
"HMDB60081"
],
"inchi_key":[
"PSXWNITXWWECNY-UCBTUHGZSA-L"
],
"kegg.compound":[
"C11907"
],
"metanetx.chemical":[
"MNXM451"
],
"sabiork":[
"1563"
],
"sbo":"SBO:0000247",
"seed.compound":[
"cpd00521"
]
}
},
{
"id":"glu__D_c",
"name":"D-Glutamate",
"compartment":"c",
"charge":-1,
"formula":"C5H8NO4",
"notes":{
"original_bigg_ids":[
"glu_DASH_D_c"
]
},
"annotation":{
"bigg.metabolite":[
"glu__D"
],
"biocyc":[
"META:D-GLT"
],
"chebi":[
"CHEBI:29986",
"CHEBI:12979",
"CHEBI:21023",
"CHEBI:4183",
"CHEBI:29989",
"CHEBI:21022",
"CHEBI:15966"
],
"hmdb":[
"HMDB03339"
],
"inchi_key":[
"WHUUTDBJXJRKMK-GSVOUGTGSA-M"
],
"kegg.compound":[
"C00217"
],
"metanetx.chemical":[
"MNXM331"
],
"sabiork":[
"1978"
],
"sbo":"SBO:0000247",
"seed.compound":[
"cpd00186"
]
}
},
{
"id":"glu__L_c",
"name":"L-Glutamate",
"compartment":"c",
"charge":-1,
"formula":"C5H8NO4",
"notes":{
"original_bigg_ids":[
"glu_DASH_L_c"
]
},
"annotation":{
"bigg.metabolite":[
"glu__L"
],
"biocyc":[
"META:Glutamates",
"META:GLT"
],
"chebi":[
"CHEBI:76051",
"CHEBI:21301",
"CHEBI:29985",
"CHEBI:42825",
"CHEBI:29987",
"CHEBI:18237",
"CHEBI:24314",
"CHEBI:16015",
"CHEBI:13107",
"CHEBI:5431",
"CHEBI:21304",
"CHEBI:6224",
"CHEBI:14321",
"CHEBI:29988"
],
"hmdb":[
"HMDB00148",
"HMDB60475"
],
"inchi_key":[
"WHUUTDBJXJRKMK-VKHMYHEASA-M"
],
"kegg.compound":[
"C00025",
"C00302"
],
"kegg.drug":[
"D00007",
"D04341"
],
"metanetx.chemical":[
"MNXM89557"
],
"reactome.compound":[
"428614",
"29404",
"113552",
"210382"
],
"sabiork":[
"73",
"2010"
],
"sbo":"SBO:0000247",
"seed.compound":[
"cpd27177",
"cpd00023",
"cpd19002"
]
}
},
{
"id":"cpg160_c",
"name":"Cyclopropane phosphatidylglycerol (dihexadec-9,10-cyclo-anoyl, n-C16:0 cyclo)",
"compartment":"c",
"charge":-1,
"formula":"C40H74O10P1",
"notes":{
"original_bigg_ids":[
"cpg160_c"
]
},
"annotation":{
"bigg.metabolite":[
"cpg160"
],
"biocyc":[
"META:CPD0-2202"
],
"inchi_key":[
"OBXHKDVMOWISFV-UHFFFAOYSA-M"
],
"metanetx.chemical":[
"MNXM48210"
],
"sbo":"SBO:0000247",
"seed.compound":[
"cpd15435",
"cpd26444"
]
}
},
{
"id":"glu1sa_c",
"name":"L-Glutamate 1-semialdehyde",
"compartment":"c",
"charge":0,
"formula":"C5H9NO3",
"notes":{
"original_bigg_ids":[
"glu1sa_c"
]
},
"annotation":{
"bigg.metabolite":[
"glu1sa"
],
"biocyc":[
"META:GLUTAMATE-1-SEMIALDEHYDE"
],
"chebi":[
"CHEBI:24312",
"CHEBI:42823",
"CHEBI:18756",
"CHEBI:404",
"CHEBI:15757",
"CHEBI:11022",
"CHEBI:42827",
"CHEBI:57501"
],
"inchi_key":[
"MPUUQNGXJSEWTF-BYPYZUCNSA-N"
],
"kegg.compound":[
"C03741"
],
"metanetx.chemical":[
"MNXM1453"
],
"sabiork":[
"6826"
],
"sbo":"SBO:0000247",
"seed.compound":[
"cpd02345"
]
}
},
{
"id":"dtdp4d6dm_c",
"name":"DTDP-4-dehydro-6-deoxy-L-mannose",
"compartment":"c",
"charge":-2,
"formula":"C16H22N2O15P2",
"notes":{
"original_bigg_ids":[
"dtdp4d6dm_c"
]
},
"annotation":{
"bigg.metabolite":[
"dtdp4d6dm"
],
"biocyc":[
"META:DTDP-DEOH-DEOXY-MANNOSE"
],
"chebi":[
"CHEBI:10511",
"CHEBI:15744",
"CHEBI:14082",
"CHEBI:45868",
"CHEBI:23543",
"CHEBI:57494",
"CHEBI:62830"
],
"inchi_key":[
"PSXWNITXWWECNY-LPVGZGSHSA-L"
],
"kegg.compound":[
"C00688"
],
"metanetx.chemical":[
"MNXM2371"
],
"sabiork":[
"1564"
],
"sbo":"SBO:0000247",
"seed.compound":[
"cpd08300",
"cpd00522"
]
}
},
{
"id":"cpg180_c",
"name":"Cyclopropane phosphatidylglycerol (dioctadec-11,12-cyclo-anoyl, n-C18:0 cyclo)",
"compartment":"c",
"charge":-1,
"formula":"C44H82O10P1",
"notes":{
"original_bigg_ids":[
"cpg180_c"
]
},
"annotation":{
"bigg.metabolite":[
"cpg180"
],
"biocyc":[
"META:CPD0-2217"
],
"inchi_key":[
"ACOSNNHXZDLJJE-UHFFFAOYSA-M"
],
"metanetx.chemical":[
"MNXM48211"
],
"sbo":"SBO:0000247",
"seed.compound":[
"cpd15436",
"cpd26448"
]
}
},
{
"id":"dtdpglu_c",
"name":"DTDPglucose",
"compartment":"c",
"charge":-2,
"formula":"C16H24N2O16P2",
"notes":{
"original_bigg_ids":[
"dtdpglu_c"
]
},
"annotation":{
"bigg.metabolite":[
"dtdpglu"
],
"biocyc":[
"META:DTDP-D-GLUCOSE"
],
"chebi":[
"CHEBI:57477",
"CHEBI:14091",
"CHEBI:10526",
"CHEBI:10528",
"CHEBI:14089",
"CHEBI:15700",
"CHEBI:23556"
],
"hmdb":[
"HMDB62805"
],
"inchi_key":[
"YSYKRGRSMLTJNL-URARBOGNSA-L"
],
"kegg.compound":[
"C00842"
],
"metanetx.chemical":[
"MNXM1376"
],
"sabiork":[
"3923"
],
"sbo":"SBO:0000247",
"seed.compound":[
"cpd00626"
]
}
},
{
"id":"glu5p_c",
"name":"L-Glutamate 5-phosphate",
"compartment":"c",
"charge":-2,
"formula":"C5H8NO7P",
"notes":{
"original_bigg_ids":[
"glu5p_c"
]
},
"annotation":{
"bigg.metabolite":[
"glu5p"
],
"biocyc":[
"META:L-GLUTAMATE-5-P"
],
"chebi":[
"CHEBI:6230",
"CHEBI:58274",
"CHEBI:17798",
"CHEBI:13113",
"CHEBI:13108",
"CHEBI:21312"
],
"hmdb":[
"HMDB01228"
],
"inchi_key":[
"PJRXVIJAERNUIP-VKHMYHEASA-L"
],
"kegg.compound":[
"C03287"
],
"metanetx.chemical":[
"MNXM1280"
],
"sabiork":[
"1742"
],
"sbo":"SBO:0000247",
"seed.compound":[
"cpd02097"
]
}
},
{
"id":"cpgn_c",
"name":"Coprogen",
"compartment":"c",
"charge":-1,
"formula":"C35H52N6O13Fe",
"notes":{
"original_bigg_ids":[
"cpgn_c"
]
},
"annotation":{
"bigg.metabolite":[
"cpgn"
],
"chebi":[
"CHEBI:83101"
],
"inchi_key":[
"FQIVLXIUJLOKPL-DWZMLRRXSA-N"
],
"metanetx.chemical":[
"MNXM114191"
],
"sbo":"SBO:0000247",
"seed.compound":[
"cpd15437"
]
}
},
{
"id":"glu5sa_c",
"name":"L-Glutamate 5-semialdehyde",
"compartment":"c",
"charge":0,
"formula":"C5H9NO3",
"notes":{
"original_bigg_ids":[
"glu5sa_c"
]
},
"annotation":{
"bigg.metabolite":[
"glu5sa"
],
"biocyc":[
"META:L-GLUTAMATE_GAMMA-SEMIALDEHYDE"
],
"chebi":[
"CHEBI:21302",
"CHEBI:58066",
"CHEBI:17232",
"CHEBI:13109",
"CHEBI:6225"
],
"hmdb":[
"HMDB02104"
],
"inchi_key":[
"KABXUUFDPUOJMW-BYPYZUCNSA-N"
],
"kegg.compound":[
"C01165"
],
"metanetx.chemical":[
"MNXM245"
],
"reactome.compound":[
"31339"
],
"sabiork":[
"2262"
],
"sbo":"SBO:0000247",
"seed.compound":[
"cpd00858"
]
}
},
{
"id":"dtdprmn_c",
"name":"DTDP-L-rhamnose",
"compartment":"c",
"charge":-2,
"formula":"C16H24N2O15P2",
"notes":{
"original_bigg_ids":[
"dtdprmn_c"
]
},
"annotation":{
"bigg.metabolite":[
"dtdprmn"
],
"biocyc":[
"META:DTDP-RHAMNOSE"
],
"chebi":[
"CHEBI:15774",
"CHEBI:23547",
"CHEBI:46114",
"CHEBI:61119",
"CHEBI:35452",
"CHEBI:10518",
"CHEBI:14083",
"CHEBI:57510"
],
"hmdb":[
"HMDB06354"
],
"inchi_key":[
"ZOSQFDVXNQFKBY-CGAXJHMRSA-L"
],
"kegg.compound":[
"C03319"
],
"metanetx.chemical":[
"MNXM899"
],
"sabiork":[
"1579"
],
"sbo":"SBO:0000247",
"seed.compound":[
"cpd02113"
]
}
},
{
"id":"cpgn_un_c",
"name":"Coprogen unloaded (no Fe(III))",
"compartment":"c",
"charge":-4,
"formula":"C35H52N6O13",
"notes":{
"original_bigg_ids":[
"cpgn_DASH_un_c"
]
},
"annotation":{
"bigg.metabolite":[
"cpgn_un"
],
"biocyc":[
"META:CPD0-2262"
],
"metanetx.chemical":[
"MNXM2999"
],
"sbo":"SBO:0000247",
"seed.compound":[
"cpd15438"
]
}
},
{
"id":"dtmp_c",
"name":"DTMP C10H13N2O8P",
"compartment":"c",
"charge":-2,
"formula":"C10H13N2O8P",
"notes":{
"original_bigg_ids":[
"dtmp_c"
]
},
"annotation":{
"bigg.metabolite":[
"dtmp"
],
"biocyc":[
"META:TMP"
],
"chebi":[
"CHEBI:47711",
"CHEBI:26999",
"CHEBI:63549",
"CHEBI:17013",
"CHEBI:63528",
"CHEBI:45772",
"CHEBI:45762",
"CHEBI:46960",
"CHEBI:45759",
"CHEBI:10529",
"CHEBI:45926",
"CHEBI:14092",
"CHEBI:46013",
"CHEBI:15246",
"CHEBI:46036"
],
"hmdb":[
"HMDB01227"
],
"inchi_key":[
"GYOZYWVXFNDGLU-XLPZGREQSA-L"
],
"kegg.compound":[
"C00364"
],
"metanetx.chemical":[
"MNXM257"
],
"reactome.compound":[
"109366"
],
"sabiork":[
"65"
],
"sbo":"SBO:0000247",
"seed.compound":[
"cpd00298"
]
}
},
{
"id":"glucys_c",
"name":"Gamma-L-Glutamyl-L-cysteine",
"compartment":"c",
"charge":-1,
"formula":"C8H13N2O5S",
"notes":{
"original_bigg_ids":[
"glucys_c"
]
},
"annotation":{
"bigg.metabolite":[
"glucys"
],
"biocyc":[
"META:L-GAMMA-GLUTAMYLCYSTEINE"
],
"chebi":[
"CHEBI:24194",
"CHEBI:39975",
"CHEBI:17515",
"CHEBI:17971",
"CHEBI:10566",
"CHEBI:58173",
"CHEBI:10570",
"CHEBI:24185",
"CHEBI:12404",
"CHEBI:12400"
],
"hmdb":[
"HMDB01049"
],
"inchi_key":[
"RITKHVBHSGLULN-WHFBIAKZSA-M"
],
"kegg.compound":[
"C00669"
],
"metanetx.chemical":[
"MNXM412"
],
"reactome.compound":[
"174393"
],
"sabiork":[
"5172"
],
"sbo":"SBO:0000247",
"seed.compound":[
"cpd00506"
]
}
},
{
"id":"cph4_c",
"name":"6-carboxy-5,6,7,8-tetrahydropterin",
"compartment":"c",
"charge":-1,
"formula":"C7H8N5O3",
"notes":{
"original_bigg_ids":[
"cph4_c"
]
},
"annotation":{
"bigg.metabolite":[
"cph4"
],
"biocyc":[
"META:CPD0-1699"
],
"chebi":[
"CHEBI:61032",
"CHEBI:61126"
],
"hmdb":[
"HMDB60410"
],
"inchi_key":[
"QSIYONWVWDSRRO-UHFFFAOYSA-M"
],
"kegg.compound":[
"C20239"
],
"metanetx.chemical":[
"MNXM3194"
],
"sbo":"SBO:0000247",
"seed.compound":[
"cpd21472"
]
}
},
{
"id":"glutrna_c",
"name":"L-Glutamyl-tRNA(Glu)",
"compartment":"c",
"charge":0,
"formula":"C5H7NO3R",
"notes":{
"original_bigg_ids":[
"glutrna_c"
]
},
"annotation":{
"bigg.metabolite":[
"glutrna"
],
"chebi":[
"CHEBI:29157",
"CHEBI:13114",
"CHEBI:6232"
],
"kegg.compound":[
"C02987"
],
"metanetx.chemical":[
"MNXM89752"
],
"reactome.compound":[
"379744",
"379751"
],
"sabiork":[
"3856"
],
"sbo":"SBO:0000247",
"seed.compound":[
"cpd12227"
]
}
},
{
"id":"dttp_c",
"name":"DTTP C10H13N2O14P3",
"compartment":"c",
"charge":-4,
"formula":"C10H13N2O14P3",
"notes":{
"original_bigg_ids":[
"dttp_c"
]
},
"annotation":{
"bigg.metabolite":[
"dttp"
],
"biocyc":[
"META:TTP"
],
"chebi":[
"CHEBI:27000",
"CHEBI:37568",
"CHEBI:10530",
"CHEBI:58370",
"CHEBI:14093",
"CHEBI:46175",
"CHEBI:18077"
],
"hmdb":[
"HMDB01342"
],
"inchi_key":[
"NHVNXKFIZYSCEB-XLPZGREQSA-J"
],
"kegg.compound":[
"C00459"
],
"metanetx.chemical":[
"MNXM394"
],
"sabiork":[
"1679"
],
"sbo":"SBO:0000247",
"seed.compound":[
"cpd00357"
]
}
},
{
"id":"cpmp_c",
"name":"Cyclic pyranopterin monophosphate",
"compartment":"c",
"charge":-1,
"formula":"C10H13N5O8P",
"notes":{
"original_bigg_ids":[
"cpmp_c"
]
},
"annotation":{
"bigg.metabolite":[
"cpmp"
],
"hmdb":[
"HMDB59639"
],
"inchi_key":[
"CZAKJJUNKNPTTO-AJFJRRQVSA-N"
],
"metanetx.chemical":[
"MNXM725870"
],
"sbo":"SBO:0000247",
"seed.compound":[
"cpd19505"
]
}
},
{
"id":"dudp_c",
"name":"DUDP C9H11N2O11P2",
"compartment":"c",
"charge":-3,
"formula":"C9H11N2O11P2",
"notes":{
"original_bigg_ids":[
"dudp_c"
]
},
"annotation":{
"bigg.metabolite":[
"dudp"
],
"biocyc":[
"META:DUDP"
],
"chebi":[
"CHEBI:60471",
"CHEBI:19262",
"CHEBI:10531",
"CHEBI:28850"
],
"hmdb":[
"HMDB01000"
],
"inchi_key":[
"QHWZTVCCBMIIKE-SHYZEUOFSA-K"
],
"kegg.compound":[
"C01346"
],
"metanetx.chemical":[
"MNXM572"
],
"sabiork":[
"1714"
],
"sbo":"SBO:0000247",
"seed.compound":[
"cpd00978"
]
}
},
{
"id":"glx_c",
"name":"Glyoxylate",
"compartment":"c",
"charge":-1,
"formula":"C2H1O3",
"notes":{
"original_bigg_ids":[
"glx_c"
]
},
"annotation":{
"bigg.metabolite":[
"glx"
],
"biocyc":[
"META:GLYOX"
],
"chebi":[
"CHEBI:24420",
"CHEBI:36655",
"CHEBI:14368",
"CHEBI:24421",
"CHEBI:42767",
"CHEBI:16891",
"CHEBI:35977",
"CHEBI:5509"
],
"envipath":[
"32de3cf4-e3e6-4168-956e-32fa5ddb0ce1/compound/cdffdb1a-3322-4cc1-9171-d857bfaa198a",
"4fd7f3e0-dd25-43ac-9453-dda3e52396e4/compound/aecbda66-6e98-4c11-aeaf-6a072f4f963c",
"5882df9c-dae1-4d80-a40e-db4724271456/compound/9dc0aa3b-447a-4b5d-8157-501b036f9626",
"650babc9-9d68-4b73-9332-11972ca26f7b/compound/43b74f4f-bc8a-4b8b-b587-c97d8e9eed48"
],
"hmdb":[
"HMDB00119"
],
"inchi_key":[
"HHLFWLYXYJOTON-UHFFFAOYSA-M"
],
"kegg.compound":[
"C00048"
],
"metanetx.chemical":[
"MNXM69"
],
"reactome.compound":[
"904849",
"389678"
],
"sabiork":[
"1838"
],
"sbo":"SBO:0000247",
"seed.compound":[
"cpd00040"
]
}
},
{
"id":"gly_c",
"name":"Glycine",
"compartment":"c",
"charge":0,
"formula":"C2H5NO2",
"notes":{
"original_bigg_ids":[
"gly_c"
]
},
"annotation":{
"bigg.metabolite":[
"gly"
],
"biocyc":[
"META:GLY"
],
"chebi":[
"CHEBI:32508",
"CHEBI:32507",
"CHEBI:15428",
"CHEBI:42964",
"CHEBI:14344",
"CHEBI:24368",
"CHEBI:10792",
"CHEBI:5460",
"CHEBI:57305"
],
"envipath":[
"32de3cf4-e3e6-4168-956e-32fa5ddb0ce1/compound/19441357-44af-48e1-b5ac-0e48c8dcbb87",
"650babc9-9d68-4b73-9332-11972ca26f7b/compound/870d7ca5-6659-40eb-8b5d-858bd29cddaa"
],
"hmdb":[
"HMDB00123"
],
"inchi_key":[
"DHMQDGOQFOQNFH-UHFFFAOYSA-N"
],
"kegg.compound":[
"C00037"
],
"kegg.drug":[
"D00011"
],
"metanetx.chemical":[
"MNXM29"
],
"reactome.compound":[
"29424",
"193446",
"113545",
"159549",
"266029"
],
"sabiork":[
"66"
],
"sbo":"SBO:0000247",
"seed.compound":[
"cpd00033"
]
}
},
{
"id":"cpppg3_c",
"name":"Coproporphyrinogen III",
"compartment":"c",
"charge":-4,
"formula":"C36H40N4O8",
"notes":{
"original_bigg_ids":[
"cpppg3_c"
]
},
"annotation":{
"bigg.metabolite":[
"cpppg3"
],
"biocyc":[
"META:COPROPORPHYRINOGEN_III"
],
"chebi":[
"CHEBI:15439",
"CHEBI:3880",
"CHEBI:57309",
"CHEBI:41560",
"CHEBI:23386",
"CHEBI:14020"
],
"hmdb":[
"HMDB01261"
],
"inchi_key":[
"NIUVHXTXUXOFEB-UHFFFAOYSA-J"
],
"kegg.compound":[
"C03263"
],
"metanetx.chemical":[
"MNXM410"
],
"reactome.compound":[
"189455",
"189411"
],
"sabiork":[
"8129",
"6515"
],
"sbo":"SBO:0000247",
"seed.compound":[
"cpd02083"
]
}
},
{
"id":"glyald_c",
"name":"D-Glyceraldehyde",
"compartment":"c",
"charge":0,
"formula":"C3H6O3",
"notes":{
"original_bigg_ids":[
"glyald_c"
]
},
"annotation":{
"bigg.metabolite":[
"glyald"
],
"biocyc":[
"META:GLYCERALD"
],
"chebi":[
"CHEBI:17378",
"CHEBI:21025",
"CHEBI:4186",
"CHEBI:12982",
"CHEBI:39973"
],
"inchi_key":[
"MNQZXJOMYWMBOU-VKHMYHEASA-N"
],
"kegg.compound":[
"C00577"
],
"metanetx.chemical":[
"MNXM435"
],
"reactome.compound":[
"30393"
],
"sabiork":[
"1409"
],
"sbo":"SBO:0000247",
"seed.compound":[
"cpd00448"
]
}
},
{
"id":"dump_c",
"name":"DUMP C9H11N2O8P",
"compartment":"c",
"charge":-2,
"formula":"C9H11N2O8P",
"notes":{
"original_bigg_ids":[
"dump_c"
]
},
"annotation":{
"bigg.metabolite":[
"dump"
],
"biocyc":[
"META:DUMP"
],
"chebi":[
"CHEBI:19263",
"CHEBI:14094",
"CHEBI:46288",
"CHEBI:246422",
"CHEBI:47722",
"CHEBI:17622",
"CHEBI:42245",
"CHEBI:46286",
"CHEBI:10532"
],
"hmdb":[
"HMDB01409"
],
"inchi_key":[
"JSRLJPSBLDHEIO-SHYZEUOFSA-L"
],
"kegg.compound":[
"C00365"
],
"metanetx.chemical":[
"MNXM234"
],
"reactome.compound":[
"109382",
"500742"
],
"sabiork":[
"1334"
],
"sbo":"SBO:0000247",
"seed.compound":[
"cpd00299"
]
}
},
{
"id":"crn_c",
"name":"L-Carnitine",
"compartment":"c",
"charge":0,
"formula":"C7H15NO3",
"notes":{
"original_bigg_ids":[
"crn_c"
]
},
"annotation":{
"bigg.metabolite":[
"crn"
],
"biocyc":[
"META:CARNITINE"
],
"chebi":[
"CHEBI:29085",
"CHEBI:11817",
"CHEBI:6202",
"CHEBI:21256",
"CHEBI:16347",
"CHEBI:23038",
"CHEBI:13947",
"CHEBI:17126",
"CHEBI:39547",
"CHEBI:20047",
"CHEBI:3424",
"CHEBI:13091"
],
"hmdb":[
"HMDB62496",
"HMDB00062",
"HMDB01467"
],
"inchi_key":[
"PHIQHXFUZVPYII-ZCFIWIBFSA-N"
],
"kegg.compound":[
"C00487",
"C00318"
],
"kegg.drug":[
"D02176"
],
"metanetx.chemical":[
"MNXM173"
],
"reactome.compound":[
"201023",
"549207",
"164988",
"390294",
"30235"
],
"sabiork":[
"3872",
"1328"
],
"sbo":"SBO:0000247",
"seed.compound":[
"cpd19003",
"cpd00266"
]
}
},
{
"id":"duri_c",
"name":"Deoxyuridine",
"compartment":"c",
"charge":0,
"formula":"C9H12N2O5",
"notes":{
"original_bigg_ids":[
"duri_c"
]
},
"annotation":{
"bigg.metabolite":[
"duri"
],
"biocyc":[
"META:DEOXYURIDINE"
],
"chebi":[
"CHEBI:46293",
"CHEBI:14123",
"CHEBI:29113",
"CHEBI:46289",
"CHEBI:4434",
"CHEBI:23640",
"CHEBI:19261",
"CHEBI:46165",
"CHEBI:42178",
"CHEBI:11398",
"CHEBI:16450",
"CHEBI:11572"
],
"hmdb":[
"HMDB00012"
],
"inchi_key":[
"MXHRCPNRJAMMIM-SHYZEUOFSA-N"
],
"kegg.compound":[
"C00526"
],
"metanetx.chemical":[
"MNXM492"
],
"reactome.compound":[
"500430"
],
"sabiork":[
"2074"
],
"sbo":"SBO:0000247",
"seed.compound":[
"cpd00412"
]
}
},
{
"id":"glyb_c",
"name":"Glycine betaine",
"compartment":"c",
"charge":0,
"formula":"C5H11NO2",
"notes":{
"original_bigg_ids":[
"glyb_c"
]
},
"annotation":{
"bigg.metabolite":[
"glyb"
],
"biocyc":[
"META:BETAINE"
],
"chebi":[
"CHEBI:27128",
"CHEBI:12531",
"CHEBI:29050",
"CHEBI:15264",
"CHEBI:24370",
"CHEBI:13895",
"CHEBI:41134",
"CHEBI:22858",
"CHEBI:41139",
"CHEBI:3073",
"CHEBI:17750"
],
"hmdb":[
"HMDB00043",
"HMDB59606"
],
"inchi_key":[
"KWIUHFFTVRNATP-UHFFFAOYSA-N"
],
"kegg.compound":[
"C00719"
],
"kegg.drug":[
"D07523"
],
"metanetx.chemical":[
"MNXM289"
],
"reactome.compound":[
"352015",
"6798202"
],
"sabiork":[
"5196"
],
"sbo":"SBO:0000247",
"seed.compound":[
"cpd00540"
]
}
},
{
"id":"glyc2p_c",
"name":"Glycerol 2-phosphate",
"compartment":"c",
"charge":-2,
"formula":"C3H7O6P",
"notes":{
"original_bigg_ids":[
"glyc2p_c"
]
},
"annotation":{
"bigg.metabolite":[
"glyc2p"
],
"biocyc":[
"META:CPD-536"
],
"chebi":[
"CHEBI:26704",
"CHEBI:17270",
"CHEBI:5451",
"CHEBI:14337",
"CHEBI:58083",
"CHEBI:42620"
],
"hmdb":[
"HMDB02520"
],
"inchi_key":[
"DHCLVCXQIBBOPH-UHFFFAOYSA-L"
],
"kegg.compound":[
"C02979"
],
"metanetx.chemical":[
"MNXM2527"
],
"sabiork":[
"1729"
],
"sbo":"SBO:0000247",
"seed.compound":[
"cpd01908"
]
}
},
{
"id":"glyc_c",
"name":"Glycerol",
"compartment":"c",
"charge":0,
"formula":"C3H8O3",
"notes":{
"original_bigg_ids":[
"glyc_c"
]
},
"annotation":{
"bigg.metabolite":[
"glyc"
],
"biocyc":[
"META:GLYCEROL"
],
"chebi":[
"CHEBI:5448",
"CHEBI:14334",
"CHEBI:42998",
"CHEBI:17754",
"CHEBI:24351",
"CHEBI:131422"
],
"envipath":[
"32de3cf4-e3e6-4168-956e-32fa5ddb0ce1/compound/48edd8a9-6a4a-4900-b0cf-97b1ccaa1125",
"650babc9-9d68-4b73-9332-11972ca26f7b/compound/2e8c8093-3269-46b3-be2e-f1df9fdde25c"
],
"hmdb":[
"HMDB00131"
],
"inchi_key":[
"PEDCQBHIVMGVHV-UHFFFAOYSA-N"
],
"kegg.compound":[
"C00116"
],
"kegg.drug":[
"D00028"
],
"metanetx.chemical":[
"MNXM89612"
],
"reactome.compound":[
"192438",
"76116"
],
"sabiork":[
"1303"
],
"sbo":"SBO:0000247",
"seed.compound":[
"cpd00100"
]
}
},
{
"id":"glyc__R_c",
"name":"(R)-Glycerate",
"compartment":"c",
"charge":-1,
"formula":"C3H5O4",
"notes":{
"original_bigg_ids":[
"glyc_DASH_R_c"
]
},
"annotation":{
"bigg.metabolite":[
"glyc__R"
],
"biocyc":[
"META:GLYCERATE"
],
"chebi":[
"CHEBI:21030",
"CHEBI:24348",
"CHEBI:10999",
"CHEBI:21027",
"CHEBI:41990",
"CHEBI:33846",
"CHEBI:33508",
"CHEBI:4187",
"CHEBI:24349",
"CHEBI:12985",
"CHEBI:33871",
"CHEBI:16659",
"CHEBI:32398"
],
"envipath":[
"4fd7f3e0-dd25-43ac-9453-dda3e52396e4/compound/6be053c1-d456-4f14-a62a-26231b127f45",
"650babc9-9d68-4b73-9332-11972ca26f7b/compound/42fb796b-d2e8-4cf9-ba19-d4d843d29da0"
],
"hmdb":[
"HMDB31818",
"HMDB00139"
],
"inchi_key":[
"RBNPOMFGQQGHHO-UWTATZPHSA-M"
],
"kegg.compound":[
"C00258"
],
"metanetx.chemical":[
"MNXM189"
],
"reactome.compound":[
"6799497"
],
"sabiork":[
"3917",
"1999"
],
"sbo":"SBO:0000247",
"seed.compound":[
"cpd00223"
]
}
},
{
"id":"dutp_c",
"name":"DUTP C9H11N2O14P3",
"compartment":"c",
"charge":-4,
"formula":"C9H11N2O14P3",
"notes":{
"original_bigg_ids":[
"dutp_c"
]
},
"annotation":{
"bigg.metabolite":[
"dutp"
],
"biocyc":[
"META:DUTP"
],
"chebi":[
"CHEBI:17625",
"CHEBI:14095",
"CHEBI:10533",
"CHEBI:61555",
"CHEBI:19264",
"CHEBI:58212"
],
"hmdb":[
"HMDB01191"
],
"inchi_key":[
"AHCYMLUZIRLXAA-SHYZEUOFSA-J"
],
"kegg.compound":[
"C00460"
],
"metanetx.chemical":[
"MNXM452"
],
"reactome.compound":[
"500739"
],
"sabiork":[
"1680"
],
"sbo":"SBO:0000247",
"seed.compound":[
"cpd00358"
]
}
},
{
"id":"dxyl_c",
"name":"1-deoxy-D-xylulose",
"compartment":"c",
"charge":0,
"formula":"C5H10O4",
"notes":{
"original_bigg_ids":[
"dxyl_c"
]
},
"annotation":{
"bigg.metabolite":[
"dxyl"
],
"biocyc":[
"META:CPD-1093"
],
"chebi":[
"CHEBI:19038",
"CHEBI:621",
"CHEBI:28354"
],
"hmdb":[
"HMDB01292"
],
"inchi_key":[
"IGUZJYCAXLYZEE-RFZPGFLSSA-N"
],
"kegg.compound":[
"C06257"
],
"metanetx.chemical":[
"MNXM2454"
],
"sbo":"SBO:0000247",
"seed.compound":[
"cpd03738"
]
}
},
{
"id":"dxyl5p_c",
"name":"1-deoxy-D-xylulose 5-phosphate",
"compartment":"c",
"charge":-2,
"formula":"C5H9O7P",
"notes":{
"original_bigg_ids":[
"dxyl5p_c"
]
},
"annotation":{
"bigg.metabolite":[
"dxyl5p"
],
"biocyc":[
"META:DEOXYXYLULOSE-5P"
],
"chebi":[
"CHEBI:57792",
"CHEBI:11254",
"CHEBI:16493",
"CHEBI:622"
],
"hmdb":[
"HMDB01213"
],
"inchi_key":[
"AJPADPZSRRUGHI-RFZPGFLSSA-L"
],
"kegg.compound":[
"C11437"
],
"metanetx.chemical":[
"MNXM622"
],
"sabiork":[
"13504"
],
"sbo":"SBO:0000247",
"seed.compound":[
"cpd08289"
]
}
},
{
"id":"glyc3p_c",
"name":"Glycerol 3-phosphate",
"compartment":"c",
"charge":-2,
"formula":"C3H7O6P",
"notes":{
"original_bigg_ids":[
"glyc3p_c"
]
},
"annotation":{
"bigg.metabolite":[
"glyc3p"
],
"biocyc":[
"META:GLYCEROL-3P"
],
"chebi":[
"CHEBI:12843",
"CHEBI:26705",
"CHEBI:57597",
"CHEBI:12848",
"CHEBI:42793",
"CHEBI:10648",
"CHEBI:15978"
],
"hmdb":[
"HMDB02722",
"HMDB00126"
],
"inchi_key":[
"AWUCVROLDVIAJX-GSVOUGTGSA-L"
],
"kegg.compound":[
"C00093"
],
"metanetx.chemical":[
"MNXM66"
],
"reactome.compound":[
"188458",
"76114"
],
"sabiork":[
"1296"
],
"sbo":"SBO:0000247",
"seed.compound":[
"cpd00080"
]
}
},
{
"id":"e4p_c",
"name":"D-Erythrose 4-phosphate",
"compartment":"c",
"charge":-2,
"formula":"C4H7O7P",
"notes":{
"original_bigg_ids":[
"e4p_c"
]
},
"annotation":{
"bigg.metabolite":[
"e4p"
],
"biocyc":[
"META:ERYTHROSE-4P"
],
"chebi":[
"CHEBI:4114",
"CHEBI:20927",
"CHEBI:12921",
"CHEBI:48153",
"CHEBI:16897",
"CHEBI:42349"
],
"hmdb":[
"HMDB01321"
],
"inchi_key":[
"NGHMDNPXVRFFGS-IUYQGCFVSA-L"
],
"kegg.compound":[
"C00279"
],
"metanetx.chemical":[
"MNXM258"
],
"reactome.compound":[
"29878"
],
"sabiork":[
"1324"
],
"sbo":"SBO:0000247",
"seed.compound":[
"cpd00236"
]
}
},
{
"id":"glyclt_c",
"name":"Glycolate C2H3O3",
"compartment":"c",
"charge":-1,
"formula":"C2H3O3",
"notes":{
"original_bigg_ids":[
"glyclt_c"
]
},
"annotation":{
"bigg.metabolite":[
"glyclt"
],
"biocyc":[
"META:GLYCOLLATE"
],
"chebi":[
"CHEBI:24388",
"CHEBI:5475",
"CHEBI:17497",
"CHEBI:14348",
"CHEBI:24390",
"CHEBI:29805",
"CHEBI:42865"
],
"envipath":[
"32de3cf4-e3e6-4168-956e-32fa5ddb0ce1/compound/65f8bf08-1b83-49cd-8f44-8591a6b78f5f",
"5882df9c-dae1-4d80-a40e-db4724271456/compound/fadcee01-99f5-4203-9a94-43ad453f2124",
"650babc9-9d68-4b73-9332-11972ca26f7b/compound/9a241561-612f-4e82-99c8-d4ce30c862bf",
"4fd7f3e0-dd25-43ac-9453-dda3e52396e4/compound/8b8341da-ab0c-4974-87a5-7515166e2965"
],
"hmdb":[
"HMDB03035",
"HMDB00115"
],
"inchi_key":[
"AEMRFAOFKBGASW-UHFFFAOYSA-M"
],
"kegg.compound":[
"C00160"
],
"metanetx.chemical":[
"MNXM222"
],
"reactome.compound":[
"389822"
],
"sabiork":[
"1953"
],
"sbo":"SBO:0000247",
"seed.compound":[
"cpd12347",
"cpd00139"
]
}
},
{
"id":"egmeACP_c",
"name":"Enoylglutaryl-[acyl-carrier protein] methyl ester",
"compartment":"c",
"charge":-1,
"formula":"C17H27N2O10PRS",
"notes":{
"original_bigg_ids":[
"egmeACP_c"
]
},
"annotation":{
"bigg.metabolite":[
"egmeACP"
],
"biocyc":[
"META:Enoylglutaryl-ACP-methyl-esters"
],
"kegg.compound":[
"C20374"
],
"metanetx.chemical":[
"MNXM11489"
],
"sbo":"SBO:0000247",
"seed.compound":[
"cpd27020"
]
}
},
{
"id":"glycogen_c",
"name":"Glycogen C6H10O5",
"compartment":"c",
"charge":0,
"formula":"C6H10O5",
"notes":{
"original_bigg_ids":[
"glycogen_c"
]
},
"annotation":{
"bigg.metabolite":[
"glycogen"
],
"biocyc":[
"META:Glycogens"
],
"chebi":[
"CHEBI:24379",
"CHEBI:28087",
"CHEBI:5466",
"CHEBI:24384"
],
"hmdb":[
"HMDB00757"
],
"kegg.compound":[
"C00182"
],
"kegg.glycan":[
"G11603"
],
"metanetx.chemical":[
"MNXM55375"
],
"sabiork":[
"1962"
],
"sbo":"SBO:0000247",
"seed.compound":[
"cpd27186",
"cpd00155"
]
}
},
{
"id":"eig3p_c",
"name":"D-erythro-1-(Imidazol-4-yl)glycerol 3-phosphate",
"compartment":"c",
"charge":-2,
"formula":"C6H9N2O6P",
"notes":{
"original_bigg_ids":[
"eig3p_c"
]
},
"annotation":{
"bigg.metabolite":[
"eig3p"
],
"biocyc":[
"META:D-ERYTHRO-IMIDAZOLE-GLYCEROL-P"
],
"chebi":[
"CHEBI:12888",
"CHEBI:17805",
"CHEBI:4270",
"CHEBI:58278",
"CHEBI:20923"
],
"hmdb":[
"HMDB12208"
],
"inchi_key":[
"HFYBTHCYPKEDQQ-RITPCOANSA-L"
],
"kegg.compound":[
"C04666"
],
"metanetx.chemical":[
"MNXM1422"
],
"sabiork":[
"7476"
],
"sbo":"SBO:0000247",
"seed.compound":[
"cpd02843"
]
}
},
{
"id":"glytrna_c",
"name":"Glycyl-tRNA(Gly)",
"compartment":"c",
"charge":1,
"formula":"C2H4NOR",
"notes":{
"original_bigg_ids":[
"glytrna_c"
]
},
"annotation":{
"bigg.metabolite":[
"glytrna"
],
"chebi":[
"CHEBI:29156",
"CHEBI:14363",
"CHEBI:5503"
],
"kegg.compound":[
"C02412"
],
"metanetx.chemical":[
"MNXM89763"
],
"reactome.compound":[
"379781",
"379784"
],
"sbo":"SBO:0000247",
"seed.compound":[
"cpd12100"
]
}
},
{
"id":"enter_c",
"name":"Enterochelin",
"compartment":"c",
"charge":0,
"formula":"C30H27N3O15",
"notes":{
"original_bigg_ids":[
"enter_c"
]
},
"annotation":{
"bigg.metabolite":[
"enter"
],
"biocyc":[
"META:ENTEROBACTIN"
],
"chebi":[
"CHEBI:4799",
"CHEBI:38150",
"CHEBI:28855",
"CHEBI:77805",
"CHEBI:23923"
],
"hmdb":[
"HMDB32199"
],
"inchi_key":[
"SERBHKJMVBATSJ-BZSNNMDCSA-M"
],
"kegg.compound":[
"C05821"
],
"metanetx.chemical":[
"MNXM883"
],
"reactome.compound":[
"1222366"
],
"sbo":"SBO:0000247",
"seed.compound":[
"cpd03453"
]
}
},
{
"id":"lcts_c",
"name":"Lactose C12H22O11",
"compartment":"c",
"charge":0,
"formula":"C12H22O11",
"notes":{
"original_bigg_ids":[
"lcts_c"
]
},
"annotation":{
"bigg.metabolite":[
"lcts"
],
"biocyc":[
"META:CPD-15971",
"META:CPD-15972"
],
"chebi":[
"CHEBI:14497",
"CHEBI:10296",
"CHEBI:10428",
"CHEBI:25005",
"CHEBI:27968",
"CHEBI:36218",
"CHEBI:22846",
"CHEBI:22760",
"CHEBI:10380",
"CHEBI:613009",
"CHEBI:35463",
"CHEBI:17716",
"CHEBI:43665",
"CHEBI:27755",
"CHEBI:22460",
"CHEBI:28577"
],
"hmdb":[
"HMDB41627"
],
"inchi_key":[
"GUBGYTABKSRVRQ-QKKXKWKRSA-N"
],
"kegg.compound":[
"C00243",
"C01970"
],
"kegg.drug":[
"D00046"
],
"kegg.glycan":[
"G10504"
],
"metanetx.chemical":[
"MNXM362"
],
"sabiork":[
"1376",
"104"
],
"sbo":"SBO:0000247",
"seed.compound":[
"cpd03809",
"cpd00208",
"cpd01354"
]
}
},
{
"id":"gmeACP_c",
"name":"Glutaryl-[acyl-carrier protein] methyl ester",
"compartment":"c",
"charge":-1,
"formula":"C17H29N2O10PRS",
"notes":{
"original_bigg_ids":[
"gmeACP_c"
]
},
"annotation":{
"bigg.metabolite":[
"gmeACP"
],
"biocyc":[
"META:Glutaryl-ACP-methyl-esters"
],
"kegg.compound":[
"C20375"
],
"metanetx.chemical":[
"MNXM11700"
],
"sbo":"SBO:0000247",
"seed.compound":[
"cpd27180"
]
}
},
{
"id":"leu__L_c",
"name":"L-Leucine",
"compartment":"c",
"charge":0,
"formula":"C6H13NO2",
"notes":{
"original_bigg_ids":[
"leu_DASH_L_c"
]
},
"annotation":{
"bigg.metabolite":[
"leu__L"
],
"biocyc":[
"META:LEU"
],
"chebi":[
"CHEBI:32620",
"CHEBI:25017",
"CHEBI:43695",
"CHEBI:21348",
"CHEBI:13131",
"CHEBI:43733",
"CHEBI:43646",
"CHEBI:43814",
"CHEBI:6260",
"CHEBI:32628",
"CHEBI:32627",
"CHEBI:10866",
"CHEBI:57427",
"CHEBI:32619",
"CHEBI:15603"
],
"hmdb":[
"HMDB00687",
"HMDB62203"
],
"inchi_key":[
"ROHFNLRQFUQHCH-YFKPBYRVSA-N"
],
"kegg.compound":[
"C16439",
"C00123"
],
"kegg.drug":[
"D00030"
],
"lipidmaps":[
"LMFA01100048"
],
"metanetx.chemical":[
"MNXM140"
],
"reactome.compound":[
"29588",
"113580",
"351964"
],
"sabiork":[
"21059",
"69"
],
"sbo":"SBO:0000247",
"seed.compound":[
"cpd00107",
"cpd15143"
]
}
},
{
"id":"epmeACP_c",
"name":"Enoylpimeloyl-[acyl-carrier protein] methyl ester",
"compartment":"c",
"charge":-1,
"formula":"C19H31N2O10PRS",
"notes":{
"original_bigg_ids":[
"epmeACP_c"
]
},
"annotation":{
"bigg.metabolite":[
"epmeACP"
],
"biocyc":[
"META:Enoylpimeloyl-ACP-methyl-esters"
],
"kegg.compound":[
"C20378"
],
"metanetx.chemical":[
"MNXM11490"
],
"sbo":"SBO:0000247",
"seed.compound":[
"cpd27021"
]
}
},
{
"id":"etha_c",
"name":"Ethanolamine",
"compartment":"c",
"charge":1,
"formula":"C2H8NO",
"notes":{
"original_bigg_ids":[
"etha_c"
]
},
"annotation":{
"bigg.metabolite":[
"etha"
],
"biocyc":[
"META:ETHANOL-AMINE"
],
"chebi":[
"CHEBI:57603",
"CHEBI:23979",
"CHEBI:42323",
"CHEBI:4880",
"CHEBI:272066",
"CHEBI:14223",
"CHEBI:16000"
],
"envipath":[
"650babc9-9d68-4b73-9332-11972ca26f7b/compound/66a5817c-409d-4b53-87ea-bb9edd311dc5",
"32de3cf4-e3e6-4168-956e-32fa5ddb0ce1/compound/9cee8877-412f-4ce0-a56d-b7c5de20969e"
],
"hmdb":[
"HMDB00149",
"HMDB62693"
],
"inchi_key":[
"HZAXFHJVJLSVMW-UHFFFAOYSA-O"
],
"kegg.compound":[
"C00189"
],
"kegg.drug":[
"D05074"
],
"metanetx.chemical":[
"MNXM218"
],
"sabiork":[
"1965"
],
"sbo":"SBO:0000247",
"seed.compound":[
"cpd00162"
]
}
},
{
"id":"gmhep17bp_c",
"name":"D-Glycero-D-manno-heptose 1,7-bisphosphate",
"compartment":"c",
"charge":-4,
"formula":"C7H12O13P2",
"notes":{
"original_bigg_ids":[
"gmhep17bp_c"
]
},
"annotation":{
"bigg.metabolite":[
"gmhep17bp"
],
"chebi":[
"CHEBI:59957",
"CHEBI:4188"
],
"inchi_key":[
"LMTGTTLGDUACSJ-NNPWBXLPSA-J"
],
"metanetx.chemical":[
"MNXM48518"
],
"sbo":"SBO:0000247",
"seed.compound":[
"cpd29677"
]
}
},
{
"id":"leutrna_c",
"name":"L-Leucyl-tRNA(Leu)",
"compartment":"c",
"charge":1,
"formula":"C6H12NOR",
"notes":{
"original_bigg_ids":[
"leutrna_c"
]
},
"annotation":{
"bigg.metabolite":[
"leutrna"
],
"chebi":[
"CHEBI:16624",
"CHEBI:13133",
"CHEBI:6262",
"CHEBI:13134"
],
"kegg.compound":[
"C02047"
],
"metanetx.chemical":[
"MNXM697"
],
"reactome.compound":[
"379773",
"379757"
],
"sabiork":[
"3869"
],
"sbo":"SBO:0000247",
"seed.compound":[
"cpd12003"
]
}
},
{
"id":"gmhep1p_c",
"name":"D-Glycero-D-manno-heptose 1-phosphate",
"compartment":"c",
"charge":-2,
"formula":"C7H13O10P",
"notes":{
"original_bigg_ids":[
"gmhep1p_c"
]
},
"annotation":{
"bigg.metabolite":[
"gmhep1p"
],
"biocyc":[
"META:D-BETA-D-HEPTOSE-1-P"
],
"chebi":[
"CHEBI:21031",
"CHEBI:60002",
"CHEBI:28137",
"CHEBI:61593",
"CHEBI:4189"
],
"inchi_key":[
"KMEJCSKJXSBBAN-QTNLNCNHSA-L"
],
"kegg.compound":[
"C07838"
],
"metanetx.chemical":[
"MNXM1661"
],
"sbo":"SBO:0000247",
"seed.compound":[
"cpd04920"
]
}
},
{
"id":"lgt__S_c",
"name":"(R)-S-Lactoylglutathione",
"compartment":"c",
"charge":-1,
"formula":"C13H20N3O8S",
"notes":{
"original_bigg_ids":[
"lgt_DASH_S_c"
]
},
"annotation":{
"bigg.metabolite":[
"lgt__S"
],
"biocyc":[
"META:S-LACTOYL-GLUTATHIONE"
],
"chebi":[
"CHEBI:57474",
"CHEBI:355",
"CHEBI:18678",
"CHEBI:11014",
"CHEBI:15694"
],
"hmdb":[
"HMDB01066",
"HMDB62624"
],
"inchi_key":[
"VDYDCVUWILIYQF-CSMHCCOUSA-M"
],
"kegg.compound":[
"C03451"
],
"metanetx.chemical":[
"MNXM1253"
],
"reactome.compound":[
"5694130"
],
"sabiork":[
"24624",
"3008"
],
"sbo":"SBO:0000247",
"seed.compound":[
"cpd02182"
]
}
},
{
"id":"gmhep7p_c",
"name":"D-Glycero-D-manno-heptose 7-phosphate",
"compartment":"c",
"charge":-2,
"formula":"C7H13O10P",
"notes":{
"original_bigg_ids":[
"gmhep7p_c"
]
},
"annotation":{
"bigg.metabolite":[
"gmhep7p"
],
"biocyc":[
"META:D-ALPHABETA-D-HEPTOSE-7-PHOSPHATE",
"META:CPD-12543"
],
"chebi":[
"CHEBI:28723",
"CHEBI:4190",
"CHEBI:59955",
"CHEBI:60202",
"CHEBI:21032",
"CHEBI:60204"
],
"inchi_key":[
"SDADNVAZGVDAIM-ZUHYCWGWSA-L"
],
"kegg.compound":[
"C07836",
"C19882"
],
"metanetx.chemical":[
"MNXM722761"
],
"sbo":"SBO:0000247",
"seed.compound":[
"cpd21122",
"cpd26805",
"cpd04918"
]
}
},
{
"id":"lipa_c",
"name":"KDO(2)-lipid (A)",
"compartment":"c",
"charge":-6,
"formula":"C110H196N2O39P2",
"notes":{
"original_bigg_ids":[
"lipa_c"
]
},
"annotation":{
"bigg.metabolite":[
"lipa"
],
"chebi":[
"CHEBI:27963",
"CHEBI:4476",
"CHEBI:23656",
"CHEBI:58540"
],
"inchi_key":[
"DIXUKJUHGLIZGU-OIPVZEHTSA-H"
],
"kegg.compound":[
"C06026"
],
"lipidmaps":[
"LMSL02000001"
],
"metanetx.chemical":[
"MNXM946"
],
"sbo":"SBO:0000247",
"seed.compound":[
"cpd03587"
]
}
},
{
"id":"gmp_c",
"name":"GMP C10H12N5O8P",
"compartment":"c",
"charge":-2,
"formula":"C10H12N5O8P",
"notes":{
"original_bigg_ids":[
"gmp_c"
]
},
"annotation":{
"bigg.metabolite":[
"gmp"
],
"biocyc":[
"META:GMP"
],
"chebi":[
"CHEBI:24449",
"CHEBI:47450",
"CHEBI:58115",
"CHEBI:17345",
"CHEBI:29058",
"CHEBI:13341",
"CHEBI:42979",
"CHEBI:40119",
"CHEBI:42615",
"CHEBI:14381",
"CHEBI:24450",
"CHEBI:42892",
"CHEBI:5228",
"CHEBI:42831",
"CHEBI:42887",
"CHEBI:42647"
],
"hmdb":[
"HMDB01397"
],
"inchi_key":[
"RQFCJASXJCIDSX-UUOKFMHZSA-L"
],
"kegg.compound":[
"C00144"
],
"metanetx.chemical":[
"MNXM113"
],
"sabiork":[
"1309"
],
"sbo":"SBO:0000247",
"seed.compound":[
"cpd00126"
]
}
},
{
"id":"lipa_cold_c",
"name":"Cold adapted KDO(2)-lipid (A)",
"compartment":"c",
"charge":-6,
"formula":"C114H202N2O39P2",
"notes":{
"original_bigg_ids":[
"lipa_cold_c"
]
},
"annotation":{
"bigg.metabolite":[
"lipa_cold"
],
"biocyc":[
"META:KDO2-LIPID-IVA-COLD"
],
"chebi":[
"CHEBI:61556",
"CHEBI:61522"
],
"inchi_key":[
"YMYMIWUIGJUAIZ-LSPGFKFTSA-H"
],
"metanetx.chemical":[
"MNXM6016"
],
"sbo":"SBO:0000247",
"seed.compound":[
"cpd15493"
]
}
},
{
"id":"gp4g_c",
"name":"P1,P4-Bis(5'-guanosyl) tetraphosphate",
"compartment":"c",
"charge":-4,
"formula":"C20H24N10O21P4",
"notes":{
"original_bigg_ids":[
"gp4g_c"
]
},
"annotation":{
"bigg.metabolite":[
"gp4g"
],
"biocyc":[
"META:CPD-609"
],
"chebi":[
"CHEBI:21999",
"CHEBI:15883",
"CHEBI:7876",
"CHEBI:57553",
"CHEBI:12730",
"CHEBI:12727"
],
"hmdb":[
"HMDB01340"
],
"inchi_key":[
"OLGWXCQXRSSQPO-MHARETSRSA-J"
],
"kegg.compound":[
"C01261"
],
"metanetx.chemical":[
"MNXM1582"
],
"reactome.compound":[
"5696199"
],
"sabiork":[
"1708"
],
"sbo":"SBO:0000247",
"seed.compound":[
"cpd00925"
]
}
},
{
"id":"lipidA_c",
"name":"2,3,2'3'-Tetrakis(beta-hydroxymyristoyl)-D-glucosaminyl-1,6-beta-D-glucosamine 1,4'-bisphosphate",
"compartment":"c",
"charge":-4,
"formula":"C68H126N2O23P2",
"notes":{
"original_bigg_ids":[
"lipidA_c"
]
},
"annotation":{
"bigg.metabolite":[
"lipidA"
],
"biocyc":[
"META:LIPID-IV-A"
],
"chebi":[
"CHEBI:19294",
"CHEBI:11407",
"CHEBI:58603",
"CHEBI:19292",
"CHEBI:29056",
"CHEBI:863",
"CHEBI:28165"
],
"inchi_key":[
"KVJWZTLXIROHIL-QDORLFPLSA-J"
],
"kegg.compound":[
"C04919"
],
"lipidmaps":[
"LMSL01040001"
],
"metanetx.chemical":[
"MNXM1754"
],
"sbo":"SBO:0000247",
"seed.compound":[
"cpd02993"
]
}
},
{
"id":"lipidAds_c",
"name":"Lipid A Disaccharide",
"compartment":"c",
"charge":-2,
"formula":"C68H127N2O20P",
"notes":{
"original_bigg_ids":[
"lipidAds_c"
]
},
"annotation":{
"bigg.metabolite":[
"lipidAds"
],
"biocyc":[
"META:BISOHMYR-GLC"
],
"chebi":[
"CHEBI:18380",
"CHEBI:11415",
"CHEBI:11414",
"CHEBI:19293",
"CHEBI:58466",
"CHEBI:862"
],
"inchi_key":[
"HLDJGHAAKRKPAV-QDORLFPLSA-L"
],
"kegg.compound":[
"C04932"
],
"metanetx.chemical":[
"MNXM1569"
],
"sbo":"SBO:0000247",
"seed.compound":[
"cpd03002"
]
}
},
{
"id":"grdp_c",
"name":"Geranyl diphosphate",
"compartment":"c",
"charge":-3,
"formula":"C10H17O7P2",
"notes":{
"original_bigg_ids":[
"grdp_c"
]
},
"annotation":{
"bigg.metabolite":[
"grdp"
],
"biocyc":[
"META:GERANYL-PP"
],
"chebi":[
"CHEBI:17211",
"CHEBI:24223",
"CHEBI:58057",
"CHEBI:42877",
"CHEBI:14299",
"CHEBI:5332"
],
"hmdb":[
"HMDB01285",
"HMDB02239",
"HMDB06506",
"HMDB01560"
],
"inchi_key":[
"GVVPGTZRZFNKDS-JXMROGBWSA-K"
],
"kegg.compound":[
"C00341"
],
"lipidmaps":[
"LMPR0102010001"
],
"metanetx.chemical":[
"MNXM100"
],
"reactome.compound":[
"191409"
],
"sabiork":[
"5050",
"1846"
],
"sbo":"SBO:0000247",
"seed.compound":[
"cpd00283",
"cpd03476"
]
}
},
{
"id":"lipidX_c",
"name":"2,3-Bis(3-hydroxytetradecanoyl)-beta-D-glucosaminyl 1-phosphate",
"compartment":"c",
"charge":-2,
"formula":"C34H64NO12P",
"notes":{
"original_bigg_ids":[
"lipidX_c"
]
},
"annotation":{
"bigg.metabolite":[
"lipidX"
],
"biocyc":[
"META:BISOHMYR-GLUCOSAMINYL-1P"
],
"chebi":[
"CHEBI:16942",
"CHEBI:57957",
"CHEBI:19303",
"CHEBI:11413",
"CHEBI:870"
],
"inchi_key":[
"HEHQDWUWJVPREQ-XQJZMFRCSA-L"
],
"kegg.compound":[
"C04824"
],
"lipidmaps":[
"LMSL01020001"
],
"metanetx.chemical":[
"MNXM1839"
],
"sbo":"SBO:0000247",
"seed.compound":[
"cpd29679",
"cpd02930"
]
}
},
{
"id":"grxox_c",
"name":"Glutaredoxin (oxidized)",
"compartment":"c",
"charge":0,
"formula":"X",
"notes":{
"original_bigg_ids":[
"grxox_c"
]
},
"annotation":{
"bigg.metabolite":[
"grxox"
],
"metanetx.chemical":[
"MNXM90831"
],
"sbo":"SBO:0000247",
"seed.compound":[
"cpd15480"
]
}
},
{
"id":"lipoamp_c",
"name":"Lipoyl-AMP",
"compartment":"c",
"charge":-1,
"formula":"C18H25N5O8PS2",
"notes":{
"original_bigg_ids":[
"lipoamp_c"
]
},
"annotation":{
"bigg.metabolite":[
"lipoamp"
],
"biocyc":[
"META:LIPOYL-AMP"
],
"chebi":[
"CHEBI:83864",
"CHEBI:55451",
"CHEBI:58923",
"CHEBI:83091"
],
"hmdb":[
"HMDB59635"
],
"inchi_key":[
"QWEGOCJRZOKSOE-ADUAKINBSA-M"
],
"kegg.compound":[
"C16238"
],
"metanetx.chemical":[
"MNXM2392"
],
"sbo":"SBO:0000247",
"seed.compound":[
"cpd14955"
]
}
},
{
"id":"ocdcap_c",
"name":"Octadecanoyl-phosphate (n-C18:0)",
"compartment":"c",
"charge":-1,
"formula":"C18H36O5P",
"notes":{
"original_bigg_ids":[
"ocdcap_c"
]
},
"annotation":{
"bigg.metabolite":[
"ocdcap"
],
"metanetx.chemical":[
"MNXM147528"
],
"sbo":"SBO:0000247"
}
},
{
"id":"grxrd_c",
"name":"Glutaredoxin (reduced)",
"compartment":"c",
"charge":0,
"formula":"XH2",
"notes":{
"original_bigg_ids":[
"grxrd_c"
]
},
"annotation":{
"bigg.metabolite":[
"grxrd"
],
"metanetx.chemical":[
"MNXM90719"
],
"sbo":"SBO:0000247",
"seed.compound":[
"cpd15481"
]
}
},
{
"id":"ocdcea_c",
"name":"Octadecenoate (n-C18:1)",
"compartment":"c",
"charge":-1,
"formula":"C18H33O2",
"notes":{
"original_bigg_ids":[
"ocdcea_c"
]
},
"annotation":{
"bigg.metabolite":[
"ocdcea"
],
"biocyc":[
"META:OLEATE-CPD"
],
"chebi":[
"CHEBI:30823",
"CHEBI:25664",
"CHEBI:16196",
"CHEBI:7741",
"CHEBI:14684",
"CHEBI:104361",
"CHEBI:25663",
"CHEBI:44741"
],
"hmdb":[
"HMDB00207",
"HMDB02066"
],
"inchi_key":[
"ZQPPMHVWECSIRJ-KTKRTIGZSA-M"
],
"kegg.compound":[
"C00712"
],
"kegg.drug":[
"D02315"
],
"lipidmaps":[
"LMFA01030810",
"LMFA01030763",
"LMFA01030002"
],
"metanetx.chemical":[
"MNXM306"
],
"sabiork":[
"2139",
"28897"
],
"sbo":"SBO:0000247",
"seed.compound":[
"cpd00536"
],
"slm":[
"000000418"
]
}
},
{
"id":"ocdceap_c",
"name":"Octadecanoyl-phosphate (n-C18:1)",
"compartment":"c",
"charge":-1,
"formula":"C18H34O5P",
"notes":{
"original_bigg_ids":[
"ocdceap_c"
]
},
"annotation":{
"bigg.metabolite":[
"ocdceap"
],
"metanetx.chemical":[
"MNXM147529"
],
"sbo":"SBO:0000247"
}
},
{
"id":"octa_c",
"name":"Octanoate (n-C8:0)",
"compartment":"c",
"charge":-1,
"formula":"C8H15O2",
"notes":{
"original_bigg_ids":[
"octa_c"
]
},
"annotation":{
"bigg.metabolite":[
"octa"
],
"biocyc":[
"META:CPD-195"
],
"chebi":[
"CHEBI:25648",
"CHEBI:25646",
"CHEBI:28837",
"CHEBI:3373",
"CHEBI:44501"
],
"envipath":[
"32de3cf4-e3e6-4168-956e-32fa5ddb0ce1/compound/2202db6c-dc64-4714-9f17-23dbbb8d637f",
"5882df9c-dae1-4d80-a40e-db4724271456/compound/7623a8e3-3436-493a-ad6e-13af00ad46d8",
"650babc9-9d68-4b73-9332-11972ca26f7b/compound/fa5b4ef6-749e-42db-a909-7c6e56587bdd"
],
"hmdb":[
"HMDB62511",
"HMDB00482"
],
"inchi_key":[
"WWZKQHOCKIZLMA-UHFFFAOYSA-M"
],
"kegg.compound":[
"C06423"
],
"kegg.drug":[
"D05220"
],
"lipidmaps":[
"LMFA01010008"
],
"metanetx.chemical":[
"MNXM750"
],
"sabiork":[
"2889"
],
"sbo":"SBO:0000247",
"seed.compound":[
"cpd03846"
],
"slm":[
"000000853"
]
}
},
{
"id":"lipoate_c",
"name":"Lipoate",
"compartment":"c",
"charge":0,
"formula":"C8H14O2S2",
"notes":{
"original_bigg_ids":[
"lipoate_c"
]
},
"annotation":{
"bigg.metabolite":[
"lipoate"
],
"biocyc":[
"META:LIPOIC-ACID"
],
"chebi":[
"CHEBI:43796",
"CHEBI:30313",
"CHEBI:25058",
"CHEBI:6492",
"CHEBI:83088",
"CHEBI:16494",
"CHEBI:30314",
"CHEBI:14519",
"CHEBI:30315",
"CHEBI:43790",
"CHEBI:146958",
"CHEBI:25056"
],
"hmdb":[
"HMDB01451",
"HMDB14312"
],
"inchi_key":[
"AGBQKNBQESQNJD-SSDOTTSWSA-M"
],
"kegg.compound":[
"C16241",
"C00725"
],
"kegg.drug":[
"D00086"
],
"lipidmaps":[
"LMFA01130001"
],
"metanetx.chemical":[
"MNXM1484"
],
"sabiork":[
"5201"
],
"sbo":"SBO:0000247",
"seed.compound":[
"cpd00541",
"cpd14958"
]
}
},
{
"id":"lipopb_c",
"name":"Lipoate (protein bound)",
"compartment":"c",
"charge":1,
"formula":"C8H13OS2",
"notes":{
"original_bigg_ids":[
"lipopb_c"
]
},
"annotation":{
"bigg.metabolite":[
"lipopb"
],
"metanetx.chemical":[
"MNXM147499"
],
"sbo":"SBO:0000247"
}
},
{
"id":"lys__L_c",
"name":"L-Lysine",
"compartment":"c",
"charge":1,
"formula":"C6H15N2O2",
"notes":{
"original_bigg_ids":[
"lys_DASH_L_c"
]
},
"annotation":{
"bigg.metabolite":[
"lys__L"
],
"biocyc":[
"META:LYS"
],
"chebi":[
"CHEBI:6264",
"CHEBI:32564",
"CHEBI:13135",
"CHEBI:32550",
"CHEBI:21351",
"CHEBI:18019",
"CHEBI:32552",
"CHEBI:32551",
"CHEBI:133538",
"CHEBI:32565",
"CHEBI:43950",
"CHEBI:32563",
"CHEBI:25094"
],
"hmdb":[
"HMDB03405",
"HMDB00182",
"HMDB62809"
],
"inchi_key":[
"KDXKERNSBIXSRK-YFKPBYRVSA-O"
],
"kegg.compound":[
"C00047",
"C16440"
],
"kegg.drug":[
"D02304"
],
"metanetx.chemical":[
"MNXM78"
],
"reactome.compound":[
"29444",
"351979",
"351991"
],
"sabiork":[
"22945",
"79"
],
"sbo":"SBO:0000247",
"seed.compound":[
"cpd19182",
"cpd00039"
]
}
},
{
"id":"gslnt_c",
"name":"Glutathiolselenolate",
"compartment":"c",
"charge":-1,
"formula":"C10H16N3O6SSe",
"notes":{
"original_bigg_ids":[
"gslnt_c"
]
},
"annotation":{
"bigg.metabolite":[
"gslnt"
],
"metanetx.chemical":[
"MNXM148268"
],
"sbo":"SBO:0000247"
}
},
{
"id":"lystrna_c",
"name":"L-Lysine-tRNA (Lys)",
"compartment":"c",
"charge":2,
"formula":"C6H14N2OR",
"notes":{
"original_bigg_ids":[
"lystrna_c"
]
},
"annotation":{
"bigg.metabolite":[
"lystrna"
],
"chebi":[
"CHEBI:6267",
"CHEBI:13138",
"CHEBI:13137",
"CHEBI:16047"
],
"kegg.compound":[
"C01931"
],
"metanetx.chemical":[
"MNXM89922"
],
"reactome.compound":[
"379795",
"379736"
],
"sabiork":[
"3865"
],
"sbo":"SBO:0000247",
"seed.compound":[
"cpd15249",
"cpd01326"
]
}
},
{
"id":"lyx__L_c",
"name":"L-Lyxose",
"compartment":"c",
"charge":0,
"formula":"C5H10O5",
"notes":{
"original_bigg_ids":[
"lyx_DASH_L_c"
]
},
"annotation":{
"bigg.metabolite":[
"lyx__L"
],
"biocyc":[
"META:CPD-15867"
],
"chebi":[
"CHEBI:62321"
],
"inchi_key":[
"SRBFZHDQGSBBOR-AEQNFAKKSA-N"
],
"kegg.compound":[
"C01508"
],
"metanetx.chemical":[
"MNXM4641"
],
"sbo":"SBO:0000247",
"seed.compound":[
"cpd01067"
]
}
},
{
"id":"octapb_c",
"name":"Octanoate (protein bound)",
"compartment":"c",
"charge":1,
"formula":"C8H15O",
"notes":{
"original_bigg_ids":[
"octapb_c"
]
},
"annotation":{
"bigg.metabolite":[
"octapb"
],
"metanetx.chemical":[
"MNXM147531"
],
"sbo":"SBO:0000247"
}
},
{
"id":"octdp_c",
"name":"All-trans-Octaprenyl diphosphate",
"compartment":"c",
"charge":-3,
"formula":"C40H65O7P2",
"notes":{
"original_bigg_ids":[
"octdp_c"
]
},
"annotation":{
"bigg.metabolite":[
"octdp"
],
"biocyc":[
"META:OCTAPRENYL-DIPHOSPHATE"
],
"chebi":[
"CHEBI:12781",
"CHEBI:57711",
"CHEBI:53045",
"CHEBI:22346",
"CHEBI:44585",
"CHEBI:16275",
"CHEBI:10194"
],
"hmdb":[
"HMDB01094"
],
"inchi_key":[
"IKKLDISSULFFQO-DJMILUHSSA-K"
],
"kegg.compound":[
"C04146"
],
"lipidmaps":[
"LMPR01070226"
],
"metanetx.chemical":[
"MNXM811"
],
"sbo":"SBO:0000247",
"seed.compound":[
"cpd30761",
"cpd02557"
]
}
},
{
"id":"gsn_c",
"name":"Guanosine",
"compartment":"c",
"charge":0,
"formula":"C10H13N5O5",
"notes":{
"original_bigg_ids":[
"gsn_c"
]
},
"annotation":{
"bigg.metabolite":[
"gsn"
],
"biocyc":[
"META:GUANOSINE"
],
"chebi":[
"CHEBI:14375",
"CHEBI:16750",
"CHEBI:42853",
"CHEBI:24444",
"CHEBI:42847",
"CHEBI:471737",
"CHEBI:42840",
"CHEBI:5564"
],
"hmdb":[
"HMDB00133"
],
"inchi_key":[
"NYHBQMYGNKIUIF-UUOKFMHZSA-N"
],
"kegg.compound":[
"C00387"
],
"metanetx.chemical":[
"MNXM401"
],
"sabiork":[
"1872"
],
"sbo":"SBO:0000247",
"seed.compound":[
"cpd00311"
]
}
},
{
"id":"octeACP_c",
"name":"Cis-octadec-11-enoyl-[acyl-carrier protein] (n-C18:1)",
"compartment":"c",
"charge":-1,
"formula":"C29H53N2O8PRS",
"notes":{
"original_bigg_ids":[
"octeACP_c"
]
},
"annotation":{
"bigg.metabolite":[
"octeACP"
],
"metanetx.chemical":[
"MNXM89950"
],
"sbo":"SBO:0000247"
}
},
{
"id":"mal__D_c",
"name":"D-Malate",
"compartment":"c",
"charge":-2,
"formula":"C4H4O5",
"notes":{
"original_bigg_ids":[
"mal_DASH_D_c"
]
},
"annotation":{
"bigg.metabolite":[
"mal__D"
],
"biocyc":[
"META:CPD-660"
],
"chebi":[
"CHEBI:44073",
"CHEBI:342",
"CHEBI:42060",
"CHEBI:30796",
"CHEBI:15588",
"CHEBI:18685",
"CHEBI:18686",
"CHEBI:11002"
],
"hmdb":[
"HMDB31518"
],
"inchi_key":[
"BJEPYKJPYRNKOW-UWTATZPHSA-L"
],
"kegg.compound":[
"C00497"
],
"metanetx.chemical":[
"MNXM1608"
],
"sabiork":[
"2062"
],
"sbo":"SBO:0000247",
"seed.compound":[
"cpd00386"
]
}
},
{
"id":"gthox_c",
"name":"Oxidized glutathione",
"compartment":"c",
"charge":-2,
"formula":"C20H30N6O12S2",
"notes":{
"original_bigg_ids":[
"gthox_c"
]
},
"annotation":{
"bigg.metabolite":[
"gthox"
],
"biocyc":[
"META:OXIDIZED-GLUTATHIONE"
],
"chebi":[
"CHEBI:42832",
"CHEBI:14328",
"CHEBI:17858",
"CHEBI:24336",
"CHEBI:7840",
"CHEBI:58297",
"CHEBI:14720"
],
"hmdb":[
"HMDB03337"
],
"inchi_key":[
"YPZRWBKMTBYPTK-BJDJZHNGSA-L"
],
"kegg.compound":[
"C00127"
],
"kegg.drug":[
"D00031"
],
"metanetx.chemical":[
"MNXM151"
],
"reactome.compound":[
"1655882",
"111745",
"3341331"
],
"sabiork":[
"1939"
],
"sbo":"SBO:0000247",
"seed.compound":[
"cpd00111"
]
}
},
{
"id":"mal__L_c",
"name":"L-Malate",
"compartment":"c",
"charge":-2,
"formula":"C4H4O5",
"notes":{
"original_bigg_ids":[
"mal_DASH_L_c"
]
},
"annotation":{
"bigg.metabolite":[
"mal__L"
],
"biocyc":[
"META:MAL"
],
"chebi":[
"CHEBI:15589",
"CHEBI:30797",
"CHEBI:423",
"CHEBI:18784",
"CHEBI:18785",
"CHEBI:13140",
"CHEBI:11066"
],
"hmdb":[
"HMDB00156"
],
"inchi_key":[
"BJEPYKJPYRNKOW-REOHCLBHSA-L"
],
"kegg.compound":[
"C00149"
],
"metanetx.chemical":[
"MNXM98"
],
"reactome.compound":[
"198498",
"113544"
],
"sabiork":[
"1918"
],
"sbo":"SBO:0000247",
"seed.compound":[
"cpd00130"
]
}
},
{
"id":"od2coa_c",
"name":"Trans-Octadec-2-enoyl-CoA",
"compartment":"c",
"charge":-4,
"formula":"C39H64N7O17P3S",
"notes":{
"original_bigg_ids":[
"od2coa_c"
]
},
"annotation":{
"bigg.metabolite":[
"od2coa"
],
"biocyc":[
"META:CPD-10262"
],
"chebi":[
"CHEBI:50570",
"CHEBI:71412"
],
"hmdb":[
"HMDB62633",
"HMDB06529"
],
"inchi_key":[
"NBCCUIHOHUKBMK-ZDDAFBBHSA-J"
],
"kegg.compound":[
"C16218"
],
"lipidmaps":[
"LMFA07050385"
],
"metanetx.chemical":[
"MNXM954"
],
"reactome.compound":[
"548809"
],
"sabiork":[
"18861"
],
"sbo":"SBO:0000247",
"seed.compound":[
"cpd14937"
],
"slm":[
"000000817"
]
}
},
{
"id":"gthrd_c",
"name":"Reduced glutathione",
"compartment":"c",
"charge":-1,
"formula":"C10H16N3O6S",
"notes":{
"original_bigg_ids":[
"gthrd_c"
]
},
"annotation":{
"bigg.metabolite":[
"gthrd"
],
"biocyc":[
"META:GLUTATHIONE"
],
"chebi":[
"CHEBI:43049",
"CHEBI:14327",
"CHEBI:16856",
"CHEBI:57925",
"CHEBI:12402",
"CHEBI:24334",
"CHEBI:5437",
"CHEBI:42873"
],
"hmdb":[
"HMDB01463",
"HMDB62697",
"HMDB00125",
"HMDB06960"
],
"inchi_key":[
"RWSXRVCMGQZWBV-WDSKDSINSA-M"
],
"kegg.compound":[
"C00051"
],
"kegg.drug":[
"D00014"
],
"metanetx.chemical":[
"MNXM57"
],
"reactome.compound":[
"1247892",
"1500783",
"1655887",
"29450",
"158543"
],
"sabiork":[
"1926"
],
"sbo":"SBO:0000247",
"seed.compound":[
"cpd00042"
]
}
},
{
"id":"odecoa_c",
"name":"Octadecenoyl-CoA (n-C18:1CoA)",
"compartment":"c",
"charge":-4,
"formula":"C39H64N7O17P3S",
"notes":{
"original_bigg_ids":[
"odecoa_c"
]
},
"annotation":{
"bigg.metabolite":[
"odecoa"
],
"metanetx.chemical":[
"MNXM1848"
],
"sbo":"SBO:0000247"
}
},
{
"id":"malACP_c",
"name":"Malonyl-[acyl-carrier protein]",
"compartment":"c",
"charge":-2,
"formula":"C14H22N2O10PRS",
"notes":{
"original_bigg_ids":[
"malACP_c"
]
},
"annotation":{
"bigg.metabolite":[
"malACP"
],
"biocyc":[
"META:MALONYL-ACP"
],
"chebi":[
"CHEBI:6662",
"CHEBI:14566",
"CHEBI:17330"
],
"kegg.compound":[
"C01209"
],
"metanetx.chemical":[
"MNXM184"
],
"sabiork":[
"5446"
],
"sbo":"SBO:0000247",
"seed.compound":[
"cpd11492"
]
}
},
{
"id":"gtp_c",
"name":"GTP C10H12N5O14P3",
"compartment":"c",
"charge":-4,
"formula":"C10H12N5O14P3",
"notes":{
"original_bigg_ids":[
"gtp_c"
]
},
"annotation":{
"bigg.metabolite":[
"gtp"
],
"biocyc":[
"META:GTP"
],
"chebi":[
"CHEBI:37565",
"CHEBI:15996",
"CHEBI:13342",
"CHEBI:57600",
"CHEBI:5234",
"CHEBI:42934",
"CHEBI:24451"
],
"hmdb":[
"HMDB01273"
],
"inchi_key":[
"XKMLYUALXHKNFT-UUOKFMHZSA-J"
],
"kegg.compound":[
"C00044"
],
"metanetx.chemical":[
"MNXM51"
],
"reactome.compound":[
"113573",
"29438"
],
"sabiork":[
"1282"
],
"sbo":"SBO:0000247",
"seed.compound":[
"cpd00038"
]
}
},
{
"id":"malcoa_c",
"name":"Malonyl CoA C24H33N7O19P3S",
"compartment":"c",
"charge":-5,
"formula":"C24H33N7O19P3S",
"notes":{
"original_bigg_ids":[
"malcoa_c"
]
},
"annotation":{
"bigg.metabolite":[
"malcoa"
],
"biocyc":[
"META:MALONYL-COA"
],
"chebi":[
"CHEBI:25135",
"CHEBI:43979",
"CHEBI:57384",
"CHEBI:14565",
"CHEBI:15531",
"CHEBI:6661"
],
"hmdb":[
"HMDB01175"
],
"inchi_key":[
"LTYOQGRJFJAKNA-DVVLENMVSA-I"
],
"kegg.compound":[
"C00083"
],
"lipidmaps":[
"LMFA07050345",
"LMFA07050031"
],
"metanetx.chemical":[
"MNXM40"
],
"reactome.compound":[
"977323",
"2046066",
"29508"
],
"sabiork":[
"1930"
],
"sbo":"SBO:0000247",
"seed.compound":[
"cpd00070",
"cpd12270"
]
}
},
{
"id":"ogmeACP_c",
"name":"3-Oxo-glutaryl-[acyl-carrier protein] methyl ester",
"compartment":"c",
"charge":-1,
"formula":"C17H27N2O11PRS",
"notes":{
"original_bigg_ids":[
"ogmeACP_c"
]
},
"annotation":{
"bigg.metabolite":[
"ogmeACP"
],
"metanetx.chemical":[
"MNXM147799"
],
"sbo":"SBO:0000247"
}
},
{
"id":"gtspmd_c",
"name":"Glutathionylspermidine",
"compartment":"c",
"charge":2,
"formula":"C17H36N6O5S",
"notes":{
"original_bigg_ids":[
"gtspmd_c"
]
},
"annotation":{
"bigg.metabolite":[
"gtspmd"
],
"biocyc":[
"META:GLUTATHIONYLSPERMIDINE"
],
"chebi":[
"CHEBI:16613",
"CHEBI:24341",
"CHEBI:12624",
"CHEBI:57835",
"CHEBI:46146",
"CHEBI:5438",
"CHEBI:14329"
],
"inchi_key":[
"NEDQLXHBVHSKNV-STQMWFEESA-P"
],
"kegg.compound":[
"C05730"
],
"metanetx.chemical":[
"MNXM1329"
],
"sabiork":[
"8098"
],
"sbo":"SBO:0000247",
"seed.compound":[
"cpd03411"
]
}
},
{
"id":"ohpb_c",
"name":"2-Oxo-3-hydroxy-4-phosphobutanoate",
"compartment":"c",
"charge":-3,
"formula":"C4H4O8P",
"notes":{
"original_bigg_ids":[
"ohpb_c"
]
},
"annotation":{
"bigg.metabolite":[
"ohpb"
],
"biocyc":[
"META:3OH-4P-OH-ALPHA-KETOBUTYRATE"
],
"chebi":[
"CHEBI:19731",
"CHEBI:58538",
"CHEBI:1240",
"CHEBI:27951"
],
"hmdb":[
"HMDB06801"
],
"inchi_key":[
"MZJFVXDTNBHTKZ-UWTATZPHSA-K"
],
"kegg.compound":[
"C06054"
],
"metanetx.chemical":[
"MNXM1514"
],
"sbo":"SBO:0000247",
"seed.compound":[
"cpd03606"
]
}
},
{
"id":"malcoame_c",
"name":"Malonyl-CoA methyl ester",
"compartment":"c",
"charge":-4,
"formula":"C25H36N7O19P3S",
"notes":{
"original_bigg_ids":[
"malcoame_c"
]
},
"annotation":{
"bigg.metabolite":[
"malcoame"
],
"biocyc":[
"META:CPD-12454"
],
"chebi":[
"CHEBI:71244",
"CHEBI:71242"
],
"inchi_key":[
"CHQAJZULNPRMEN-FZEDXVDRSA-J"
],
"lipidmaps":[
"LMFA07050346"
],
"metanetx.chemical":[
"MNXM97130"
],
"sbo":"SBO:0000247",
"seed.compound":[
"cpd20921"
]
}
},
{
"id":"gua_c",
"name":"Guanine",
"compartment":"c",
"charge":0,
"formula":"C5H5N5O",
"notes":{
"original_bigg_ids":[
"gua_c"
]
},
"annotation":{
"bigg.metabolite":[
"gua"
],
"biocyc":[
"META:GUANINE"
],
"chebi":[
"CHEBI:16235",
"CHEBI:14371",
"CHEBI:42948",
"CHEBI:14372",
"CHEBI:24443",
"CHEBI:5563"
],
"envipath":[
"650babc9-9d68-4b73-9332-11972ca26f7b/compound/b5208daa-3750-4745-b4ed-179fb9d4fcfd"
],
"hmdb":[
"HMDB00132"
],
"inchi_key":[
"UYTPUPDQBNUYGX-UHFFFAOYSA-N"
],
"kegg.compound":[
"C00242"
],
"metanetx.chemical":[
"MNXM259"
],
"reactome.compound":[
"83956"
],
"sabiork":[
"59"
],
"sbo":"SBO:0000247",
"seed.compound":[
"cpd00207"
]
}
},
{
"id":"malt_c",
"name":"Maltose C12H22O11",
"compartment":"c",
"charge":0,
"formula":"C12H22O11",
"notes":{
"original_bigg_ids":[
"malt_c"
]
},
"annotation":{
"bigg.metabolite":[
"malt"
],
"biocyc":[
"META:MALTOSE",
"META:ALPHA-MALTOSE"
],
"chebi":[
"CHEBI:6668",
"CHEBI:12340",
"CHEBI:43893",
"CHEBI:22463",
"CHEBI:10300",
"CHEBI:14568",
"CHEBI:18167",
"CHEBI:17306",
"CHEBI:25144"
],
"envipath":[
"32de3cf4-e3e6-4168-956e-32fa5ddb0ce1/compound/943ae27f-7875-4bcd-948d-1551ec9aa1ca"
],
"inchi_key":[
"GUBGYTABKSRVRQ-PICCSMPSSA-N"
],
"kegg.compound":[
"C00897",
"C00208"
],
"kegg.drug":[
"D00044"
],
"kegg.glycan":[
"G00275"
],
"metanetx.chemical":[
"MNXM165"
],
"reactome.compound":[
"188986",
"868706"
],
"sabiork":[
"5881",
"88",
"1669"
],
"sbo":"SBO:0000247",
"seed.compound":[
"cpd00665",
"cpd00179"
]
}
},
{
"id":"malt6p_c",
"name":"Maltose 6'-phosphate",
"compartment":"c",
"charge":-2,
"formula":"C12H21O14P",
"notes":{
"original_bigg_ids":[
"malt6p_c"
]
},
"annotation":{
"bigg.metabolite":[
"malt6p"
],
"biocyc":[
"META:CPD-1244",
"META:CPD-15982"
],
"chebi":[
"CHEBI:6669",
"CHEBI:25142",
"CHEBI:6670",
"CHEBI:14569",
"CHEBI:57478",
"CHEBI:111006",
"CHEBI:91177",
"CHEBI:15703"
],
"inchi_key":[
"ITPHOIFCAFNCLL-ASMJPISFSA-L"
],
"kegg.compound":[
"C02995"
],
"kegg.glycan":[
"G10519"
],
"metanetx.chemical":[
"MNXM2394"
],
"sabiork":[
"6408"
],
"sbo":"SBO:0000247",
"seed.compound":[
"cpd01919"
]
}
},
{
"id":"op4en_c",
"name":"2-Oxopent-4-enoate",
"compartment":"c",
"charge":-1,
"formula":"C5H5O3",
"notes":{
"original_bigg_ids":[
"op4en_c"
]
},
"annotation":{
"bigg.metabolite":[
"op4en"
],
"biocyc":[
"META:OXOPENTENOATE"
],
"chebi":[
"CHEBI:11641",
"CHEBI:18355",
"CHEBI:37319",
"CHEBI:19594",
"CHEBI:37318"
],
"envipath":[
"32de3cf4-e3e6-4168-956e-32fa5ddb0ce1/compound/55aaa3f5-5d56-42a7-a0aa-04c0ab74e738",
"650babc9-9d68-4b73-9332-11972ca26f7b/compound/eae16482-87fc-4375-b49b-13a0a61b586c"
],
"inchi_key":[
"NOXRYJAWRSNUJD-UHFFFAOYSA-M"
],
"metanetx.chemical":[
"MNXM312"
],
"sabiork":[
"28913"
],
"sbo":"SBO:0000247",
"seed.compound":[
"cpd27712"
]
}
},
{
"id":"h_c",
"name":"H+",
"compartment":"c",
"charge":1,
"formula":"H",
"notes":{
"original_bigg_ids":[
"h_c"
]
},
"annotation":{
"bigg.metabolite":[
"h"
],
"biocyc":[
"META:PROTON"
],
"chebi":[
"CHEBI:5584",
"CHEBI:13357",
"CHEBI:15378",
"CHEBI:10744"
],
"hmdb":[
"HMDB59597"
],
"inchi_key":[
"GPRLSGONYQIRFK-UHFFFAOYSA-N"
],
"kegg.compound":[
"C00080"
],
"metanetx.chemical":[
"MNXM1"
],
"reactome.compound":[
"2000349",
"425978",
"74722",
"428040",
"427899",
"428548",
"156540",
"70106",
"425969",
"1132304",
"5668577",
"1470067",
"163953",
"193465",
"113529",
"351626",
"425999",
"194688",
"374900",
"2872447",
"372511"
],
"sabiork":[
"39"
],
"sbo":"SBO:0000247",
"seed.compound":[
"cpd00067"
]
}
},
{
"id":"opmeACP_c",
"name":"3-Oxo-pimeloyl-[acyl-carrier protein] methyl ester",
"compartment":"c",
"charge":-1,
"formula":"C19H31N2O11PRS",
"notes":{
"original_bigg_ids":[
"opmeACP_c"
]
},
"annotation":{
"bigg.metabolite":[
"opmeACP"
],
"metanetx.chemical":[
"MNXM147801"
],
"sbo":"SBO:0000247"
}
},
{
"id":"malthp_c",
"name":"Maltoheptaose",
"compartment":"c",
"charge":0,
"formula":"C42H72O36",
"notes":{
"original_bigg_ids":[
"malthp_c"
]
},
"annotation":{
"bigg.metabolite":[
"malthp"
],
"biocyc":[
"META:CPD0-1133"
],
"chebi":[
"CHEBI:62010"
],
"hmdb":[
"HMDB13000"
],
"inchi_key":[
"ZHZITDGOAFCURV-VVTKTIMZSA-N"
],
"kegg.glycan":[
"G00689"
],
"metanetx.chemical":[
"MNXM61025"
],
"sabiork":[
"23092"
],
"sbo":"SBO:0000247",
"seed.compound":[
"cpd15494"
]
}
},
{
"id":"h2_c",
"name":"Hydrogen",
"compartment":"c",
"charge":0,
"formula":"H2",
"notes":{
"original_bigg_ids":[
"h2_c"
]
},
"annotation":{
"bigg.metabolite":[
"h2"
],
"biocyc":[
"META:HYDROGEN-MOLECULE"
],
"chebi":[
"CHEBI:18276",
"CHEBI:29298",
"CHEBI:29299",
"CHEBI:13350",
"CHEBI:29294",
"CHEBI:25363",
"CHEBI:5785"
],
"hmdb":[
"HMDB01362"
],
"inchi_key":[
"UFHFLCQGNIYNRP-UHFFFAOYSA-N"
],
"kegg.compound":[
"C00282"
],
"metanetx.chemical":[
"MNXM195"
],
"reactome.compound":[
"113555"
],
"sabiork":[
"5030"
],
"sbo":"SBO:0000247",
"seed.compound":[
"cpd11640"
]
}
},
{
"id":"malthx_c",
"name":"Maltohexaose",
"compartment":"c",
"charge":0,
"formula":"C36H62O31",
"notes":{
"original_bigg_ids":[
"malthx_c"
]
},
"annotation":{
"bigg.metabolite":[
"malthx"
],
"biocyc":[
"META:MALTOHEXAOSE"
],
"chebi":[
"CHEBI:61953",
"CHEBI:6667",
"CHEBI:27445",
"CHEBI:25141"
],
"hmdb":[
"HMDB12253"
],
"inchi_key":[
"OCIBBXPLUVYKCH-QXVNYKTNSA-N"
],
"kegg.compound":[
"C01936"
],
"kegg.glycan":[
"G00755"
],
"metanetx.chemical":[
"MNXM1317"
],
"sabiork":[
"5897"
],
"sbo":"SBO:0000247",
"seed.compound":[
"cpd01329"
]
}
},
{
"id":"orn_c",
"name":"Ornithine",
"compartment":"c",
"charge":1,
"formula":"C5H13N2O2",
"notes":{
"original_bigg_ids":[
"orn_c"
]
},
"annotation":{
"bigg.metabolite":[
"orn"
],
"biocyc":[
"META:L-ORNITHINE"
],
"chebi":[
"CHEBI:21367",
"CHEBI:44667",
"CHEBI:46912",
"CHEBI:11448",
"CHEBI:7784",
"CHEBI:46913",
"CHEBI:19370",
"CHEBI:13148",
"CHEBI:15729",
"CHEBI:32964",
"CHEBI:6280",
"CHEBI:46911",
"CHEBI:46914",
"CHEBI:18257"
],
"hmdb":[
"HMDB62718",
"HMDB04984",
"HMDB00214",
"HMDB00818",
"HMDB32455",
"HMDB62654"
],
"inchi_key":[
"AHLPHDHHMVZTML-BYPYZUCNSA-O"
],
"kegg.compound":[
"C00077",
"C01602"
],
"kegg.drug":[
"D08302"
],
"lipidmaps":[
"LMFA01100057"
],
"metanetx.chemical":[
"MNXM89689"
],
"reactome.compound":[
"29498",
"113586",
"113585"
],
"sabiork":[
"1290"
],
"sbo":"SBO:0000247",
"seed.compound":[
"cpd00064",
"cpd19016"
]
}
},
{
"id":"orot_c",
"name":"Orotate C5H3N2O4",
"compartment":"c",
"charge":-1,
"formula":"C5H3N2O4",
"notes":{
"original_bigg_ids":[
"orot_c"
]
},
"annotation":{
"bigg.metabolite":[
"orot"
],
"biocyc":[
"META:OROTATE"
],
"chebi":[
"CHEBI:14698",
"CHEBI:7787",
"CHEBI:16742",
"CHEBI:25720",
"CHEBI:44781",
"CHEBI:30839",
"CHEBI:25719"
],
"hmdb":[
"HMDB00226"
],
"inchi_key":[
"PXQPEWDEAKTCGB-UHFFFAOYSA-M"
],
"kegg.compound":[
"C00295"
],
"kegg.drug":[
"D00055"
],
"metanetx.chemical":[
"MNXM235"
],
"reactome.compound":[
"76632"
],
"sabiork":[
"2009"
],
"sbo":"SBO:0000247",
"seed.compound":[
"cpd00247"
]
}
},
{
"id":"maltpt_c",
"name":"Maltopentaose",
"compartment":"c",
"charge":0,
"formula":"C30H52O26",
"notes":{
"original_bigg_ids":[
"maltpt_c"
]
},
"annotation":{
"bigg.metabolite":[
"maltpt"
],
"biocyc":[
"META:MALTOPENTAOSE"
],
"chebi":[
"CHEBI:61952",
"CHEBI:62006"
],
"hmdb":[
"HMDB12254"
],
"inchi_key":[
"FTNIPWXXIGNQQF-DWTFCAFKSA-N"
],
"kegg.glycan":[
"G00343"
],
"metanetx.chemical":[
"MNXM1538"
],
"sabiork":[
"18865"
],
"sbo":"SBO:0000247",
"seed.compound":[
"cpd15495"
]
}
},
{
"id":"h2mb4p_c",
"name":"1-hydroxy-2-methyl-2-(E)-butenyl 4-diphosphate",
"compartment":"c",
"charge":-3,
"formula":"C5H9O8P2",
"notes":{
"original_bigg_ids":[
"h2mb4p_c"
]
},
"annotation":{
"bigg.metabolite":[
"h2mb4p"
],
"biocyc":[
"META:HYDROXY-METHYL-BUTENYL-DIP"
],
"chebi":[
"CHEBI:10952",
"CHEBI:128753",
"CHEBI:15664",
"CHEBI:632"
],
"inchi_key":[
"MDSIZRKJVDMQOQ-GORDUTHDSA-K"
],
"kegg.compound":[
"C11811"
],
"lipidmaps":[
"LMPR01010009"
],
"metanetx.chemical":[
"MNXM606"
],
"sbo":"SBO:0000247",
"seed.compound":[
"cpd08615",
"cpd29213"
]
}
},
{
"id":"orot5p_c",
"name":"Orotidine 5'-phosphate",
"compartment":"c",
"charge":-3,
"formula":"C10H10N2O11P",
"notes":{
"original_bigg_ids":[
"orot5p_c"
]
},
"annotation":{
"bigg.metabolite":[
"orot5p"
],
"biocyc":[
"META:OROTIDINE-5-PHOSPHATE"
],
"chebi":[
"CHEBI:57538",
"CHEBI:15842",
"CHEBI:14699",
"CHEBI:7788",
"CHEBI:25723"
],
"hmdb":[
"HMDB00218"
],
"inchi_key":[
"KYOBSHFOBAOFBF-XVFCMESISA-K"
],
"kegg.compound":[
"C01103"
],
"metanetx.chemical":[
"MNXM519"
],
"reactome.compound":[
"111629"
],
"sabiork":[
"1700"
],
"sbo":"SBO:0000247",
"seed.compound":[
"cpd00810"
]
}
},
{
"id":"h2o_c",
"name":"H2O H2O",
"compartment":"c",
"charge":0,
"formula":"H2O",
"notes":{
"original_bigg_ids":[
"h2o_c"
]
},
"annotation":{
"bigg.metabolite":[
"h2o"
],
"biocyc":[
"META:CPD-15815",
"META:OXONIUM",
"META:HYDROXYL-GROUP",
"META:WATER",
"META:OH"
],
"chebi":[
"CHEBI:13352",
"CHEBI:30490",
"CHEBI:43228",
"CHEBI:33813",
"CHEBI:44292",
"CHEBI:44641",
"CHEBI:27313",
"CHEBI:42043",
"CHEBI:44819",
"CHEBI:29356",
"CHEBI:5594",
"CHEBI:10743",
"CHEBI:15377",
"CHEBI:42857",
"CHEBI:13365",
"CHEBI:29412",
"CHEBI:16234",
"CHEBI:13419",
"CHEBI:5585",
"CHEBI:44701"
],
"envipath":[
"650babc9-9d68-4b73-9332-11972ca26f7b/compound/799908db-b8c9-4982-86cb-1f225e2ad08c",
"650babc9-9d68-4b73-9332-11972ca26f7b/compound/e7f34a8e-cded-4793-b6d5-792335b38636",
"5882df9c-dae1-4d80-a40e-db4724271456/compound/969d0227-3069-4e44-9525-7ae7bad84170"
],
"hmdb":[
"HMDB02111",
"HMDB01039"
],
"inchi_key":[
"XLYOFNOQVPJJNP-UHFFFAOYSA-N"
],
"kegg.compound":[
"C00001",
"C01328"
],
"kegg.drug":[
"D00001",
"D06322"
],
"metanetx.chemical":[
"MNXM2"
],
"reactome.compound":[
"113521",
"141343",
"2022884",
"5278291",
"29356",
"189422",
"5668574",
"5693747",
"109276",
"113519",
"1605715",
"8851517",
"113518",
"351603"
],
"sabiork":[
"40"
],
"sbo":"SBO:0000247",
"seed.compound":[
"cpd27222",
"cpd00001",
"cpd15275"
]
}
},
{
"id":"oxa_c",
"name":"Oxalate",
"compartment":"c",
"charge":-2,
"formula":"C2O4",
"notes":{
"original_bigg_ids":[
"oxa_c"
]
},
"annotation":{
"bigg.metabolite":[
"oxa"
],
"biocyc":[
"META:OXALATE"
],
"chebi":[
"CHEBI:46904",
"CHEBI:14702",
"CHEBI:44583",
"CHEBI:132952",
"CHEBI:30623",
"CHEBI:44820",
"CHEBI:7811",
"CHEBI:25730",
"CHEBI:16995",
"CHEBI:25729"
],
"envipath":[
"650babc9-9d68-4b73-9332-11972ca26f7b/compound/33fed278-dbd7-421a-aac0-6c9da2f52882",
"32de3cf4-e3e6-4168-956e-32fa5ddb0ce1/compound/09f794f3-250c-406d-9481-e8bd691395c0",
"5882df9c-dae1-4d80-a40e-db4724271456/compound/c85291d2-bb9f-4f78-b6d0-c543bc53b2dc",
"4fd7f3e0-dd25-43ac-9453-dda3e52396e4/compound/96c40666-898b-4e97-bdfe-43dc9d76caed"
],
"hmdb":[
"HMDB02329"
],
"inchi_key":[
"MUBZPKHOEPUJKR-UHFFFAOYSA-L"
],
"kegg.compound":[
"C00209"
],
"metanetx.chemical":[
"MNXM291"
],
"reactome.compound":[
"389819"
],
"sabiork":[
"1975"
],
"sbo":"SBO:0000247",
"seed.compound":[
"cpd00180"
]
}
},
{
"id":"malttr_c",
"name":"Maltotriose C18H32O16",
"compartment":"c",
"charge":0,
"formula":"C18H32O16",
"notes":{
"original_bigg_ids":[
"malttr_c"
]
},
"annotation":{
"bigg.metabolite":[
"malttr"
],
"biocyc":[
"META:MALTOTRIOSE"
],
"chebi":[
"CHEBI:61993",
"CHEBI:6672",
"CHEBI:25146",
"CHEBI:43937",
"CHEBI:27931"
],
"envipath":[
"32de3cf4-e3e6-4168-956e-32fa5ddb0ce1/compound/7d7cf31a-30a5-4368-8802-9269424379b6"
],
"hmdb":[
"HMDB01262"
],
"inchi_key":[
"FYGDTMLNYKFZSV-PXXRMHSHSA-N"
],
"kegg.compound":[
"C01835"
],
"metanetx.chemical":[
"MNXM468"
],
"reactome.compound":[
"191103"
],
"sabiork":[
"5832"
],
"sbo":"SBO:0000247",
"seed.compound":[
"cpd01262"
]
}
},
{
"id":"maltttr_c",
"name":"Maltotetraose",
"compartment":"c",
"charge":0,
"formula":"C24H42O21",
"notes":{
"original_bigg_ids":[
"maltttr_c"
]
},
"annotation":{
"bigg.metabolite":[
"maltttr"
],
"biocyc":[
"META:MALTOTETRAOSE",
"META:CPD0-2595",
"META:CPD-13205"
],
"chebi":[
"CHEBI:6671",
"CHEBI:61988",
"CHEBI:28460",
"CHEBI:62974",
"CHEBI:25145",
"CHEBI:44299"
],
"hmdb":[
"HMDB01296"
],
"inchi_key":[
"LUEWUZLMQUOBSB-ZLBHSGTGSA-N"
],
"kegg.compound":[
"C02013",
"C02052"
],
"kegg.glycan":[
"G00459"
],
"metanetx.chemical":[
"MNXM5663"
],
"sabiork":[
"5941",
"5966"
],
"sbo":"SBO:0000247",
"seed.compound":[
"cpd01376",
"cpd01399"
]
}
},
{
"id":"h2o2_c",
"name":"Hydrogen peroxide",
"compartment":"c",
"charge":0,
"formula":"H2O2",
"notes":{
"original_bigg_ids":[
"h2o2_c"
]
},
"annotation":{
"bigg.metabolite":[
"h2o2"
],
"biocyc":[
"META:HYDROGEN-PEROXIDE"
],
"chebi":[
"CHEBI:29192",
"CHEBI:44785",
"CHEBI:13355",
"CHEBI:13354",
"CHEBI:29370",
"CHEBI:24637",
"CHEBI:44812",
"CHEBI:5586",
"CHEBI:25940",
"CHEBI:44782",
"CHEBI:16240"
],
"hmdb":[
"HMDB03125",
"HMDB06491"
],
"inchi_key":[
"MHAJPDPJQMAIIY-UHFFFAOYSA-N"
],
"kegg.compound":[
"C00027"
],
"kegg.drug":[
"D00008"
],
"metanetx.chemical":[
"MNXM22"
],
"reactome.compound":[
"1614617",
"29408",
"351629",
"189481",
"113575"
],
"sabiork":[
"1909"
],
"sbo":"SBO:0000247",
"seed.compound":[
"cpd00025"
]
}
},
{
"id":"man_c",
"name":"D-Mannose",
"compartment":"c",
"charge":0,
"formula":"C6H12O6",
"notes":{
"original_bigg_ids":[
"man_c"
]
},
"annotation":{
"bigg.metabolite":[
"man"
],
"biocyc":[
"META:D-mannopyranose"
],
"chebi":[
"CHEBI:4208",
"CHEBI:37684",
"CHEBI:14575",
"CHEBI:16024",
"CHEBI:21057",
"CHEBI:33930",
"CHEBI:12999"
],
"envipath":[
"32de3cf4-e3e6-4168-956e-32fa5ddb0ce1/compound/c5f931e8-e7f7-4b73-bed6-48662796fe18"
],
"hmdb":[
"HMDB00169"
],
"inchi_key":[
"WQZGKKKJIJFFOK-QTVWNMPRSA-N"
],
"kegg.compound":[
"C00159"
],
"metanetx.chemical":[
"MNXM182"
],
"reactome.compound":[
"964752",
"6799594",
"429579"
],
"sabiork":[
"1656"
],
"sbo":"SBO:0000247",
"seed.compound":[
"cpd00138",
"cpd27437"
]
}
},
{
"id":"oxadpcoa_c",
"name":"3-Oxoadipyl-CoA",
"compartment":"c",
"charge":-5,
"formula":"C27H37N7O20P3S",
"notes":{
"original_bigg_ids":[
"oxadpcoa_c"
]
},
"annotation":{
"bigg.metabolite":[
"oxadpcoa"
],
"biocyc":[
"META:3-KETO-ADIPYL-COA"
],
"chebi":[
"CHEBI:15490",
"CHEBI:20164",
"CHEBI:57348",
"CHEBI:11872",
"CHEBI:1632"
],
"envipath":[
"32de3cf4-e3e6-4168-956e-32fa5ddb0ce1/compound/07216e0c-6bda-4477-b3ee-a2bda11a0800"
],
"hmdb":[
"HMDB60378"
],
"inchi_key":[
"VKKKAAPGXHWXOO-BIEWRJSYSA-I"
],
"kegg.compound":[
"C02232"
],
"lipidmaps":[
"LMFA07050237"
],
"metanetx.chemical":[
"MNXM1264"
],
"sabiork":[
"6080"
],
"sbo":"SBO:0000247",
"seed.compound":[
"cpd01507"
]
}
},
{
"id":"h2s_c",
"name":"Hydrogen sulfide",
"compartment":"c",
"charge":0,
"formula":"H2S",
"notes":{
"original_bigg_ids":[
"h2s_c"
]
},
"annotation":{
"bigg.metabolite":[
"h2s"
],
"biocyc":[
"META:CPD-846",
"META:CPD-7046",
"META:HS"
],
"chebi":[
"CHEBI:14414",
"CHEBI:43058",
"CHEBI:5787",
"CHEBI:13356",
"CHEBI:30488",
"CHEBI:24639",
"CHEBI:29919",
"CHEBI:16136",
"CHEBI:15138",
"CHEBI:45489"
],
"envipath":[
"32de3cf4-e3e6-4168-956e-32fa5ddb0ce1/compound/6fca0a43-b0f0-41dd-a454-c7880342d6be",
"650babc9-9d68-4b73-9332-11972ca26f7b/compound/83aab241-d065-45ef-a799-98fdad5bcf04",
"5882df9c-dae1-4d80-a40e-db4724271456/compound/0b237b94-a6df-4792-8866-246b2230eef0",
"32de3cf4-e3e6-4168-956e-32fa5ddb0ce1/compound/6715c2d9-35cb-48df-aa0b-611368e2fb0a"
],
"hmdb":[
"HMDB00598",
"HMDB03276"
],
"inchi_key":[
"RWSOTUBLDIXVET-UHFFFAOYSA-M"
],
"kegg.compound":[
"C00283"
],
"metanetx.chemical":[
"MNXM89582"
],
"reactome.compound":[
"1663154",
"1614532",
"1655881"
],
"sabiork":[
"2007"
],
"sbo":"SBO:0000247",
"seed.compound":[
"cpd24697",
"cpd00239"
]
}
},
{
"id":"man1p_c",
"name":"D-Mannose 1-phosphate",
"compartment":"c",
"charge":-2,
"formula":"C6H11O9P",
"notes":{
"original_bigg_ids":[
"man1p_c"
]
},
"annotation":{
"bigg.metabolite":[
"man1p"
],
"biocyc":[
"META:MANNOSE-1P"
],
"chebi":[
"CHEBI:35374",
"CHEBI:22404",
"CHEBI:4210",
"CHEBI:43854",
"CHEBI:12327",
"CHEBI:18205",
"CHEBI:58409",
"CHEBI:10261",
"CHEBI:21058"
],
"hmdb":[
"HMDB01436",
"HMDB06330"
],
"inchi_key":[
"HXXFSFRBOHSIMQ-RWOPYEJCSA-L"
],
"kegg.compound":[
"C00636"
],
"metanetx.chemical":[
"MNXM721"
],
"reactome.compound":[
"532531"
],
"sabiork":[
"1342"
],
"sbo":"SBO:0000247",
"seed.compound":[
"cpd00485"
]
}
},
{
"id":"hco3_c",
"name":"Bicarbonate",
"compartment":"c",
"charge":-1,
"formula":"CHO3",
"notes":{
"original_bigg_ids":[
"hco3_c"
]
},
"annotation":{
"bigg.metabolite":[
"hco3"
],
"biocyc":[
"META:CO3",
"META:H2CO3",
"META:HCO3"
],
"chebi":[
"CHEBI:13363",
"CHEBI:41605",
"CHEBI:13351",
"CHEBI:29201",
"CHEBI:22863",
"CHEBI:3401",
"CHEBI:23017",
"CHEBI:23744",
"CHEBI:40961",
"CHEBI:41609",
"CHEBI:17544",
"CHEBI:28976",
"CHEBI:5589"
],
"envipath":[
"4fd7f3e0-dd25-43ac-9453-dda3e52396e4/compound/c78c72b7-2f2b-4dde-9f3d-80bb61a1da3e",
"650babc9-9d68-4b73-9332-11972ca26f7b/compound/34be09c7-8615-4ee1-806a-6a93ae28d922"
],
"hmdb":[
"HMDB03538",
"HMDB00595",
"HMDB31453"
],
"inchi_key":[
"BVKZGUZCCUSVTD-UHFFFAOYSA-M"
],
"kegg.compound":[
"C01353",
"C00288"
],
"metanetx.chemical":[
"MNXM60"
],
"reactome.compound":[
"29896",
"425425",
"111627"
],
"sabiork":[
"1916",
"2275"
],
"sbo":"SBO:0000247",
"seed.compound":[
"cpd00242"
]
}
},
{
"id":"man6p_c",
"name":"D-Mannose 6-phosphate",
"compartment":"c",
"charge":-2,
"formula":"C6H11O9P",
"notes":{
"original_bigg_ids":[
"man6p_c"
]
},
"annotation":{
"bigg.metabolite":[
"man6p"
],
"biocyc":[
"META:Mannose-6-phosphate",
"META:CPD-15980",
"META:CPD-15979"
],
"chebi":[
"CHEBI:58735",
"CHEBI:48042",
"CHEBI:48066",
"CHEBI:4211",
"CHEBI:13000",
"CHEBI:17369"
],
"inchi_key":[
"NBSCHQHZLSJFNQ-QTVWNMPRSA-L"
],
"kegg.compound":[
"C00275"
],
"metanetx.chemical":[
"MNXM427"
],
"reactome.compound":[
"532562"
],
"sabiork":[
"1323",
"24709"
],
"sbo":"SBO:0000247",
"seed.compound":[
"cpd00235"
]
}
},
{
"id":"oxalcoa_c",
"name":"Oxalyl-CoA",
"compartment":"c",
"charge":-5,
"formula":"C23H31N7O19P3S",
"notes":{
"original_bigg_ids":[
"oxalcoa_c"
]
},
"annotation":{
"bigg.metabolite":[
"oxalcoa"
],
"biocyc":[
"META:OXALYL-COA"
],
"chebi":[
"CHEBI:14707",
"CHEBI:7817",
"CHEBI:49814",
"CHEBI:15535",
"CHEBI:57388",
"CHEBI:25738"
],
"inchi_key":[
"QVXMZFTWJVBUHP-IBOSZNHHSA-I"
],
"kegg.compound":[
"C00313"
],
"lipidmaps":[
"LMFA07050357"
],
"metanetx.chemical":[
"MNXM618"
],
"sabiork":[
"2014"
],
"sbo":"SBO:0000247",
"seed.compound":[
"cpd00262"
]
}
},
{
"id":"hcys__L_c",
"name":"L-Homocysteine",
"compartment":"c",
"charge":0,
"formula":"C4H9NO2S",
"notes":{
"original_bigg_ids":[
"hcys_DASH_L_c"
]
},
"annotation":{
"bigg.metabolite":[
"hcys__L"
],
"biocyc":[
"META:HOMO-CYS"
],
"chebi":[
"CHEBI:43117",
"CHEBI:21329",
"CHEBI:58199",
"CHEBI:66952",
"CHEBI:6245",
"CHEBI:17588",
"CHEBI:17230",
"CHEBI:13122",
"CHEBI:14408",
"CHEBI:58065",
"CHEBI:5751",
"CHEBI:63072"
],
"hmdb":[
"HMDB00165",
"HMDB00742"
],
"inchi_key":[
"FFFHZYDWPBMWHY-UHFFFAOYSA-N"
],
"kegg.compound":[
"C05330",
"C00155"
],
"metanetx.chemical":[
"MNXM123"
],
"reactome.compound":[
"174369"
],
"sabiork":[
"1950",
"2768"
],
"sbo":"SBO:0000247",
"seed.compound":[
"cpd19034",
"cpd00135"
]
}
},
{
"id":"oxam_c",
"name":"Oxamate",
"compartment":"c",
"charge":-1,
"formula":"C2H2NO3",
"notes":{
"original_bigg_ids":[
"oxam_c"
]
},
"annotation":{
"bigg.metabolite":[
"oxam"
],
"biocyc":[
"META:OXAMATE"
],
"chebi":[
"CHEBI:7818",
"CHEBI:25740",
"CHEBI:44589",
"CHEBI:14708",
"CHEBI:18058",
"CHEBI:58363"
],
"envipath":[
"5882df9c-dae1-4d80-a40e-db4724271456/compound/39b30a97-8fc7-4a71-be89-c591d56a8f6a"
],
"inchi_key":[
"SOWBFZRMHSNYGE-UHFFFAOYSA-M"
],
"kegg.compound":[
"C01444"
],
"metanetx.chemical":[
"MNXM3329"
],
"sabiork":[
"3029"
],
"sbo":"SBO:0000247",
"seed.compound":[
"cpd01027"
]
}
},
{
"id":"man6pglyc_c",
"name":"2(alpha-D-Mannosyl-6-phosphate)-D-glycerate",
"compartment":"c",
"charge":-3,
"formula":"C9H14O12P",
"notes":{
"original_bigg_ids":[
"man6pglyc_c"
]
},
"annotation":{
"bigg.metabolite":[
"man6pglyc"
],
"biocyc":[
"META:CPD0-1063"
],
"chebi":[
"CHEBI:61001",
"CHEBI:60331"
],
"hmdb":[
"HMDB12152"
],
"inchi_key":[
"BOLXAGHGKNGVBE-MTXRGOKVSA-K"
],
"kegg.compound":[
"C16699"
],
"metanetx.chemical":[
"MNXM3470"
],
"sbo":"SBO:0000247",
"seed.compound":[
"cpd16506",
"cpd15496"
]
}
},
{
"id":"hdca_c",
"name":"Hexadecanoate (n-C16:0)",
"compartment":"c",
"charge":-1,
"formula":"C16H31O2",
"notes":{
"original_bigg_ids":[
"hdca_c"
]
},
"annotation":{
"bigg.metabolite":[
"hdca"
],
"biocyc":[
"META:PALMITATE"
],
"chebi":[
"CHEBI:7896",
"CHEBI:24540",
"CHEBI:231736",
"CHEBI:15756",
"CHEBI:44952",
"CHEBI:233028",
"CHEBI:24542",
"CHEBI:14730",
"CHEBI:35978",
"CHEBI:24541",
"CHEBI:24550",
"CHEBI:29889"
],
"envipath":[
"32de3cf4-e3e6-4168-956e-32fa5ddb0ce1/compound/dc7314a1-8e9a-410f-be4f-f7d8bf32b1cb"
],
"hmdb":[
"HMDB60083",
"HMDB00220"
],
"inchi_key":[
"IPCSVZSSVZVIGE-UHFFFAOYSA-M"
],
"kegg.compound":[
"C00249"
],
"kegg.drug":[
"D05341"
],
"lipidmaps":[
"LMFA01010046",
"LMFA01010001"
],
"metanetx.chemical":[
"MNXM108"
],
"reactome.compound":[
"2453691",
"3632881",
"76168",
"5690516",
"390435",
"426576"
],
"sabiork":[
"1990"
],
"sbo":"SBO:0000247",
"seed.compound":[
"cpd00214"
],
"slm":[
"000000510"
]
}
},
{
"id":"mana_c",
"name":"D-Mannonate",
"compartment":"c",
"charge":-1,
"formula":"C6H11O7",
"notes":{
"original_bigg_ids":[
"mana_c"
]
},
"annotation":{
"bigg.metabolite":[
"mana"
],
"biocyc":[
"META:D-MANNONATE"
],
"chebi":[
"CHEBI:21053",
"CHEBI:4206",
"CHEBI:49545",
"CHEBI:33076",
"CHEBI:17767",
"CHEBI:58654",
"CHEBI:12998",
"CHEBI:21052"
],
"inchi_key":[
"RGHNJXZEOKUKBD-MBMOQRBOSA-M"
],
"kegg.compound":[
"C00514"
],
"metanetx.chemical":[
"MNXM1045"
],
"sbo":"SBO:0000247",
"seed.compound":[
"cpd00403"
]
}
},
{
"id":"mdhdhf_c",
"name":"(2R,4S)-2-methyl-2,4-dihydroxydihydrofuran-3-one",
"compartment":"c",
"charge":0,
"formula":"C5H8O4",
"notes":{
"original_bigg_ids":[
"mdhdhf_c"
]
},
"annotation":{
"bigg.metabolite":[
"mdhdhf"
],
"biocyc":[
"META:CPD-10773"
],
"chebi":[
"CHEBI:71316"
],
"inchi_key":[
"CCVJVKWZZMMBHB-WVZVXSGGSA-N"
],
"metanetx.chemical":[
"MNXM9407"
],
"sbo":"SBO:0000247",
"seed.compound":[
"cpd22811"
]
}
},
{
"id":"oxur_c",
"name":"Oxalureate",
"compartment":"c",
"charge":-1,
"formula":"C3H3N2O4",
"notes":{
"original_bigg_ids":[
"oxur_c"
]
},
"annotation":{
"bigg.metabolite":[
"oxur"
],
"biocyc":[
"META:CPD-389"
],
"chebi":[
"CHEBI:57824",
"CHEBI:25736",
"CHEBI:14706",
"CHEBI:25737",
"CHEBI:16582",
"CHEBI:7816"
],
"inchi_key":[
"UWBHMRBRLOJJAA-UHFFFAOYSA-M"
],
"kegg.compound":[
"C00802"
],
"metanetx.chemical":[
"MNXM1088"
],
"sabiork":[
"1877"
],
"sbo":"SBO:0000247",
"seed.compound":[
"cpd00596"
]
}
},
{
"id":"hdcap_c",
"name":"Hexadecanoyl-phosphate (n-C16:0)",
"compartment":"c",
"charge":-1,
"formula":"C16H32O5P",
"notes":{
"original_bigg_ids":[
"hdcap_c"
]
},
"annotation":{
"bigg.metabolite":[
"hdcap"
],
"metanetx.chemical":[
"MNXM147481"
],
"sbo":"SBO:0000247"
}
},
{
"id":"pa120_c",
"name":"1,2-didodecanoyl-sn-glycerol 3-phosphate",
"compartment":"c",
"charge":-2,
"formula":"C27H51O8P1",
"notes":{
"original_bigg_ids":[
"pa120_c"
]
},
"annotation":{
"bigg.metabolite":[
"pa120"
],
"metanetx.chemical":[
"MNXM90509"
],
"sbo":"SBO:0000247",
"seed.compound":[
"cpd15521"
]
}
},
{
"id":"melib_c",
"name":"Melibiose C12H22O11",
"compartment":"c",
"charge":0,
"formula":"C12H22O11",
"notes":{
"original_bigg_ids":[
"melib_c"
]
},
"annotation":{
"bigg.metabolite":[
"melib"
],
"biocyc":[
"META:MELIBIOSE"
],
"chebi":[
"CHEBI:61827"
],
"inchi_key":[
"DLRVVLDZNNYCBX-ZZFZYMBESA-N"
],
"kegg.glycan":[
"G00835"
],
"metanetx.chemical":[
"MNXM8340"
],
"sbo":"SBO:0000247"
}
},
{
"id":"hdcea_c",
"name":"Hexadecenoate (n-C16:1)",
"compartment":"c",
"charge":-1,
"formula":"C16H29O2",
"notes":{
"original_bigg_ids":[
"hdcea_c"
]
},
"annotation":{
"bigg.metabolite":[
"hdcea"
],
"metanetx.chemical":[
"MNXM950"
],
"sbo":"SBO:0000247"
}
},
{
"id":"meoh_c",
"name":"Methanol",
"compartment":"c",
"charge":0,
"formula":"CH4O1",
"notes":{
"original_bigg_ids":[
"meoh_c"
]
},
"annotation":{
"bigg.metabolite":[
"meoh"
],
"biocyc":[
"META:ALCOHOL-GROUP",
"META:METOH"
],
"chebi":[
"CHEBI:52090",
"CHEBI:25227",
"CHEBI:44080",
"CHEBI:17790",
"CHEBI:44553",
"CHEBI:14588",
"CHEBI:6816"
],
"envipath":[
"650babc9-9d68-4b73-9332-11972ca26f7b/compound/2c247069-759d-4108-ba1b-b1c81678bab7",
"32de3cf4-e3e6-4168-956e-32fa5ddb0ce1/compound/b5522308-bb5c-41bb-a11a-e9b9ae61da85"
],
"hmdb":[
"HMDB01875"
],
"inchi_key":[
"OKKJLVBELUTLKV-UHFFFAOYSA-N"
],
"kegg.compound":[
"C00132"
],
"kegg.drug":[
"D02309"
],
"metanetx.chemical":[
"MNXM157"
],
"reactome.compound":[
"5693711",
"5359061"
],
"sabiork":[
"55"
],
"sbo":"SBO:0000247",
"seed.compound":[
"cpd00116"
]
}
},
{
"id":"pa140_c",
"name":"1,2-ditetradecanoyl-sn-glycerol 3-phosphate",
"compartment":"c",
"charge":-2,
"formula":"C31H59O8P1",
"notes":{
"original_bigg_ids":[
"pa140_c"
]
},
"annotation":{
"bigg.metabolite":[
"pa140"
],
"biocyc":[
"META:CPD0-1425"
],
"chebi":[
"CHEBI:84266",
"CHEBI:62085",
"CHEBI:83321",
"CHEBI:83550"
],
"inchi_key":[
"OZSITQMWYBNPMW-GDLZYMKVSA-L"
],
"lipidmaps":[
"LMGP10010026"
],
"metanetx.chemical":[
"MNXM51017"
],
"sbo":"SBO:0000247",
"seed.compound":[
"cpd26150",
"cpd15522"
],
"slm":[
"000025497"
]
}
},
{
"id":"hdceap_c",
"name":"Hexadecanoyl-phosphate (n-C16:1)",
"compartment":"c",
"charge":-1,
"formula":"C16H30O5P",
"notes":{
"original_bigg_ids":[
"hdceap_c"
]
},
"annotation":{
"bigg.metabolite":[
"hdceap"
],
"metanetx.chemical":[
"MNXM147482"
],
"sbo":"SBO:0000247"
}
},
{
"id":"pa141_c",
"name":"1,2-ditetradec-7-enoyl-sn-glycerol 3-phosphate",
"compartment":"c",
"charge":-2,
"formula":"C31H55O8P1",
"notes":{
"original_bigg_ids":[
"pa141_c"
]
},
"annotation":{
"bigg.metabolite":[
"pa141"
],
"metanetx.chemical":[
"MNXM90512"
],
"sbo":"SBO:0000247",
"seed.compound":[
"cpd15523"
]
}
},
{
"id":"mercppyr_c",
"name":"Mercaptopyruvate",
"compartment":"c",
"charge":-1,
"formula":"C3H3O3S",
"notes":{
"original_bigg_ids":[
"mercppyr_c"
]
},
"annotation":{
"bigg.metabolite":[
"mercppyr"
],
"biocyc":[
"META:3-MERCAPTO-PYRUVATE"
],
"chebi":[
"CHEBI:6767",
"CHEBI:16208",
"CHEBI:20103",
"CHEBI:14583",
"CHEBI:57678",
"CHEBI:11847",
"CHEBI:20104"
],
"envipath":[
"650babc9-9d68-4b73-9332-11972ca26f7b/compound/867afe4f-221e-465f-b082-bf34bbb99022"
],
"hmdb":[
"HMDB01368"
],
"inchi_key":[
"OJOLFAIGOXZBCI-UHFFFAOYSA-M"
],
"kegg.compound":[
"C00957"
],
"metanetx.chemical":[
"MNXM1214"
],
"sabiork":[
"2196"
],
"sbo":"SBO:0000247",
"seed.compound":[
"cpd00706"
]
}
},
{
"id":"pa160_c",
"name":"1,2-dihexadecanoyl-sn-glycerol 3-phosphate",
"compartment":"c",
"charge":-2,
"formula":"C35H67O8P1",
"notes":{
"original_bigg_ids":[
"pa160_c"
]
},
"annotation":{
"bigg.metabolite":[
"pa160"
],
"biocyc":[
"META:CPD0-1422"
],
"chebi":[
"CHEBI:72859",
"CHEBI:73246"
],
"hmdb":[
"HMDB00674",
"HMDB07857"
],
"inchi_key":[
"PORPENFLTBBHSG-MGBGTMOVSA-L"
],
"lipidmaps":[
"LMGP10010027"
],
"metanetx.chemical":[
"MNXM17312"
],
"sbo":"SBO:0000247",
"seed.compound":[
"cpd26147",
"cpd15524"
],
"slm":[
"000000808"
]
}
},
{
"id":"hdcoa_c",
"name":"Hexadecenoyl-CoA (n-C16:1CoA)",
"compartment":"c",
"charge":-4,
"formula":"C37H60N7O17P3S",
"notes":{
"original_bigg_ids":[
"hdcoa_c"
]
},
"annotation":{
"bigg.metabolite":[
"hdcoa"
],
"metanetx.chemical":[
"MNXM90167"
],
"sbo":"SBO:0000247"
}
},
{
"id":"pa161_c",
"name":"1,2-dihexadec-9-enoyl-sn-glycerol 3-phosphate",
"compartment":"c",
"charge":-2,
"formula":"C35H63O8P1",
"notes":{
"original_bigg_ids":[
"pa161_c"
]
},
"annotation":{
"bigg.metabolite":[
"pa161"
],
"metanetx.chemical":[
"MNXM90510"
],
"sbo":"SBO:0000247",
"seed.compound":[
"cpd15525"
]
}
},
{
"id":"met__D_c",
"name":"D-Methionine",
"compartment":"c",
"charge":0,
"formula":"C5H10NO2S",
"notes":{
"original_bigg_ids":[
"met_DASH_D_c"
]
},
"annotation":{
"bigg.metabolite":[
"met__D"
],
"biocyc":[
"META:CPD-218"
],
"chebi":[
"CHEBI:57932",
"CHEBI:13005",
"CHEBI:44071",
"CHEBI:21065",
"CHEBI:4215",
"CHEBI:16867",
"CHEBI:32638",
"CHEBI:32637"
],
"inchi_key":[
"FFEARJCKVFRZRR-SCSAIBSYSA-N"
],
"kegg.compound":[
"C00855"
],
"metanetx.chemical":[
"MNXM1275"
],
"sabiork":[
"2171"
],
"sbo":"SBO:0000247",
"seed.compound":[
"cpd00637"
]
}
},
{
"id":"hdd2coa_c",
"name":"Trans-Hexadec-2-enoyl-CoA",
"compartment":"c",
"charge":-4,
"formula":"C37H60N7O17P3S",
"notes":{
"original_bigg_ids":[
"hdd2coa_c"
]
},
"annotation":{
"bigg.metabolite":[
"hdd2coa"
],
"biocyc":[
"META:CPD0-2117"
],
"chebi":[
"CHEBI:27047",
"CHEBI:10728",
"CHEBI:61526",
"CHEBI:28935",
"CHEBI:52381"
],
"hmdb":[
"HMDB06533",
"HMDB03945"
],
"inchi_key":[
"JUPAQFRKPHPXLD-MSHHSVQMSA-J"
],
"kegg.compound":[
"C05272"
],
"lipidmaps":[
"LMFA07050020",
"LMFA07050144"
],
"metanetx.chemical":[
"MNXM581"
],
"reactome.compound":[
"77284"
],
"sabiork":[
"2749"
],
"sbo":"SBO:0000247",
"seed.compound":[
"cpd03126"
],
"slm":[
"000000444"
]
}
},
{
"id":"met__L_c",
"name":"L-Methionine",
"compartment":"c",
"charge":0,
"formula":"C5H11NO2S",
"notes":{
"original_bigg_ids":[
"met_DASH_L_c"
]
},
"annotation":{
"bigg.metabolite":[
"met__L"
],
"biocyc":[
"META:MET"
],
"chebi":[
"CHEBI:32644",
"CHEBI:32631",
"CHEBI:21360",
"CHEBI:6271",
"CHEBI:14590",
"CHEBI:16811",
"CHEBI:25229",
"CHEBI:32632",
"CHEBI:6829",
"CHEBI:57844",
"CHEBI:32646",
"CHEBI:64558",
"CHEBI:16643",
"CHEBI:13141",
"CHEBI:43990"
],
"envipath":[
"32de3cf4-e3e6-4168-956e-32fa5ddb0ce1/compound/44a61812-39ff-48f9-bf09-8398e8723d5e"
],
"hmdb":[
"HMDB00696",
"HMDB33951"
],
"inchi_key":[
"FFEARJCKVFRZRR-BYPYZUCNSA-N"
],
"kegg.compound":[
"C01733",
"C00073"
],
"kegg.drug":[
"D04984",
"D04983",
"D00019"
],
"metanetx.chemical":[
"MNXM61"
],
"reactome.compound":[
"379705",
"1130765",
"174390"
],
"sabiork":[
"77",
"2315"
],
"sbo":"SBO:0000247",
"seed.compound":[
"cpd00060",
"cpd30746"
]
}
},
{
"id":"methf_c",
"name":"5,10-Methenyltetrahydrofolate",
"compartment":"c",
"charge":-1,
"formula":"C20H20N7O6",
"notes":{
"original_bigg_ids":[
"methf_c"
]
},
"annotation":{
"bigg.metabolite":[
"methf"
],
"biocyc":[
"META:5-10-METHENYL-THF"
],
"chebi":[
"CHEBI:12069",
"CHEBI:15638",
"CHEBI:12068",
"CHEBI:57455",
"CHEBI:1987"
],
"hmdb":[
"HMDB01354",
"HMDB62623"
],
"inchi_key":[
"MEANFMOQMXYMCT-OLZOCXBDSA-M"
],
"kegg.compound":[
"C00445"
],
"metanetx.chemical":[
"MNXM511"
],
"reactome.compound":[
"6801458"
],
"sabiork":[
"1338"
],
"sbo":"SBO:0000247",
"seed.compound":[
"cpd00347"
]
}
},
{
"id":"pa180_c",
"name":"1,2-dioctadecanoyl-sn-glycerol 3-phosphate",
"compartment":"c",
"charge":-2,
"formula":"C39H75O8P1",
"notes":{
"original_bigg_ids":[
"pa180_c"
]
},
"annotation":{
"bigg.metabolite":[
"pa180"
],
"biocyc":[
"META:CPD0-1423"
],
"chebi":[
"CHEBI:82921",
"CHEBI:83774"
],
"inchi_key":[
"YFWHNAWEOZTIPI-DIPNUNPCSA-L"
],
"lipidmaps":[
"LMGP10010028"
],
"metanetx.chemical":[
"MNXM51279"
],
"sbo":"SBO:0000247",
"seed.compound":[
"cpd15526",
"cpd26148"
],
"slm":[
"000025492"
]
}
},
{
"id":"hdeACP_c",
"name":"Cis-hexadec-9-enoyl-[acyl-carrier protein] (n-C16:1)",
"compartment":"c",
"charge":-1,
"formula":"C27H49N2O8PRS",
"notes":{
"original_bigg_ids":[
"hdeACP_c"
]
},
"annotation":{
"bigg.metabolite":[
"hdeACP"
],
"metanetx.chemical":[
"MNXM89949"
],
"sbo":"SBO:0000247"
}
},
{
"id":"pa181_c",
"name":"1,2-dioctadec-11-enoyl-sn-glycerol 3-phosphate",
"compartment":"c",
"charge":-2,
"formula":"C39H71O8P1",
"notes":{
"original_bigg_ids":[
"pa181_c"
]
},
"annotation":{
"bigg.metabolite":[
"pa181"
],
"metanetx.chemical":[
"MNXM90511"
],
"sbo":"SBO:0000247",
"seed.compound":[
"cpd15527"
]
}
},
{
"id":"metsox_R__L_c",
"name":"L-methionine-R-sulfoxide",
"compartment":"c",
"charge":0,
"formula":"C5H11NO3S",
"notes":{
"original_bigg_ids":[
"metsox_DASH_R_DASH_L_c"
]
},
"annotation":{
"bigg.metabolite":[
"metsox_R__L"
],
"biocyc":[
"META:CPD-8990"
],
"chebi":[
"CHEBI:49032",
"CHEBI:58773"
],
"inchi_key":[
"QEFRNWWLZKMPFJ-ZXPFJRLXSA-N"
],
"kegg.compound":[
"C15998"
],
"metanetx.chemical":[
"MNXM2245"
],
"sbo":"SBO:0000247",
"seed.compound":[
"cpd14720",
"cpd15497"
]
}
},
{
"id":"pac_c",
"name":"Phenylacetic acid",
"compartment":"c",
"charge":-1,
"formula":"C8H7O2",
"notes":{
"original_bigg_ids":[
"pac_c"
]
},
"annotation":{
"bigg.metabolite":[
"pac"
],
"biocyc":[
"META:Phenyl-Acetates",
"META:PHENYLACETATE"
],
"chebi":[
"CHEBI:25977",
"CHEBI:30745",
"CHEBI:18401",
"CHEBI:8085",
"CHEBI:44686",
"CHEBI:8082",
"CHEBI:25975",
"CHEBI:14779"
],
"envipath":[
"650babc9-9d68-4b73-9332-11972ca26f7b/compound/11521328-dd32-4f4a-86ac-41b86da8aebe",
"32de3cf4-e3e6-4168-956e-32fa5ddb0ce1/compound/8a23d752-7ee5-4ea4-860e-1aa373d9f960",
"650babc9-9d68-4b73-9332-11972ca26f7b/compound/6a2504c1-4cb2-4549-927d-d43be0f32c2b"
],
"hmdb":[
"HMDB40733",
"HMDB00209",
"HMDB01326"
],
"inchi_key":[
"WLJVXDMOQOGPHL-UHFFFAOYSA-M"
],
"kegg.compound":[
"C15583",
"C00548",
"C07086"
],
"metanetx.chemical":[
"MNXM497"
],
"reactome.compound":[
"177153"
],
"sabiork":[
"9203",
"2090"
],
"sbo":"SBO:0000247",
"seed.compound":[
"cpd00430",
"cpd19069"
]
}
},
{
"id":"hemeO_c",
"name":"Heme O C49H56FeN4O5",
"compartment":"c",
"charge":-2,
"formula":"C49H56FeN4O5",
"notes":{
"original_bigg_ids":[
"hemeO_c"
]
},
"annotation":{
"bigg.metabolite":[
"hemeO"
],
"biocyc":[
"META:CPD-17063",
"META:HEME_O"
],
"chebi":[
"CHEBI:24480",
"CHEBI:61719",
"CHEBI:36301",
"CHEBI:60530"
],
"hmdb":[
"HMDB01162"
],
"inchi_key":[
"FISPASSVCDRERW-ARQJTVBPSA-J"
],
"kegg.compound":[
"C15672"
],
"metanetx.chemical":[
"MNXM1278"
],
"reactome.compound":[
"2995328"
],
"sbo":"SBO:0000247",
"seed.compound":[
"cpd11313"
]
}
},
{
"id":"pacald_c",
"name":"Phenylacetaldehyde",
"compartment":"c",
"charge":0,
"formula":"C8H8O",
"notes":{
"original_bigg_ids":[
"pacald_c"
]
},
"annotation":{
"bigg.metabolite":[
"pacald"
],
"biocyc":[
"META:PHENYLACETALDEHYDE"
],
"chebi":[
"CHEBI:14778",
"CHEBI:25972",
"CHEBI:43163",
"CHEBI:16424",
"CHEBI:8084"
],
"envipath":[
"32de3cf4-e3e6-4168-956e-32fa5ddb0ce1/compound/1df960d5-0487-483b-a8ec-1ffa54a9d8d8",
"650babc9-9d68-4b73-9332-11972ca26f7b/compound/8d55d5ff-00d5-4473-a3f5-d51d063d721a"
],
"hmdb":[
"HMDB06236"
],
"inchi_key":[
"DTUQWGWMVIHBKE-UHFFFAOYSA-N"
],
"kegg.compound":[
"C00601"
],
"metanetx.chemical":[
"MNXM473"
],
"reactome.compound":[
"500607"
],
"sabiork":[
"2112"
],
"sbo":"SBO:0000247",
"seed.compound":[
"cpd00464"
]
}
},
{
"id":"metsox_S__L_c",
"name":"L-Methionine Sulfoxide",
"compartment":"c",
"charge":0,
"formula":"C5H11NO3S",
"notes":{
"original_bigg_ids":[
"metsox_DASH_S_DASH_L_c"
]
},
"annotation":{
"bigg.metabolite":[
"metsox_S__L"
],
"biocyc":[
"META:L-Methionine-sulfoxides"
],
"chebi":[
"CHEBI:6272",
"CHEBI:17016",
"CHEBI:13142",
"CHEBI:21361"
],
"inchi_key":[
"QEFRNWWLZKMPFJ-YGVKFDHGSA-N"
],
"kegg.compound":[
"C02989"
],
"metanetx.chemical":[
"MNXM2246"
],
"reactome.compound":[
"5676943"
],
"sabiork":[
"2611"
],
"sbo":"SBO:0000247",
"seed.compound":[
"cpd01914",
"cpd15498",
"cpd29319"
]
}
},
{
"id":"mettrna_c",
"name":"L-Methionyl-tRNA (Met)",
"compartment":"c",
"charge":1,
"formula":"C5H10NOSR",
"notes":{
"original_bigg_ids":[
"mettrna_c"
]
},
"annotation":{
"bigg.metabolite":[
"mettrna"
],
"kegg.compound":[
"C02430"
],
"metanetx.chemical":[
"MNXM90636"
],
"sabiork":[
"3852"
],
"sbo":"SBO:0000247",
"seed.compound":[
"cpd12105"
]
}
},
{
"id":"hexACP_c",
"name":"Hexanoyl-ACP (n-C6:0ACP)",
"compartment":"c",
"charge":-1,
"formula":"C17H31N2O8PRS",
"notes":{
"original_bigg_ids":[
"hexACP_c"
]
},
"annotation":{
"bigg.metabolite":[
"hexACP"
],
"metanetx.chemical":[
"MNXM90722"
],
"sbo":"SBO:0000247"
}
},
{
"id":"mg2_c",
"name":"Magnesium",
"compartment":"c",
"charge":2,
"formula":"Mg",
"notes":{
"original_bigg_ids":[
"mg2_c"
]
},
"annotation":{
"bigg.metabolite":[
"mg2"
],
"biocyc":[
"META:MG+2"
],
"chebi":[
"CHEBI:6635",
"CHEBI:18420",
"CHEBI:13379",
"CHEBI:39127",
"CHEBI:25112",
"CHEBI:49736"
],
"hmdb":[
"HMDB00547"
],
"inchi_key":[
"JLVVSXFLKOJNIY-UHFFFAOYSA-N"
],
"kegg.compound":[
"C00305"
],
"metanetx.chemical":[
"MNXM653"
],
"reactome.compound":[
"29926",
"114632",
"5336432",
"109496"
],
"sabiork":[
"1327"
],
"sbo":"SBO:0000247",
"seed.compound":[
"cpd00254"
]
}
},
{
"id":"palmACP_c",
"name":"Palmitoyl-ACP (n-C16:0ACP)",
"compartment":"c",
"charge":-1,
"formula":"C27H51N2O8PRS",
"notes":{
"original_bigg_ids":[
"palmACP_c"
]
},
"annotation":{
"bigg.metabolite":[
"palmACP"
],
"metanetx.chemical":[
"MNXM2026"
],
"sbo":"SBO:0000247"
}
},
{
"id":"hg2_c",
"name":"Mercury  charged 2  Hg",
"compartment":"c",
"charge":2,
"formula":"Hg",
"notes":{
"original_bigg_ids":[
"hg2_c"
]
},
"annotation":{
"bigg.metabolite":[
"hg2"
],
"biocyc":[
"META:HG+2"
],
"chebi":[
"CHEBI:25200",
"CHEBI:13370",
"CHEBI:25199",
"CHEBI:16793",
"CHEBI:49640",
"CHEBI:5714"
],
"envipath":[
"32de3cf4-e3e6-4168-956e-32fa5ddb0ce1/compound/79a26c21-7769-4377-9880-413b45e89afe"
],
"hmdb":[
"HMDB03625"
],
"inchi_key":[
"BQPIGGFYSBELGY-UHFFFAOYSA-N"
],
"kegg.compound":[
"C00703"
],
"metanetx.chemical":[
"MNXM1562"
],
"sbo":"SBO:0000247",
"seed.compound":[
"cpd00531"
]
}
},
{
"id":"pan4p_c",
"name":"Pantetheine 4'-phosphate",
"compartment":"c",
"charge":-2,
"formula":"C11H21N2O7PS",
"notes":{
"original_bigg_ids":[
"pan4p_c"
]
},
"annotation":{
"bigg.metabolite":[
"pan4p"
],
"biocyc":[
"META:PHOSPHOPANTOTHEINE-GROUP",
"META:PANTETHEINE-P"
],
"chebi":[
"CHEBI:14738",
"CHEBI:11916",
"CHEBI:14736",
"CHEBI:7914",
"CHEBI:45012",
"CHEBI:14825",
"CHEBI:47942",
"CHEBI:14735",
"CHEBI:4222",
"CHEBI:29890",
"CHEBI:61723",
"CHEBI:16858",
"CHEBI:25844"
],
"hmdb":[
"HMDB01416"
],
"inchi_key":[
"JDMUPRLRUUMCTL-VIFPVBQESA-L"
],
"kegg.compound":[
"C01134"
],
"metanetx.chemical":[
"MNXM373"
],
"reactome.compound":[
"196767",
"8939005",
"6809358"
],
"sabiork":[
"3034"
],
"sbo":"SBO:0000247",
"seed.compound":[
"cpd27792",
"cpd00834"
]
}
},
{
"id":"mi1p__D_c",
"name":"1D-myo-Inositol 1-phosphate",
"compartment":"c",
"charge":-2,
"formula":"C6H11O9P",
"notes":{
"original_bigg_ids":[
"mi1p_DASH_D_c"
]
},
"annotation":{
"bigg.metabolite":[
"mi1p__D"
],
"biocyc":[
"META:D-MYO-INOSITOL-1-MONOPHOSPHATE"
],
"chebi":[
"CHEBI:58433",
"CHEBI:18297",
"CHEBI:11354",
"CHEBI:12895",
"CHEBI:43432",
"CHEBI:11220",
"CHEBI:818",
"CHEBI:19207",
"CHEBI:12828"
],
"inchi_key":[
"INAPMGSXUVUWAF-UOTPTPDRSA-L"
],
"kegg.compound":[
"C01177"
],
"metanetx.chemical":[
"MNXM646"
],
"reactome.compound":[
"870330"
],
"sabiork":[
"5422"
],
"sbo":"SBO:0000247",
"seed.compound":[
"cpd00867"
]
}
},
{
"id":"hgmeACP_c",
"name":"3-Hydroxyglutaryl-[acyl-carrier protein] methyl ester",
"compartment":"c",
"charge":-1,
"formula":"C17H29N2O11PRS",
"notes":{
"original_bigg_ids":[
"hgmeACP_c"
]
},
"annotation":{
"bigg.metabolite":[
"hgmeACP"
],
"biocyc":[
"META:3-Hydroxyglutaryl-ACP-methyl-ester"
],
"kegg.compound":[
"C20373"
],
"metanetx.chemical":[
"MNXM97395"
],
"sbo":"SBO:0000247",
"seed.compound":[
"cpd22022"
]
}
},
{
"id":"micit_c",
"name":"Methylisocitrate",
"compartment":"c",
"charge":-3,
"formula":"C7H7O7",
"notes":{
"original_bigg_ids":[
"micit_c"
]
},
"annotation":{
"bigg.metabolite":[
"micit"
],
"biocyc":[
"META:CPD-618"
],
"chebi":[
"CHEBI:57429",
"CHEBI:189",
"CHEBI:18550",
"CHEBI:15607",
"CHEBI:10869"
],
"inchi_key":[
"HHKPKXCSHMJWCF-WVBDSBKLSA-K"
],
"kegg.compound":[
"C04593"
],
"lipidmaps":[
"LMFA01050444"
],
"metanetx.chemical":[
"MNXM1694"
],
"sabiork":[
"7424"
],
"sbo":"SBO:0000247",
"seed.compound":[
"cpd02799"
]
}
},
{
"id":"pant__R_c",
"name":"(R)-Pantoate",
"compartment":"c",
"charge":-1,
"formula":"C6H11O4",
"notes":{
"original_bigg_ids":[
"pant_DASH_R_c"
]
},
"annotation":{
"bigg.metabolite":[
"pant__R"
],
"biocyc":[
"META:L-PANTOATE"
],
"chebi":[
"CHEBI:18696",
"CHEBI:350",
"CHEBI:18695",
"CHEBI:15980",
"CHEBI:18697",
"CHEBI:44662",
"CHEBI:11006",
"CHEBI:14737"
],
"inchi_key":[
"OTOIIPJYVQJATP-BYPYZUCNSA-M"
],
"kegg.compound":[
"C00522"
],
"metanetx.chemical":[
"MNXM593"
],
"sabiork":[
"21325",
"5130"
],
"sbo":"SBO:0000247",
"seed.compound":[
"cpd00408"
]
}
},
{
"id":"hhlipa_c",
"name":"Heptosyl-heptosyl-kdo2-lipidA",
"compartment":"c",
"charge":-6,
"formula":"C124H220N2O51P2",
"notes":{
"original_bigg_ids":[
"hhlipa_c"
]
},
"annotation":{
"bigg.metabolite":[
"hhlipa"
],
"biocyc":[
"META:CPD0-930"
],
"chebi":[
"CHEBI:61507",
"CHEBI:61523"
],
"inchi_key":[
"HHPCMWTVGVTYIC-CFEULOSXSA-H"
],
"metanetx.chemical":[
"MNXM2582"
],
"sbo":"SBO:0000247",
"seed.compound":[
"cpd15484"
]
}
},
{
"id":"pap_c",
"name":"Adenosine 3',5'-bisphosphate",
"compartment":"c",
"charge":-4,
"formula":"C10H11N5O10P2",
"notes":{
"original_bigg_ids":[
"pap_c"
]
},
"annotation":{
"bigg.metabolite":[
"pap"
],
"biocyc":[
"META:3-5-ADP"
],
"chebi":[
"CHEBI:17985",
"CHEBI:13735",
"CHEBI:22240",
"CHEBI:2475",
"CHEBI:58343"
],
"hmdb":[
"HMDB01468",
"HMDB00061"
],
"inchi_key":[
"WHTCPDAXWFLDIH-KQYNXXCUSA-J"
],
"kegg.compound":[
"C00054"
],
"metanetx.chemical":[
"MNXM45"
],
"reactome.compound":[
"158466",
"742343",
"8942170",
"6809360"
],
"sabiork":[
"1672"
],
"sbo":"SBO:0000247",
"seed.compound":[
"cpd00045"
]
}
},
{
"id":"mlthf_c",
"name":"5,10-Methylenetetrahydrofolate",
"compartment":"c",
"charge":-2,
"formula":"C20H21N7O6",
"notes":{
"original_bigg_ids":[
"mlthf_c"
]
},
"annotation":{
"bigg.metabolite":[
"mlthf"
],
"biocyc":[
"META:METHYLENE-THF"
],
"chebi":[
"CHEBI:10925",
"CHEBI:15636",
"CHEBI:1989",
"CHEBI:18602"
],
"inchi_key":[
"QYNUQALWYRSVHF-OLZOCXBDSA-L"
],
"kegg.compound":[
"C00143"
],
"metanetx.chemical":[
"MNXM183"
],
"sbo":"SBO:0000247"
}
},
{
"id":"his__L_c",
"name":"L-Histidine",
"compartment":"c",
"charge":0,
"formula":"C6H9N3O2",
"notes":{
"original_bigg_ids":[
"his_DASH_L_c"
]
},
"annotation":{
"bigg.metabolite":[
"his__L"
],
"biocyc":[
"META:HIS"
],
"chebi":[
"CHEBI:43239",
"CHEBI:32529",
"CHEBI:43048",
"CHEBI:5733",
"CHEBI:32530",
"CHEBI:27570",
"CHEBI:32531",
"CHEBI:43118",
"CHEBI:32513",
"CHEBI:15971",
"CHEBI:43190",
"CHEBI:21324",
"CHEBI:32512",
"CHEBI:32511",
"CHEBI:13117",
"CHEBI:43114",
"CHEBI:32510",
"CHEBI:6240",
"CHEBI:32532",
"CHEBI:57595",
"CHEBI:24598"
],
"hmdb":[
"HMDB00177",
"HMDB03412"
],
"inchi_key":[
"HNDVDQJCIGZPNO-YFKPBYRVSA-N"
],
"kegg.compound":[
"C00768",
"C00135"
],
"kegg.drug":[
"D00032"
],
"metanetx.chemical":[
"MNXM134"
],
"reactome.compound":[
"379695",
"29612"
],
"sabiork":[
"2151",
"81"
],
"sbo":"SBO:0000247",
"seed.compound":[
"cpd00119",
"cpd00572"
]
}
},
{
"id":"mmcoa__S_c",
"name":"(S)-Methylmalonyl-CoA",
"compartment":"c",
"charge":-5,
"formula":"C25H35N7O19P3S",
"notes":{
"original_bigg_ids":[
"mmcoa_DASH_S_c"
]
},
"annotation":{
"bigg.metabolite":[
"mmcoa__S"
],
"biocyc":[
"META:D-METHYL-MALONYL-COA"
],
"chebi":[
"CHEBI:43874",
"CHEBI:18742",
"CHEBI:57327",
"CHEBI:384",
"CHEBI:11038",
"CHEBI:15466",
"CHEBI:11068"
],
"hmdb":[
"HMDB02310"
],
"inchi_key":[
"MZFOKIKEPGUZEN-IBNUZSNCSA-I"
],
"kegg.compound":[
"C00683"
],
"lipidmaps":[
"LMFA07050164"
],
"metanetx.chemical":[
"MNXM89955"
],
"reactome.compound":[
"71019"
],
"sabiork":[
"5180"
],
"sbo":"SBO:0000247",
"seed.compound":[
"cpd29701",
"cpd00519"
]
}
},
{
"id":"paps_c",
"name":"3'-Phosphoadenylyl sulfate",
"compartment":"c",
"charge":-4,
"formula":"C10H11N5O13P2S",
"notes":{
"original_bigg_ids":[
"paps_c"
]
},
"annotation":{
"bigg.metabolite":[
"paps"
],
"biocyc":[
"META:PAPS"
],
"chebi":[
"CHEBI:17980",
"CHEBI:11680",
"CHEBI:19857",
"CHEBI:11679",
"CHEBI:58339",
"CHEBI:1353"
],
"hmdb":[
"HMDB01134",
"HMDB62646"
],
"inchi_key":[
"GACDQMDRPRGCTN-KQYNXXCUSA-J"
],
"kegg.compound":[
"C00053"
],
"metanetx.chemical":[
"MNXM49"
],
"reactome.compound":[
"741440",
"158471"
],
"sabiork":[
"1776"
],
"sbo":"SBO:0000247",
"seed.compound":[
"cpd00044"
]
}
},
{
"id":"hisp_c",
"name":"L-Histidinol phosphate",
"compartment":"c",
"charge":-1,
"formula":"C6H11N3O4P",
"notes":{
"original_bigg_ids":[
"hisp_c"
]
},
"annotation":{
"bigg.metabolite":[
"hisp"
],
"biocyc":[
"META:L-HISTIDINOL-P"
],
"chebi":[
"CHEBI:16996",
"CHEBI:43319",
"CHEBI:57980",
"CHEBI:6242",
"CHEBI:21327",
"CHEBI:13119"
],
"inchi_key":[
"CWNDERHTHMWBSI-YFKPBYRVSA-M"
],
"kegg.compound":[
"C01100"
],
"metanetx.chemical":[
"MNXM1482"
],
"sabiork":[
"1699"
],
"sbo":"SBO:0000247",
"seed.compound":[
"cpd00807"
]
}
},
{
"id":"pdx5p_c",
"name":"Pyridoxine 5'-phosphate",
"compartment":"c",
"charge":-2,
"formula":"C8H10NO6P",
"notes":{
"original_bigg_ids":[
"pdx5p_c"
]
},
"annotation":{
"bigg.metabolite":[
"pdx5p"
],
"biocyc":[
"META:PYRIDOXINE-5P"
],
"chebi":[
"CHEBI:26430",
"CHEBI:28803",
"CHEBI:45202",
"CHEBI:58589",
"CHEBI:8672"
],
"hmdb":[
"HMDB01319"
],
"inchi_key":[
"WHOMFKWHIQZTHY-UHFFFAOYSA-L"
],
"kegg.compound":[
"C00627"
],
"metanetx.chemical":[
"MNXM454"
],
"reactome.compound":[
"964952"
],
"sabiork":[
"1684"
],
"sbo":"SBO:0000247",
"seed.compound":[
"cpd00478"
]
}
},
{
"id":"mmet_c",
"name":"S-Methyl-L-methionine",
"compartment":"c",
"charge":1,
"formula":"C6H14NO2S",
"notes":{
"original_bigg_ids":[
"mmet_c"
]
},
"annotation":{
"bigg.metabolite":[
"mmet"
],
"biocyc":[
"META:CPD-397"
],
"chebi":[
"CHEBI:17728",
"CHEBI:58252",
"CHEBI:22057",
"CHEBI:12772",
"CHEBI:67050",
"CHEBI:8965"
],
"inchi_key":[
"YDBYJHTYSHBBAU-YFKPBYRVSA-O"
],
"kegg.compound":[
"C03172"
],
"metanetx.chemical":[
"MNXM1119"
],
"reactome.compound":[
"4789070"
],
"sabiork":[
"2689"
],
"sbo":"SBO:0000247",
"seed.compound":[
"cpd02027"
]
}
},
{
"id":"mn2_c",
"name":"Manganese",
"compartment":"c",
"charge":2,
"formula":"Mn",
"notes":{
"original_bigg_ids":[
"mn2_c"
]
},
"annotation":{
"bigg.metabolite":[
"mn2"
],
"biocyc":[
"META:MN+2"
],
"chebi":[
"CHEBI:21435",
"CHEBI:25156",
"CHEBI:29035",
"CHEBI:49749"
],
"hmdb":[
"HMDB01333"
],
"inchi_key":[
"WAEMQWOKJMHJLA-UHFFFAOYSA-N"
],
"kegg.compound":[
"C19610"
],
"metanetx.chemical":[
"MNXM2255"
],
"reactome.compound":[
"29418",
"1981162"
],
"sabiork":[
"1279"
],
"sbo":"SBO:0000247",
"seed.compound":[
"cpd20863",
"cpd00030"
]
}
},
{
"id":"histd_c",
"name":"L-Histidinol",
"compartment":"c",
"charge":1,
"formula":"C6H12N3O",
"notes":{
"original_bigg_ids":[
"histd_c"
]
},
"annotation":{
"bigg.metabolite":[
"histd"
],
"biocyc":[
"META:HISTIDINOL"
],
"chebi":[
"CHEBI:13118",
"CHEBI:57699",
"CHEBI:16255",
"CHEBI:6241",
"CHEBI:21326"
],
"hmdb":[
"HMDB03431"
],
"inchi_key":[
"ZQISRDCJNBUVMM-YFKPBYRVSA-O"
],
"kegg.compound":[
"C00860"
],
"metanetx.chemical":[
"MNXM1281"
],
"sabiork":[
"5283"
],
"sbo":"SBO:0000247",
"seed.compound":[
"cpd00641"
]
}
},
{
"id":"mnl1p_c",
"name":"D-Mannitol 1-phosphate",
"compartment":"c",
"charge":-2,
"formula":"C6H13O9P",
"notes":{
"original_bigg_ids":[
"mnl1p_c"
]
},
"annotation":{
"bigg.metabolite":[
"mnl1p"
],
"biocyc":[
"META:MANNITOL-1P"
],
"chebi":[
"CHEBI:21051",
"CHEBI:16298",
"CHEBI:4205",
"CHEBI:12997",
"CHEBI:61381"
],
"hmdb":[
"HMDB01530"
],
"inchi_key":[
"GACTWZZMVMUKNG-KVTDHHQDSA-L"
],
"kegg.compound":[
"C00644"
],
"metanetx.chemical":[
"MNXM90126"
],
"sabiork":[
"24719",
"1343"
],
"sbo":"SBO:0000247",
"seed.compound":[
"cpd00491",
"cpd27436"
]
}
},
{
"id":"moadamp_c",
"name":"MoaD Protein with bound AMP",
"compartment":"c",
"charge":-1,
"formula":"C11H12N5O8P1X",
"notes":{
"original_bigg_ids":[
"moadamp_c"
]
},
"annotation":{
"bigg.metabolite":[
"moadamp"
],
"metanetx.chemical":[
"MNXM148352"
],
"sbo":"SBO:0000247"
}
},
{
"id":"pe120_c",
"name":"Phosphatidylethanolamine (didodecanoyl, n-C12:0)",
"compartment":"c",
"charge":0,
"formula":"C29H58N1O8P1",
"notes":{
"original_bigg_ids":[
"pe120_c"
]
},
"annotation":{
"bigg.metabolite":[
"pe120"
],
"biocyc":[
"META:CPD-17088"
],
"lipidmaps":[
"LMGP02010098"
],
"metanetx.chemical":[
"MNXM2858"
],
"sbo":"SBO:0000247",
"slm":[
"000034904"
]
}
},
{
"id":"pe140_c",
"name":"Phosphatidylethanolamine (ditetradecanoyl, n-C14:0)",
"compartment":"c",
"charge":0,
"formula":"C33H66N1O8P1",
"notes":{
"original_bigg_ids":[
"pe140_c"
]
},
"annotation":{
"bigg.metabolite":[
"pe140"
],
"biocyc":[
"META:CPD-17087"
],
"hmdb":[
"HMDB08821",
"HMDB05313"
],
"lipidmaps":[
"LMGP02010352"
],
"metanetx.chemical":[
"MNXM2859"
],
"sbo":"SBO:0000247",
"slm":[
"000034918"
]
}
},
{
"id":"pe141_c",
"name":"Phosphatidylethanolamine (ditetradec-7-enoyl, n-C14:1)",
"compartment":"c",
"charge":0,
"formula":"C33H62N1O8P1",
"notes":{
"original_bigg_ids":[
"pe141_c"
]
},
"annotation":{
"bigg.metabolite":[
"pe141"
],
"metanetx.chemical":[
"MNXM3693"
],
"sbo":"SBO:0000247"
}
},
{
"id":"histrna_c",
"name":"L-Histidyl-tRNA(His)",
"compartment":"c",
"charge":1,
"formula":"C6H8N3OR",
"notes":{
"original_bigg_ids":[
"histrna_c"
]
},
"annotation":{
"bigg.metabolite":[
"histrna"
],
"chebi":[
"CHEBI:13120",
"CHEBI:6243",
"CHEBI:29155"
],
"kegg.compound":[
"C02988"
],
"metanetx.chemical":[
"MNXM89831"
],
"reactome.compound":[
"379786",
"379764"
],
"sabiork":[
"3862"
],
"sbo":"SBO:0000247",
"seed.compound":[
"cpd12228"
]
}
},
{
"id":"pe160_c",
"name":"Phosphatidylethanolamine (dihexadecanoyl, n-C16:0)",
"compartment":"c",
"charge":0,
"formula":"C37H74N1O8P1",
"notes":{
"original_bigg_ids":[
"pe160_c"
]
},
"annotation":{
"bigg.metabolite":[
"pe160"
],
"biocyc":[
"META:CPD-12819"
],
"chebi":[
"CHEBI:73005",
"CHEBI:73127"
],
"hmdb":[
"HMDB05317",
"HMDB08923"
],
"inchi_key":[
"SLKDGVPOSSLUAI-PGUFJCEWSA-N"
],
"lipidmaps":[
"LMGP02010037"
],
"metanetx.chemical":[
"MNXM32178"
],
"sbo":"SBO:0000247",
"seed.compound":[
"cpd15531",
"cpd29054",
"cpd23597"
],
"slm":[
"000034909"
]
}
},
{
"id":"moadcoo_c",
"name":"MoaD Protein with carboxylate",
"compartment":"c",
"charge":-1,
"formula":"C1O2X",
"notes":{
"original_bigg_ids":[
"moadcoo_c"
]
},
"annotation":{
"bigg.metabolite":[
"moadcoo"
],
"metanetx.chemical":[
"MNXM148353"
],
"sbo":"SBO:0000247"
}
},
{
"id":"moadcosh_c",
"name":"MoaD Protein with thiocarboxylate",
"compartment":"c",
"charge":0,
"formula":"C1H1O1S1X",
"notes":{
"original_bigg_ids":[
"moadcosh_c"
]
},
"annotation":{
"bigg.metabolite":[
"moadcosh"
],
"metanetx.chemical":[
"MNXM148354"
],
"sbo":"SBO:0000247"
}
},
{
"id":"pe161_c",
"name":"Phosphatidylethanolamine (dihexadec-9enoyl, n-C16:1)",
"compartment":"c",
"charge":0,
"formula":"C37H70N1O8P1",
"notes":{
"original_bigg_ids":[
"pe161_c"
]
},
"annotation":{
"bigg.metabolite":[
"pe161"
],
"biocyc":[
"META:CPD-17086"
],
"hmdb":[
"HMDB05342",
"HMDB08957"
],
"lipidmaps":[
"LMGP02010108"
],
"metanetx.chemical":[
"MNXM71458"
],
"sbo":"SBO:0000247",
"seed.compound":[
"cpd29055"
],
"slm":[
"000034897"
]
}
},
{
"id":"hkndd_c",
"name":"2-Hydroxy-6-oxonona-2,4-diene-1,9-dioate",
"compartment":"c",
"charge":-2,
"formula":"C9H8O6",
"notes":{
"original_bigg_ids":[
"hkndd_c"
]
},
"annotation":{
"bigg.metabolite":[
"hkndd"
],
"biocyc":[
"META:CPD-157"
],
"chebi":[
"CHEBI:66887",
"CHEBI:19615",
"CHEBI:1140",
"CHEBI:17367",
"CHEBI:19621",
"CHEBI:61470",
"CHEBI:61449",
"CHEBI:66936",
"CHEBI:11589"
],
"envipath":[
"32de3cf4-e3e6-4168-956e-32fa5ddb0ce1/compound/29315147-9cf6-4642-ac32-ecd4eb00a7fe"
],
"inchi_key":[
"RFENOVFRMPRRJI-AFCKVHGPSA-L"
],
"kegg.compound":[
"C04479"
],
"metanetx.chemical":[
"MNXM1693"
],
"sabiork":[
"7342"
],
"sbo":"SBO:0000247",
"seed.compound":[
"cpd02731"
]
}
},
{
"id":"pe180_c",
"name":"Phosphatidylethanolamine (dioctadecanoyl, n-C18:0)",
"compartment":"c",
"charge":0,
"formula":"C41H82N1O8P1",
"notes":{
"original_bigg_ids":[
"pe180_c"
]
},
"annotation":{
"bigg.metabolite":[
"pe180"
],
"biocyc":[
"META:CPD-12818"
],
"chebi":[
"CHEBI:47765",
"CHEBI:44886",
"CHEBI:39934",
"CHEBI:47766"
],
"hmdb":[
"HMDB05327",
"HMDB08991"
],
"inchi_key":[
"LVNGJLRDBYCPGB-LDLOPFEMSA-N"
],
"lipidmaps":[
"LMGP02010097"
],
"metanetx.chemical":[
"MNXM31536"
],
"sbo":"SBO:0000247",
"seed.compound":[
"cpd15533",
"cpd23596"
],
"slm":[
"000034913"
]
}
},
{
"id":"mobd_c",
"name":"Molybdate",
"compartment":"c",
"charge":-2,
"formula":"MoO4",
"notes":{
"original_bigg_ids":[
"mobd_c"
]
},
"annotation":{
"bigg.metabolite":[
"mobd"
],
"biocyc":[
"META:CPD-3"
],
"chebi":[
"CHEBI:36263",
"CHEBI:25368",
"CHEBI:36264",
"CHEBI:25371",
"CHEBI:6967"
],
"hmdb":[
"HMDB12260"
],
"inchi_key":[
"MEFBJEMVZONFCJ-UHFFFAOYSA-N"
],
"kegg.compound":[
"C06232"
],
"metanetx.chemical":[
"MNXM1026"
],
"reactome.compound":[
"947561"
],
"sabiork":[
"8470"
],
"sbo":"SBO:0000247",
"seed.compound":[
"cpd11574"
]
}
},
{
"id":"hkntd_c",
"name":"2-hydroxy-6-ketononatrienedioate",
"compartment":"c",
"charge":-2,
"formula":"C9H6O6",
"notes":{
"original_bigg_ids":[
"hkntd_c"
]
},
"annotation":{
"bigg.metabolite":[
"hkntd"
],
"chebi":[
"CHEBI:61450",
"CHEBI:61467"
],
"envipath":[
"32de3cf4-e3e6-4168-956e-32fa5ddb0ce1/compound/d982e35d-ed93-4304-b42e-a1933826f3c6"
],
"inchi_key":[
"WCJYZUFKKTYNLB-PFCALIJCSA-L"
],
"kegg.compound":[
"C12624"
],
"metanetx.chemical":[
"MNXM2040"
],
"sbo":"SBO:0000247",
"seed.compound":[
"cpd09255"
]
}
},
{
"id":"moco_c",
"name":"Molybdenum cofactor",
"compartment":"c",
"charge":-2,
"formula":"C10H10N5O8PS2Mo",
"notes":{
"original_bigg_ids":[
"moco_c"
]
},
"annotation":{
"bigg.metabolite":[
"moco"
],
"chebi":[
"CHEBI:79026",
"CHEBI:60525"
],
"metanetx.chemical":[
"MNXM62305"
],
"sbo":"SBO:0000247"
}
},
{
"id":"pe181_c",
"name":"Phosphatidylethanolamine (dioctadec-11-enoyl, n-C18:1)",
"compartment":"c",
"charge":0,
"formula":"C41H78N1O8P1",
"notes":{
"original_bigg_ids":[
"pe181_c"
]
},
"annotation":{
"bigg.metabolite":[
"pe181"
],
"metanetx.chemical":[
"MNXM2150"
],
"sbo":"SBO:0000247"
}
},
{
"id":"hlipa_c",
"name":"Heptosyl-kdo2-lipidA",
"compartment":"c",
"charge":-6,
"formula":"C117H208N2O45P2",
"notes":{
"original_bigg_ids":[
"hlipa_c"
]
},
"annotation":{
"bigg.metabolite":[
"hlipa"
],
"biocyc":[
"META:CPD0-929"
],
"chebi":[
"CHEBI:61502",
"CHEBI:61528"
],
"inchi_key":[
"HPDZKCJEWNZSML-YOZKHJKSSA-H"
],
"metanetx.chemical":[
"MNXM2680"
],
"sbo":"SBO:0000247",
"seed.compound":[
"cpd15485"
]
}
},
{
"id":"pep_c",
"name":"Phosphoenolpyruvate",
"compartment":"c",
"charge":-3,
"formula":"C3H2O6P",
"notes":{
"original_bigg_ids":[
"pep_c"
]
},
"annotation":{
"bigg.metabolite":[
"pep"
],
"biocyc":[
"META:PHOSPHO-ENOL-PYRUVATE"
],
"chebi":[
"CHEBI:18021",
"CHEBI:44894",
"CHEBI:26054",
"CHEBI:14812",
"CHEBI:26055",
"CHEBI:8147",
"CHEBI:58702",
"CHEBI:44897"
],
"hmdb":[
"HMDB00263"
],
"inchi_key":[
"DTBNBXWJWCWCIK-UHFFFAOYSA-K"
],
"kegg.compound":[
"C00074"
],
"metanetx.chemical":[
"MNXM73"
],
"reactome.compound":[
"372364",
"29492"
],
"sabiork":[
"32"
],
"sbo":"SBO:0000247",
"seed.compound":[
"cpd00061"
]
}
},
{
"id":"mococdp_c",
"name":"Molybdopterin cytosine dinucleotide",
"compartment":"c",
"charge":-2,
"formula":"C19H22N8O15P2S2Mo",
"notes":{
"original_bigg_ids":[
"mococdp_c"
]
},
"annotation":{
"bigg.metabolite":[
"mococdp"
],
"chebi":[
"CHEBI:43955",
"CHEBI:43948",
"CHEBI:60536",
"CHEBI:25373"
],
"inchi_key":[
"WKSPNQYEWZEMMI-FEFZDOOUSA-K"
],
"metanetx.chemical":[
"MNXM62330"
],
"sbo":"SBO:0000247"
}
},
{
"id":"mocogdp_c",
"name":"Molybdopterin guanine dinucleotide",
"compartment":"c",
"charge":-2,
"formula":"C20H22N10O15P2S2Mo",
"notes":{
"original_bigg_ids":[
"mocogdp_c"
]
},
"annotation":{
"bigg.metabolite":[
"mocogdp"
],
"chebi":[
"CHEBI:30406",
"CHEBI:39830",
"CHEBI:30405",
"CHEBI:60535",
"CHEBI:30404",
"CHEBI:25374",
"CHEBI:44012",
"CHEBI:30403",
"CHEBI:45054"
],
"inchi_key":[
"VQAGYJCYOLHZDH-ILXWUORBSA-K"
],
"kegg.compound":[
"C19928"
],
"metanetx.chemical":[
"MNXM62333"
],
"sbo":"SBO:0000247",
"seed.compound":[
"cpd21167"
]
}
},
{
"id":"hmbil_c",
"name":"Hydroxymethylbilane",
"compartment":"c",
"charge":-8,
"formula":"C40H38N4O17",
"notes":{
"original_bigg_ids":[
"hmbil_c"
]
},
"annotation":{
"bigg.metabolite":[
"hmbil"
],
"biocyc":[
"META:HYDROXYMETHYLBILANE"
],
"chebi":[
"CHEBI:14423",
"CHEBI:5809",
"CHEBI:57845",
"CHEBI:16645",
"CHEBI:24716"
],
"hmdb":[
"HMDB01137"
],
"inchi_key":[
"WDFJYRZCZIUBPR-UHFFFAOYSA-F"
],
"kegg.compound":[
"C01024"
],
"metanetx.chemical":[
"MNXM547"
],
"reactome.compound":[
"189449"
],
"sabiork":[
"5362"
],
"sbo":"SBO:0000247",
"seed.compound":[
"cpd00755"
]
}
},
{
"id":"mpt_c",
"name":"Molybdopterin",
"compartment":"c",
"charge":-2,
"formula":"C10H10N5O6PS2Cu",
"notes":{
"original_bigg_ids":[
"mpt_c"
]
},
"annotation":{
"bigg.metabolite":[
"mpt"
],
"biocyc":[
"META:CPD-4"
],
"chebi":[
"CHEBI:58698",
"CHEBI:44067",
"CHEBI:6969",
"CHEBI:44074"
],
"hmdb":[
"HMDB02206"
],
"inchi_key":[
"HPEUEJRPDGMIMY-IFQPEPLCSA-K"
],
"kegg.compound":[
"C05924"
],
"metanetx.chemical":[
"MNXM1193"
],
"reactome.compound":[
"947496"
],
"sbo":"SBO:0000247",
"seed.compound":[
"cpd03520"
]
}
},
{
"id":"pg120_c",
"name":"Phosphatidylglycerol (didodecanoyl, n-C12:0)",
"compartment":"c",
"charge":-1,
"formula":"C30H58O10P1",
"notes":{
"original_bigg_ids":[
"pg120_c"
]
},
"annotation":{
"bigg.metabolite":[
"pg120"
],
"metanetx.chemical":[
"MNXM1771"
],
"sbo":"SBO:0000247"
}
},
{
"id":"hmgth_c",
"name":"Hydroxymethylglutathione",
"compartment":"c",
"charge":-1,
"formula":"C11H18N3O7S",
"notes":{
"original_bigg_ids":[
"hmgth_c"
]
},
"annotation":{
"bigg.metabolite":[
"hmgth"
],
"biocyc":[
"META:S-HYDROXYMETHYLGLUTATHIONE"
],
"chebi":[
"CHEBI:48926",
"CHEBI:22052",
"CHEBI:58758",
"CHEBI:40619",
"CHEBI:34963"
],
"envipath":[
"32de3cf4-e3e6-4168-956e-32fa5ddb0ce1/compound/fee99d5c-735f-4808-89ec-dbadb58f766c"
],
"hmdb":[
"HMDB04662"
],
"inchi_key":[
"PIUSLWSYOYFRFR-BQBZGAKWSA-M"
],
"kegg.compound":[
"C14180"
],
"metanetx.chemical":[
"MNXM1051"
],
"reactome.compound":[
"5692221"
],
"sabiork":[
"20730"
],
"sbo":"SBO:0000247",
"seed.compound":[
"cpd09879",
"cpd15487"
]
}
},
{
"id":"pg140_c",
"name":"Phosphatidylglycerol (ditetradecanoyl, n-C14:0)",
"compartment":"c",
"charge":-1,
"formula":"C34H66O10P1",
"notes":{
"original_bigg_ids":[
"pg140_c"
]
},
"annotation":{
"bigg.metabolite":[
"pg140"
],
"biocyc":[
"META:CPD-19677"
],
"chebi":[
"CHEBI:60723"
],
"inchi_key":[
"BPHQZTVXXXJVHI-AJQTZOPKSA-M"
],
"lipidmaps":[
"LMGP04010005"
],
"metanetx.chemical":[
"MNXM51019"
],
"sbo":"SBO:0000247",
"slm":[
"000041313"
]
}
},
{
"id":"mptamp_c",
"name":"Adenylated molybdopterin",
"compartment":"c",
"charge":-2,
"formula":"C20H22N10O12P2S2Cu",
"notes":{
"original_bigg_ids":[
"mptamp_c"
]
},
"annotation":{
"bigg.metabolite":[
"mptamp"
],
"biocyc":[
"META:CPD-8122"
],
"chebi":[
"CHEBI:62728",
"CHEBI:62727"
],
"hmdb":[
"HMDB59628"
],
"inchi_key":[
"XJXFAXLUOKQPAQ-YPRLVJTJSA-K"
],
"kegg.compound":[
"C19848"
],
"metanetx.chemical":[
"MNXM3054"
],
"sbo":"SBO:0000247",
"seed.compound":[
"cpd21090"
]
}
},
{
"id":"hom__L_c",
"name":"L-Homoserine",
"compartment":"c",
"charge":0,
"formula":"C4H9NO3",
"notes":{
"original_bigg_ids":[
"hom_DASH_L_c"
]
},
"annotation":{
"bigg.metabolite":[
"hom__L"
],
"biocyc":[
"META:HOMO-SER"
],
"chebi":[
"CHEBI:57476",
"CHEBI:6246",
"CHEBI:21330",
"CHEBI:43131",
"CHEBI:15699",
"CHEBI:13123"
],
"hmdb":[
"HMDB00719"
],
"inchi_key":[
"UKAUYVFTDYCKQA-VKHMYHEASA-N"
],
"kegg.compound":[
"C00263"
],
"metanetx.chemical":[
"MNXM353"
],
"sabiork":[
"2001"
],
"sbo":"SBO:0000247",
"seed.compound":[
"cpd00227"
]
}
},
{
"id":"mql8_c",
"name":"Menaquinol 8",
"compartment":"c",
"charge":0,
"formula":"C51H74O2",
"notes":{
"original_bigg_ids":[
"mql8_c"
]
},
"annotation":{
"bigg.metabolite":[
"mql8"
],
"biocyc":[
"META:REDUCED-MENAQUINONE"
],
"chebi":[
"CHEBI:61684"
],
"inchi_key":[
"OIEZRVBFVPGODT-WQWYCSGDSA-N"
],
"metanetx.chemical":[
"MNXM223"
],
"sbo":"SBO:0000247",
"seed.compound":[
"cpd15499"
]
}
},
{
"id":"pg141_c",
"name":"Phosphatidylglycerol (ditetradec-7-enoyl, n-C14:1)",
"compartment":"c",
"charge":-1,
"formula":"C34H62O10P1",
"notes":{
"original_bigg_ids":[
"pg141_c"
]
},
"annotation":{
"bigg.metabolite":[
"pg141"
],
"metanetx.chemical":[
"MNXM2029"
],
"sbo":"SBO:0000247"
}
},
{
"id":"hphhlipa_c",
"name":"Heptosyl-phospho-heptosyl-heptosyl-kdo2-lipidA",
"compartment":"c",
"charge":-8,
"formula":"C131H231N2O60P3",
"notes":{
"original_bigg_ids":[
"hphhlipa_c"
]
},
"annotation":{
"bigg.metabolite":[
"hphhlipa"
],
"biocyc":[
"META:CPD0-2238"
],
"inchi_key":[
"OCKKDDJUVZAABC-XSAOWLIJSA-G"
],
"metanetx.chemical":[
"MNXM56168"
],
"sbo":"SBO:0000247",
"seed.compound":[
"cpd15488"
]
}
},
{
"id":"pg160_c",
"name":"Phosphatidylglycerol (dihexadecanoyl, n-C16:0)",
"compartment":"c",
"charge":-1,
"formula":"C38H74O10P1",
"notes":{
"original_bigg_ids":[
"pg160_c"
]
},
"annotation":{
"bigg.metabolite":[
"pg160"
],
"biocyc":[
"META:CPD-8260"
],
"chebi":[
"CHEBI:73205",
"CHEBI:72829",
"CHEBI:75159"
],
"hmdb":[
"HMDB10570"
],
"inchi_key":[
"BIABMEZBCHDPBV-MPQUPPDSSA-M"
],
"lipidmaps":[
"LMGP04010986"
],
"metanetx.chemical":[
"MNXM32179"
],
"sbo":"SBO:0000247",
"seed.compound":[
"cpd15538",
"cpd25117"
],
"slm":[
"000000812"
]
}
},
{
"id":"mqn8_c",
"name":"Menaquinone 8",
"compartment":"c",
"charge":0,
"formula":"C51H72O2",
"notes":{
"original_bigg_ids":[
"mqn8_c"
]
},
"annotation":{
"bigg.metabolite":[
"mqn8"
],
"biocyc":[
"META:CPD-9728"
],
"chebi":[
"CHEBI:44027"
],
"inchi_key":[
"LXKDFTDVRVLXFY-WQWYCSGDSA-N"
],
"metanetx.chemical":[
"MNXM509"
],
"sbo":"SBO:0000247",
"seed.compound":[
"cpd15500"
]
}
},
{
"id":"pg161_c",
"name":"Phosphatidylglycerol (dihexadec-9-enoyl, n-C16:1)",
"compartment":"c",
"charge":-1,
"formula":"C38H70O10P1",
"notes":{
"original_bigg_ids":[
"pg161_c"
]
},
"annotation":{
"bigg.metabolite":[
"pg161"
],
"biocyc":[
"META:CPD0-2330"
],
"inchi_key":[
"GHQNERCMPIDAAU-ANXSUKRNSA-M"
],
"metanetx.chemical":[
"MNXM75101"
],
"sbo":"SBO:0000247",
"seed.compound":[
"cpd15539",
"cpd26463"
]
}
},
{
"id":"hpmeACP_c",
"name":"3-Hydroxypimeloyl-[acyl-carrier protein] methyl ester",
"compartment":"c",
"charge":-1,
"formula":"C19H33N2O11PRS",
"notes":{
"original_bigg_ids":[
"hpmeACP_c"
]
},
"annotation":{
"bigg.metabolite":[
"hpmeACP"
],
"biocyc":[
"META:3-hydroxypimeloyl-ACP-methyl-esters"
],
"kegg.compound":[
"C20377"
],
"metanetx.chemical":[
"MNXM10038"
],
"sbo":"SBO:0000247",
"seed.compound":[
"cpd22065"
]
}
},
{
"id":"pg180_c",
"name":"Phosphatidylglycerol (dioctadecanoyl, n-C18:0)",
"compartment":"c",
"charge":-1,
"formula":"C42H82O10P1",
"notes":{
"original_bigg_ids":[
"pg180_c"
]
},
"annotation":{
"bigg.metabolite":[
"pg180"
],
"biocyc":[
"META:CPD-12822"
],
"hmdb":[
"HMDB10602"
],
"inchi_key":[
"FVJZSBGHRPJMMA-IOLBBIBUSA-M"
],
"lipidmaps":[
"LMGP04010038"
],
"metanetx.chemical":[
"MNXM75102"
],
"sbo":"SBO:0000247",
"seed.compound":[
"cpd15540",
"cpd23600"
],
"slm":[
"000041308"
]
}
},
{
"id":"msa_c",
"name":"Malonate semialdehyde",
"compartment":"c",
"charge":-1,
"formula":"C3H3O3",
"notes":{
"original_bigg_ids":[
"msa_c"
]
},
"annotation":{
"bigg.metabolite":[
"msa"
],
"biocyc":[
"META:MALONATE-S-ALD"
],
"chebi":[
"CHEBI:33190",
"CHEBI:1651",
"CHEBI:11877",
"CHEBI:14564",
"CHEBI:17960",
"CHEBI:20180"
],
"envipath":[
"650babc9-9d68-4b73-9332-11972ca26f7b/compound/4993e172-ccf2-4c55-8e5f-b8b3ae0cc087",
"32de3cf4-e3e6-4168-956e-32fa5ddb0ce1/compound/b48fbbb9-d61e-40b0-a32a-971462faf58a"
],
"hmdb":[
"HMDB11666",
"HMDB11111"
],
"inchi_key":[
"OAKURXIZZOAYBC-UHFFFAOYSA-M"
],
"kegg.compound":[
"C00222"
],
"metanetx.chemical":[
"MNXM244"
],
"reactome.compound":[
"909783"
],
"sabiork":[
"1981"
],
"sbo":"SBO:0000247",
"seed.compound":[
"cpd00191"
]
}
},
{
"id":"mso3_c",
"name":"Methanesulfonate",
"compartment":"c",
"charge":-1,
"formula":"CH3O3S",
"notes":{
"original_bigg_ids":[
"mso3_c"
]
},
"annotation":{
"bigg.metabolite":[
"mso3"
],
"biocyc":[
"META:CPD-3746"
],
"chebi":[
"CHEBI:6813",
"CHEBI:27376",
"CHEBI:25224"
],
"envipath":[
"32de3cf4-e3e6-4168-956e-32fa5ddb0ce1/compound/08e4702f-d7fe-43da-9a21-5771459eab73"
],
"inchi_key":[
"AFVFQIVMOAPDHO-UHFFFAOYSA-M"
],
"kegg.compound":[
"C11145"
],
"metanetx.chemical":[
"MNXM1485"
],
"sbo":"SBO:0000247",
"seed.compound":[
"cpd08023"
]
}
},
{
"id":"hpyr_c",
"name":"Hydroxypyruvate",
"compartment":"c",
"charge":-1,
"formula":"C3H3O4",
"notes":{
"original_bigg_ids":[
"hpyr_c"
]
},
"annotation":{
"bigg.metabolite":[
"hpyr"
],
"biocyc":[
"META:OH-PYR"
],
"chebi":[
"CHEBI:20083",
"CHEBI:39999",
"CHEBI:11837",
"CHEBI:30841",
"CHEBI:5813",
"CHEBI:17180",
"CHEBI:14425",
"CHEBI:20082"
],
"envipath":[
"650babc9-9d68-4b73-9332-11972ca26f7b/compound/7db40782-1f6e-447d-aaf1-b17c4f9bd437",
"4fd7f3e0-dd25-43ac-9453-dda3e52396e4/compound/15496999-93c3-48e0-a69c-8e2ca0503508"
],
"hmdb":[
"HMDB01352"
],
"inchi_key":[
"HHDDCCUIIUWNGJ-UHFFFAOYSA-M"
],
"kegg.compound":[
"C00168"
],
"metanetx.chemical":[
"MNXM392"
],
"sabiork":[
"1959"
],
"sbo":"SBO:0000247",
"seed.compound":[
"cpd00145"
]
}
},
{
"id":"mthgxl_c",
"name":"Methylglyoxal",
"compartment":"c",
"charge":0,
"formula":"C3H4O2",
"notes":{
"original_bigg_ids":[
"mthgxl_c"
]
},
"annotation":{
"bigg.metabolite":[
"mthgxl"
],
"biocyc":[
"META:METHYL-GLYOXAL"
],
"chebi":[
"CHEBI:14599",
"CHEBI:25303",
"CHEBI:11643",
"CHEBI:6875",
"CHEBI:17158"
],
"envipath":[
"650babc9-9d68-4b73-9332-11972ca26f7b/compound/87b7fac4-f224-43ab-81f4-b95330450174"
],
"hmdb":[
"HMDB01167"
],
"inchi_key":[
"AIJULSRZWUXGPQ-UHFFFAOYSA-N"
],
"kegg.compound":[
"C00546"
],
"metanetx.chemical":[
"MNXM310"
],
"reactome.compound":[
"5694074"
],
"sabiork":[
"2088"
],
"sbo":"SBO:0000247",
"seed.compound":[
"cpd00428"
]
}
},
{
"id":"pg181_c",
"name":"Phosphatidylglycerol (dioctadec-11-enoyl, n-C18:1)",
"compartment":"c",
"charge":-1,
"formula":"C42H78O10P1",
"notes":{
"original_bigg_ids":[
"pg181_c"
]
},
"annotation":{
"bigg.metabolite":[
"pg181"
],
"biocyc":[
"META:CPD-18396"
],
"metanetx.chemical":[
"MNXM1773"
],
"sbo":"SBO:0000247",
"slm":[
"000041239"
]
}
},
{
"id":"hqn_c",
"name":"Hydroquinone",
"compartment":"c",
"charge":0,
"formula":"C6H6O2",
"notes":{
"original_bigg_ids":[
"hqn_c"
]
},
"annotation":{
"bigg.metabolite":[
"hqn"
],
"biocyc":[
"META:HYDROQUINONE"
],
"chebi":[
"CHEBI:17594",
"CHEBI:24645",
"CHEBI:14416",
"CHEBI:5793"
],
"envipath":[
"32de3cf4-e3e6-4168-956e-32fa5ddb0ce1/compound/792b6781-d85c-4c1d-bd82-a082fef85353",
"650babc9-9d68-4b73-9332-11972ca26f7b/compound/019d5653-a5fc-4ab4-8c6f-47577e8ef560",
"4fd7f3e0-dd25-43ac-9453-dda3e52396e4/compound/44858aec-2eb4-41d1-a154-388fd87dccac",
"5882df9c-dae1-4d80-a40e-db4724271456/compound/33365a7e-24d4-4212-ad80-7b9a92572df5"
],
"hmdb":[
"HMDB02434"
],
"inchi_key":[
"QIGBRXMKCJKVMJ-UHFFFAOYSA-N"
],
"kegg.compound":[
"C00530"
],
"kegg.drug":[
"D00073"
],
"metanetx.chemical":[
"MNXM376"
],
"sabiork":[
"2076"
],
"sbo":"SBO:0000247",
"seed.compound":[
"cpd00415"
]
}
},
{
"id":"pgp120_c",
"name":"Phosphatidylglycerophosphate (didodecanoyl, n-C12:0)",
"compartment":"c",
"charge":-3,
"formula":"C30H57O13P2",
"notes":{
"original_bigg_ids":[
"pgp120_c"
]
},
"annotation":{
"bigg.metabolite":[
"pgp120"
],
"metanetx.chemical":[
"MNXM5266"
],
"sbo":"SBO:0000247"
}
},
{
"id":"mththf_c",
"name":"(2R,4S)-2-methyl-2,3,3,4-tetrahydroxytetrahydrofuran",
"compartment":"c",
"charge":0,
"formula":"C5H10O5",
"notes":{
"original_bigg_ids":[
"mththf_c"
]
},
"annotation":{
"bigg.metabolite":[
"mththf"
],
"biocyc":[
"META:CPD-10774"
],
"chebi":[
"CHEBI:44800"
],
"inchi_key":[
"BVIYGXUQVXBHQS-IUYQGCFVSA-N"
],
"kegg.compound":[
"C21382"
],
"metanetx.chemical":[
"MNXM30887"
],
"sbo":"SBO:0000247"
}
},
{
"id":"hx2coa_c",
"name":"Trans-Hex-2-enoyl-CoA",
"compartment":"c",
"charge":-4,
"formula":"C27H40N7O17P3S",
"notes":{
"original_bigg_ids":[
"hx2coa_c"
]
},
"annotation":{
"bigg.metabolite":[
"hx2coa"
],
"biocyc":[
"META:CPD0-2121"
],
"chebi":[
"CHEBI:27076",
"CHEBI:28706",
"CHEBI:62077",
"CHEBI:10726"
],
"inchi_key":[
"OINXHIBNZUUIMR-IXUYQXAASA-J"
],
"kegg.compound":[
"C05271"
],
"lipidmaps":[
"LMFA07050393",
"LMFA07050019"
],
"metanetx.chemical":[
"MNXM753"
],
"reactome.compound":[
"77324"
],
"sabiork":[
"2748"
],
"sbo":"SBO:0000247",
"seed.compound":[
"cpd03125"
],
"slm":[
"000001034"
]
}
},
{
"id":"myrsACP_c",
"name":"Myristoyl-ACP (n-C14:0ACP)",
"compartment":"c",
"charge":-1,
"formula":"C25H47N2O8PRS",
"notes":{
"original_bigg_ids":[
"myrsACP_c"
]
},
"annotation":{
"bigg.metabolite":[
"myrsACP"
],
"metanetx.chemical":[
"MNXM89779"
],
"sbo":"SBO:0000247"
}
},
{
"id":"pgp140_c",
"name":"Phosphatidylglycerophosphate (ditetradecanoyl, n-C14:0)",
"compartment":"c",
"charge":-3,
"formula":"C34H65O13P2",
"notes":{
"original_bigg_ids":[
"pgp140_c"
]
},
"annotation":{
"bigg.metabolite":[
"pgp140"
],
"metanetx.chemical":[
"MNXM5272"
],
"sbo":"SBO:0000247"
}
},
{
"id":"hxa_c",
"name":"Hexanoate (n-C6:0)",
"compartment":"c",
"charge":-1,
"formula":"C6H11O2",
"notes":{
"original_bigg_ids":[
"hxa_c"
]
},
"annotation":{
"bigg.metabolite":[
"hxa"
],
"biocyc":[
"META:HEXANOATE"
],
"chebi":[
"CHEBI:14398",
"CHEBI:24571",
"CHEBI:40213",
"CHEBI:30776",
"CHEBI:17120",
"CHEBI:5702",
"CHEBI:24569"
],
"envipath":[
"650babc9-9d68-4b73-9332-11972ca26f7b/compound/e4df503e-0f40-4bad-8885-76774b301631"
],
"hmdb":[
"HMDB00535",
"HMDB61883"
],
"inchi_key":[
"FUZZWVXGSFPDMH-UHFFFAOYSA-M"
],
"kegg.compound":[
"C01585"
],
"lipidmaps":[
"LMFA01010006"
],
"metanetx.chemical":[
"MNXM1653"
],
"sabiork":[
"2297"
],
"sbo":"SBO:0000247",
"seed.compound":[
"cpd01113"
],
"slm":[
"000001196"
]
}
},
{
"id":"n2o_c",
"name":"Nitrous oxide",
"compartment":"c",
"charge":0,
"formula":"N2O",
"notes":{
"original_bigg_ids":[
"n2o_c"
]
},
"annotation":{
"bigg.metabolite":[
"n2o"
],
"biocyc":[
"META:NITROUS-OXIDE"
],
"chebi":[
"CHEBI:14661",
"CHEBI:25568",
"CHEBI:7598",
"CHEBI:17045",
"CHEBI:44250"
],
"envipath":[
"32de3cf4-e3e6-4168-956e-32fa5ddb0ce1/compound/27f4cd6e-d42f-484e-8813-ef9e60aa5bf0"
],
"hmdb":[
"HMDB35807"
],
"inchi_key":[
"GQPLMRYTRLFLPF-UHFFFAOYSA-N"
],
"kegg.compound":[
"C00887"
],
"kegg.drug":[
"D00102"
],
"metanetx.chemical":[
"MNXM579"
],
"sabiork":[
"2179"
],
"sbo":"SBO:0000247",
"seed.compound":[
"cpd00659"
]
}
},
{
"id":"hxan_c",
"name":"Hypoxanthine",
"compartment":"c",
"charge":0,
"formula":"C5H4N4O",
"notes":{
"original_bigg_ids":[
"hxan_c"
]
},
"annotation":{
"bigg.metabolite":[
"hxan"
],
"biocyc":[
"META:HYPOXANTHINE"
],
"chebi":[
"CHEBI:14431",
"CHEBI:43237",
"CHEBI:5841",
"CHEBI:17368",
"CHEBI:24762"
],
"hmdb":[
"HMDB00157"
],
"inchi_key":[
"FDGQSTZJBFJUBT-UHFFFAOYSA-N"
],
"kegg.compound":[
"C00262"
],
"metanetx.chemical":[
"MNXM213"
],
"reactome.compound":[
"113599"
],
"sabiork":[
"5528",
"1321"
],
"sbo":"SBO:0000247",
"seed.compound":[
"cpd00226"
]
}
},
{
"id":"n8aspmd_c",
"name":"N8-Acetylspermidine",
"compartment":"c",
"charge":2,
"formula":"C9H23N3O",
"notes":{
"original_bigg_ids":[
"n8aspmd_c"
]
},
"annotation":{
"bigg.metabolite":[
"n8aspmd"
],
"biocyc":[
"META:CPD-3462"
],
"chebi":[
"CHEBI:58535",
"CHEBI:21900",
"CHEBI:27911",
"CHEBI:7420"
],
"hmdb":[
"HMDB60288",
"HMDB02189"
],
"inchi_key":[
"FONIWJIDLJEJTL-UHFFFAOYSA-P"
],
"kegg.compound":[
"C01029"
],
"metanetx.chemical":[
"MNXM1679"
],
"sbo":"SBO:0000247",
"seed.compound":[
"cpd00758"
]
}
},
{
"id":"na1_c",
"name":"Sodium",
"compartment":"c",
"charge":1,
"formula":"Na",
"notes":{
"original_bigg_ids":[
"na1_c"
]
},
"annotation":{
"bigg.metabolite":[
"na1"
],
"biocyc":[
"META:NA+"
],
"chebi":[
"CHEBI:9175",
"CHEBI:49766",
"CHEBI:26717",
"CHEBI:29101"
],
"hmdb":[
"HMDB00588"
],
"inchi_key":[
"FKNQFGJONOIPTF-UHFFFAOYSA-N"
],
"kegg.compound":[
"C01330"
],
"metanetx.chemical":[
"MNXM27"
],
"reactome.compound":[
"2892454",
"83910",
"74113",
"425977",
"425971",
"2872443",
"425958"
],
"sabiork":[
"22"
],
"sbo":"SBO:0000247",
"seed.compound":[
"cpd00971"
]
}
},
{
"id":"pgp141_c",
"name":"Phosphatidylglycerophosphate (ditetradec-7-enoyl, n-C14:1)",
"compartment":"c",
"charge":-3,
"formula":"C34H61O13P2",
"notes":{
"original_bigg_ids":[
"pgp141_c"
]
},
"annotation":{
"bigg.metabolite":[
"pgp141"
],
"metanetx.chemical":[
"MNXM5271"
],
"sbo":"SBO:0000247"
}
},
{
"id":"hxcoa_c",
"name":"Hexanoyl-CoA (n-C6:0CoA)",
"compartment":"c",
"charge":-4,
"formula":"C27H42N7O17P3S",
"notes":{
"original_bigg_ids":[
"hxcoa_c"
]
},
"annotation":{
"bigg.metabolite":[
"hxcoa"
],
"metanetx.chemical":[
"MNXM162502"
],
"sbo":"SBO:0000247"
}
},
{
"id":"pgp160_c",
"name":"Phosphatidylglycerophosphate (dihexadecanoyl, n-C16:0)",
"compartment":"c",
"charge":-3,
"formula":"C38H73O13P2",
"notes":{
"original_bigg_ids":[
"pgp160_c"
]
},
"annotation":{
"bigg.metabolite":[
"pgp160"
],
"biocyc":[
"META:CPD-12821"
],
"hmdb":[
"HMDB13472"
],
"inchi_key":[
"ONJBJMDJKLHMEK-MPQUPPDSSA-K"
],
"metanetx.chemical":[
"MNXM32180"
],
"sbo":"SBO:0000247",
"seed.compound":[
"cpd15545",
"cpd23599"
],
"slm":[
"000475616"
]
}
},
{
"id":"pgp161_c",
"name":"Phosphatidylglycerophosphate (dihexadec-9-enoyl, n-C16:1)",
"compartment":"c",
"charge":-3,
"formula":"C38H69O13P2",
"notes":{
"original_bigg_ids":[
"pgp161_c"
]
},
"annotation":{
"bigg.metabolite":[
"pgp161"
],
"biocyc":[
"META:CPD0-2230"
],
"inchi_key":[
"PTJJTQQVMKSSOK-WXUKJITCSA-K"
],
"metanetx.chemical":[
"MNXM75103"
],
"sbo":"SBO:0000247",
"seed.compound":[
"cpd15546",
"cpd26451"
]
}
},
{
"id":"na15dap_c",
"name":"N-3-aminopropyl-1,5-diaminopentane",
"compartment":"c",
"charge":3,
"formula":"C8H24N3",
"notes":{
"original_bigg_ids":[
"na15dap_c"
]
},
"annotation":{
"bigg.metabolite":[
"na15dap"
],
"biocyc":[
"META:CPD0-1065"
],
"chebi":[
"CHEBI:64858",
"CHEBI:64860"
],
"hmdb":[
"HMDB12189"
],
"inchi_key":[
"QZBYOYPROVGOGE-UHFFFAOYSA-Q"
],
"kegg.compound":[
"C16565"
],
"metanetx.chemical":[
"MNXM6170"
],
"sabiork":[
"29848"
],
"sbo":"SBO:0000247",
"seed.compound":[
"cpd16379"
]
}
},
{
"id":"iasp_c",
"name":"Iminoaspartate",
"compartment":"c",
"charge":-2,
"formula":"C4H3NO4",
"notes":{
"original_bigg_ids":[
"iasp_c"
]
},
"annotation":{
"bigg.metabolite":[
"iasp"
],
"biocyc":[
"META:IMINOASPARTATE"
],
"chebi":[
"CHEBI:5878",
"CHEBI:77875",
"CHEBI:24784",
"CHEBI:50616",
"CHEBI:58831"
],
"hmdb":[
"HMDB01131"
],
"inchi_key":[
"NMUOATVLLQEYHI-UHFFFAOYSA-M"
],
"kegg.compound":[
"C05840"
],
"lipidmaps":[
"LMFA01170110"
],
"metanetx.chemical":[
"MNXM599"
],
"sbo":"SBO:0000247",
"seed.compound":[
"cpd03470"
]
}
},
{
"id":"nac_c",
"name":"Nicotinate",
"compartment":"c",
"charge":-1,
"formula":"C6H4NO2",
"notes":{
"original_bigg_ids":[
"nac_c"
]
},
"annotation":{
"bigg.metabolite":[
"nac"
],
"biocyc":[
"META:NIACINE"
],
"chebi":[
"CHEBI:7559",
"CHEBI:14650",
"CHEBI:32544",
"CHEBI:25538",
"CHEBI:25530",
"CHEBI:22851",
"CHEBI:44319",
"CHEBI:15940"
],
"envipath":[
"650babc9-9d68-4b73-9332-11972ca26f7b/compound/ed8ac75f-3a91-484c-9d21-d318ef0efef6",
"650babc9-9d68-4b73-9332-11972ca26f7b/compound/ca85f0e1-e6b7-458b-8f88-d4ed6b580217"
],
"hmdb":[
"HMDB01488"
],
"inchi_key":[
"PVNIIMVLHYAWGP-UHFFFAOYSA-M"
],
"kegg.compound":[
"C00253"
],
"kegg.drug":[
"D00049"
],
"metanetx.chemical":[
"MNXM274"
],
"reactome.compound":[
"8869604",
"197230"
],
"sabiork":[
"1994"
],
"sbo":"SBO:0000247",
"seed.compound":[
"cpd00218"
]
}
},
{
"id":"pgp180_c",
"name":"Phosphatidylglycerophosphate (dioctadecanoyl, n-C18:0)",
"compartment":"c",
"charge":-3,
"formula":"C42H81O13P2",
"notes":{
"original_bigg_ids":[
"pgp180_c"
]
},
"annotation":{
"bigg.metabolite":[
"pgp180"
],
"biocyc":[
"META:CPD-12820"
],
"hmdb":[
"HMDB13504"
],
"inchi_key":[
"UZNYMWWMHBZMLI-IOLBBIBUSA-K"
],
"metanetx.chemical":[
"MNXM75104"
],
"sbo":"SBO:0000247",
"seed.compound":[
"cpd23598",
"cpd15547"
],
"slm":[
"000475620"
]
}
},
{
"id":"ichor_c",
"name":"Isochorismate",
"compartment":"c",
"charge":-2,
"formula":"C10H8O6",
"notes":{
"original_bigg_ids":[
"ichor_c"
]
},
"annotation":{
"bigg.metabolite":[
"ichor"
],
"biocyc":[
"META:ISOCHORISMATE"
],
"chebi":[
"CHEBI:24883",
"CHEBI:17582",
"CHEBI:14464",
"CHEBI:5997",
"CHEBI:29780"
],
"inchi_key":[
"NTGWPRCCOQCMGE-YUMQZZPRSA-L"
],
"kegg.compound":[
"C00885"
],
"metanetx.chemical":[
"MNXM799"
],
"sabiork":[
"5298"
],
"sbo":"SBO:0000247",
"seed.compound":[
"cpd00658"
]
}
},
{
"id":"pgp181_c",
"name":"Phosphatidylglycerophosphate (dioctadec-11-enoyl, n-C18:1)",
"compartment":"c",
"charge":-3,
"formula":"C42H77O13P2",
"notes":{
"original_bigg_ids":[
"pgp181_c"
]
},
"annotation":{
"bigg.metabolite":[
"pgp181"
],
"metanetx.chemical":[
"MNXM5269"
],
"sbo":"SBO:0000247"
}
},
{
"id":"nad_c",
"name":"Nicotinamide adenine dinucleotide",
"compartment":"c",
"charge":-1,
"formula":"C21H26N7O14P2",
"notes":{
"original_bigg_ids":[
"nad_c"
]
},
[truncated: 2,560,547 more chars]
