# Supplementary material for: RB-TnSeq elucidates dicarboxylic-acid-specific catabolism in β-proteobacteria for improved plastic monomer upcycling
Source: Appl Environ Microbiol. 2025 Sep 22;91(10):e00924-25. doi: 10.1128/aem.00924-25 (PMC12543098; doi:10.1128/aem.00924-25)
Supplement: File S6 — Full RB-TnSeq data sets for all organisms. [file aem.00924-25-s0006.xlsx]

## Sheet: CL21_Fitness
sysName	desc	set9IT064 D-Glucose (C)	set9IT082 D-Glucose (C)	set9IT065 acetate (C)	set9IT083 acetate (C)	set9IT066 propionate (C)	set9IT084 propionate (C)	set9IT067 butyrate (C)	set9IT085 butyrate (C)	set9IT074 succinate (C)	set9IT092 succinate (C)	set9IT068 Valeric (C)	set9IT086 Valeric (C)	set10IT030 Disodium Glutarate (C)	set10IT031 Disodium Glutarate (C)	set9IT069 Hexanoic (C)	set9IT087 Hexanoic (C)	set9IT075 adipate (C)	set9IT093 adipate (C)	set9IT070 Heptanoic (C)	set9IT088 Heptanoic (C)	set9IT076 Pimelic (C)	set9IT094 Pimelic (C)	set9IT071 Octanoic (C)	set9IT089 Octanoic (C)	set9IT077 Suberic (C)	set9IT078 Azelaic (C)	set8IT063 Sebacic (C)	set9IT079 Sebacic (C)	set9IT073 Lauric (C)	set9IT091 Lauric (C)	set8IT064 Dodecandioic (C)	set9IT080 Dodecandioic (C)	set8IT065 Protocatechuic Acid (C)	set9IT081 Protocatechuic Acid (C)
ABZR87_RS00005	hypothetical protein	0.335	0.082	0.062	-0.151	0.249	0.192	0.783	0.366	-0.29	0.796	0.155	0.057	0.306	0.205	0.192	0.572	0.066	0.663	0.461	0.54	-0.071	0.583	-0.554	0.161	0.158	0.314	0.464	0.183	0.1	0.163	0.488	0.116	0.257	-0.396
ABZR87_RS00010	translocation/assembly module TamB domain-containing protein	0.629	0.491	0.51	0.434	0.649	0.836	0.875	0.508	0.581	0.712	0.382	0.3	0.368	0.33	0.369	0.572	0.426	0.398	0.641	0.451	0.358	0.429	1.323	1.59	0.602	0.616	0.387	0.629	0.621	0.548	0.405	0.727	0.174	0.569
ABZR87_RS00015	autotransporter assembly complex family protein	0.415	0.448	0.322	0.393	0.598	0.567	0.575	0.31	0.436	0.516	0.382	0.294	0.248	0.334	0.263	0.222	0.304	0.348	0.438	0.453	0.322	0.191	1.266	1.234	0.423	0.447	0.467	0.536	0.543	0.44	0.435	0.404	0.285	0.292
ABZR87_RS00020	DUF3460 family protein	0.196	-0.1	0.045	-0.046	0.247	-0.305	-0.488	-0.532	0.213	-0.052	-0.259	-0.178	0.431	0.628	-0.412	-0.442	0.146	-0.204	-1.051	-0.407	-0.118	-0.075	-0.81	-1.211	0.208	-0.287	-0.975	-0.287	0.117	0.256	0.705	0.18	-0.016	-0.116
ABZR87_RS00035	ParA family protein	-0.002	0.186	0.068	0.25	0.033	0.186	-0.138	0.209	0.006	0.132	0.007	0.121	0.165	-0.131	0.235	-0.068	0.128	-0.147	0.223	-0.023	-0.12	0.083	0.435	0.002	-0.065	-0.17	0.32	0.112	0.169	0.347	-0.17	0.071	-0.136	-0.306
ABZR87_RS00040	cobyric acid synthase	0.255	-0.124	0.165	0.054	0.209	0.084	0.154	0.253	0.263	0.049	0.225	0.147	0.181	0.028	-0.064	0.07	-0.004	0.073	-0.287	0.081	0.182	0.027	-0.642	0.087	0.288	-0.348	0.016	0.276	0.212	0.119	0.105	-0.065	-0.108	-0.2
ABZR87_RS00045	bifunctional adenosylcobinamide kinase/adenosylcobinamide-phosphate guanylyltransferase	0.134	0.044	0.088	0.142	0.082	0.2	0.141	-0.017	0.023	0.236	0.307	-0.063	-0.016	-0.128	0.343	0.057	0.163	0.143	0.235	0.159	0.151	-0.007	0.044	0.356	0.145	-0.039	-0.14	0.342	0.181	0.2	0.204	0.18	0.105	0.127
ABZR87_RS00050	adenosylcobinamide-phosphate synthase CbiB	0.467	0.307	0.384	0.111	0.06	0.274	-0.102	-0.151	0.181	0.171	0.44	-0.367	0.465	0.341	0.425	0.272	0.125	0.022	0.125	0.662	0.375	0.344	-0.541	-0.047	0.558	0.429	-1.244	0.093	0.281	0.198	0.313	0.293	-0.005	0.443
ABZR87_RS00055	threonine-phosphate decarboxylase CobD	0.397	0.072	0.216	-0.028	0.258	0.082	0.13	0.207	0.171	-0.092	0.041	0.354	0.195	0.234	0.5	0.01	0.03	0.024	0.004	0.183	-0.331	0.111	-0.495	0.079	-0.03	0.644	-0.472	0.21	0.055	0.178	0.015	0.108	0.127	0.38
ABZR87_RS00060	cobalamin-binding protein	0.346	0.223	0.103	0.307	0.314	0.289	0.524	0.227	0.294	-0.011	-0.123	0	0.507	0.394	-0.114	-0.167	0.3	0.21	0.477	0.258	0.022	0.167	0.291	0.291	0.147	0.125	0.146	0.653	-0.055	0.03	0.44	0.45	0.583	0.436
ABZR87_RS00070	adenosylcobinamide-GDP ribazoletransferase	0.231	0.038	0.22	0.141	0.296	0.216	0.307	0.304	-0.027	0.526	0.358	0.166	0.285	0.057	0.195	0.164	0.151	0.499	0.254	0.418	0.221	0.297	0.304	-0.149	0.121	0.165	0.492	0.248	0.026	0.205	0.264	0.279	0.097	0.289
ABZR87_RS00075	nicotinate-nucleotide--dimethylbenzimidazole phosphoribosyltransferase	-0.023	0.238	0.039	0.047	0.313	0.002	0.03	0.007	0.025	0.155	0.081	-0.072	-0.074	0.079	0.076	0.051	0.001	-0.112	0.091	0.003	0.031	0.033	-0.257	0.517	0.206	-0.326	0.339	-0.007	-0.051	-0.092	0.057	0.191	0.149	-0.236
ABZR87_RS00080	cob(I)yrinic acid a,c-diamide adenosyltransferase	0.309	0.172	0.223	0.469	0.185	-0.001	0.151	-0.067	0.2	0.111	0.064	0.243	0.122	0.044	0.018	0.082	0.054	0.116	0.036	0.41	0.079	0.207	0.138	-0.013	0.456	-0.097	-0.275	0.108	0.406	0.361	-0.082	-0.146	0.308	-0.156
ABZR87_RS00085	ABC transporter ATP-binding protein	-0.448	0.465	-0.537	-0.214	0.426	-0.366	-0.044	-0.009	0.02	0.076	-0.706	-0.025	-0.095	0.395	0.078	0.074	0.644	-0.028	0.32	0.054	0.05	0.231	-0.929	-0.335	0.148	0.124	1.205	0.388	0.242	0.268	0.182	0.343	0.364	0.507
ABZR87_RS00090	iron ABC transporter permease	0.418	0.377	0.286	0.136	0.173	0.438	0.02	0.51	0.328	0.148	-0.16	0.103	0.131	0.125	0.44	0.046	0.037	0.226	0.159	0.033	0.066	0.069	-0.096	-0.217	0.281	0.5	-0.486	0.485	0.144	0.122	0.23	0.606	0.244	0.452
ABZR87_RS00095	TonB-dependent receptor	0.216	0.153	0.186	0.001	0.278	0.209	0.072	0.07	-0.006	0.059	-0.01	0	0.121	0.001	0.042	-0.019	0.114	-0.041	0.076	-0.035	0.179	0.059	-0.29	-0.536	-0.024	0.131	-0.164	0.243	0.141	-0.026	0.226	0.318	0.433	0.418
ABZR87_RS00100	hypothetical protein	0.656	0.26	-0.503	0.461	-0.425	0.195	-0.207	0.292	-0.321	0.434	0.744	-0.488	0.038	-0.144	0.356	0.296	0.195	-0.228	0.068	0.228	0.377	0.439	1.113	0.492	-0.073	0.119	0.315	-0.609	0.453	0.483	-1.347	0.311	-0.378	-1.57
ABZR87_RS00105	cell division protein ZapA	0.152	0.301	0.281	0.223	0.369	0.21	0.399	0.363	0.516	0.555	0.217	0.494	0.06	0.206	0.163	0.182	0.577	0.24	0.016	0.308	0.103	0.082	-0.399	0.72	0.269	0.372	-0.117	0.164	0.199	0.471	-0.388	-0.046	-0.306	-0.111
ABZR87_RS00115	EVE domain-containing protein	0.043	0.003	0.073	0.295	-0.11	0.197	0.105	0.009	-0.055	0.106	-0.077	0.189	0.189	0.056	0.086	-0.017	0.041	0.16	0.125	0.161	0.02	0.231	0.201	0.24	-0.087	-0.1	-0.071	0.136	-0.116	-0.029	-0.13	0.017	-0.165	-0.197
ABZR87_RS00120	SIMPL domain-containing protein	0.135	0.272	0.112	0.038	0.252	-0.113	0.291	0.086	0.142	-0.011	0.032	0.005	0.303	0.322	0.146	-0.095	0.252	0.134	0.007	0.015	-0.166	-0.161	0.17	-0.08	0.259	0.095	0.332	0.213	0.194	0.03	0.453	0.267	0.087	0.1
ABZR87_RS00130	LysR substrate-binding domain-containing protein	-0.017	0.035	-0.092	-0.145	-0.191	-0.078	-0.13	-0.082	0.052	-0.098	-0.165	0.014	0.008	-0.217	0.072	0.193	0.005	-0.248	-0.143	0.211	0.112	0.002	-0.177	0.164	0.114	-0.351	0.192	-0.111	-0.114	0.007	0.263	0.11	-0.31	0.228
ABZR87_RS00135	dihydroxy-acid dehydratase	0.085	0.105	0.088	0.118	0.066	0.041	0.123	0.106	0.188	0.218	0.026	0.038	0.037	0.03	0.016	0.039	0.151	0.074	-0.008	0.112	0.1	0.111	0.11	0.248	0.014	0.04	-0.131	0.09	0.156	0.109	0.217	0.127	0.033	-0.007
ABZR87_RS00140	DUF2486 family protein	0.424	0.168	0.452	0.255	0.736	0.023	0.465	0.191	0.189	0.449	0.603	0.19	0.351	0.261	-0.145	0.404	0.531	0.355	0.333	0.323	0.469	0.506	0.698	0.624	0.606	0.398	-0.397	0.196	0.295	0.447	0.624	0.585	-0.178	-0.707
ABZR87_RS00150	leucyl aminopeptidase	0.176	0.244	0.108	-0.128	-0.149	-0.257	-0.422	-0.107	0.069	0.078	0.156	-0.103	0.362	0.122	-0.087	-0.028	0.173	0.196	-0.196	0.159	-0.115	-0.12	-1.548	-1.093	-0.142	-0.032	-0.154	-0.229	0.019	-0.109	-0.445	-0.249	-1.79	-0.937
ABZR87_RS00170	5-carboxymethyl-2-hydroxymuconate Delta-isomerase	0.221	0.24	0.03	0.137	0.002	-0.017	-0.088	0.313	0.201	0.34	0.366	0.341	0.369	-0.168	0.311	0.345	0.521	-0.064	0.134	0.242	0.316	0.221	0.328	-0.09	0.52	0.239	-0.284	0.475	0.016	0.079	-0.345	-0.4	0.213	-0.32
ABZR87_RS00175	LysR family transcriptional regulator	-0.268	-0.134	-0.027	-0.602	-0.261	-0.02	-0.457	-0.249	-0.091	-0.099	0.24	-0.083	-0.006	-0.512	-0.026	0.179	0.071	-0.04	-0.506	-0.067	-0.089	0.053	-0.369	0.697	-0.696	-0.563	-1.096	-0.159	0.072	-0.262	0.242	-0.194	-0.345	-0.312
ABZR87_RS00180	NAD(P)-dependent alcohol dehydrogenase	0.058	0.026	0.022	0.084	0.051	0.358	-0.639	-0.268	-0.047	0.059	-0.129	-0.126	-0.276	-0.332	-0.074	0.073	0.001	0.176	-0.15	0.155	0.171	-0.176	0.071	-0.038	-0.042	-0.096	-0.227	-0.025	-0.169	0.127	-0.148	-0.024	0.029	0.323
ABZR87_RS00185	uroporphyrinogen-III C-methyltransferase	-3.647	-3.437	-1.857	-3.016	-3.475	-3.764	-2.963	-2.909	-2.72	-2.26	-2.893	-2.997	0.078	0.179	-4.247	-3.238	-3.342	-3.715	-3.972	-4.584	-3.704	-3.632	-3.7	-3.548	-4.671	-4.337	-3.791	-3.829	-2.677	-3.485	-3.793	-3.747	-2.655	-1.233
ABZR87_RS00190	sulfate adenylyltransferase subunit 1	-3.911	-4.721	-2.273	-2.406	-3.489	-3.454	-4.635	-3.026	-3.005	-3.848	-4.603	-4.194	0.242	0.312	-4.555	-4.251	-0.965	-1.165	-5.135	-6.125	-4.557	-3.688	-4.258	-4.529	-4.662	-4.686	-4.909	-5.683	-2.491	-2.902	-4.99	-4.908	-4.059	-2.67
ABZR87_RS00195	sulfate adenylyltransferase subunit CysD	-3.411	-3.925	-2.562	-2.097	-2.349	-3.501	-2.307	-3.203	-3.013	-3.397	-2.767	-3.392	-0.026	0.14	-3.496	-2.501	-1.148	-1.326	-4.254	-3.249	-2.449	-3.681	-2.634	-6.137	-6.235	-6.638	-3.755	-3.669	-2.437	-2.073	-3.783	-4.904	-2.431	-0.677
ABZR87_RS00200	phosphoadenylyl-sulfate reductase	-5.242	-5.224	-2.251	-2.272	-3.316	-5.115	-3.787	-3.179	-3.084	-4.203	-5.378	-2.842	-0.283	0.01	-4.254	-3.592	-1.239	-1.227	-5.78	-5.564	-4.53	-5.548	-4.007	-3.827	-5.333	-5.85	-5.656	-5.514	-2.421	-3.288	-4.948	-5.029	-4.151	-1.632
ABZR87_RS00205	DUF934 domain-containing protein	-3.515	-4.193	-2.938	-2.591	-2.101	-2.742	-2.948	-3.243	-1.914	-2.538	-5.779	-3.09	-0.199	-0.069	-3.357	-2.886	-1.681	-1.89	-6.56	-6.887	-3.201	-3.954	-4.203	-4.113	-3.126	-4.677	-6.155	-3.93	-2.412	-3.021	-5.307	-4.198	-4.108	-2.112
ABZR87_RS00210	nitrite/sulfite reductase	-4.378	-4.767	-2.865	-2.179	-3.592	-3.017	-3.687	-3.319	-2.964	-2.804	-3.734	-4.086	-0.02	-0.172	-4.927	-4.402	-2.973	-3.415	-4.065	-5.326	-4.486	-4.354	-4.132	-4.403	-4.663	-4.623	-4.619	-4.68	-2.936	-3.046	-4.608	-3.936	-3.454	-1.287
ABZR87_RS00215	sulfite exporter TauE/SafE family protein	-1.634	-1.55	-1.555	-0.992	-1.22	-1.74	-1.606	-1.341	-1.295	-1.277	-1.535	-1.619	-0.012	-0.085	-1.301	-1.673	-0.689	-0.872	-2.875	-2.614	-1.561	-1.553	-2.966	-2.652	-1.866	-1.96	-2.932	-1.712	-1.479	-1.72	-2.132	-2.068	-1.538	-1.627
ABZR87_RS00220	CysB family HTH-type transcriptional regulator	-3.398	-3.501	-2.288	-2.292	-2.759	-3.225	-3.691	-2.838	-2.711	-2.503	-2.724	-3.502	-0.108	-0.071	-3.811	-3.347	-1.565	-1.83	-5.126	-4.947	-2.816	-2.85	-5.041	-4.393	-3.25	-4.093	-3.942	-4.898	-2.105	-2.405	-3.753	-4.143	-2.256	-1.492
ABZR87_RS00225	ABC transporter substrate-binding protein	0.068	0.057	0.027	-0.069	0.103	-0.081	0.131	-0.099	0.118	-0.05	0.159	-0.006	-0.079	0.006	-0.068	0.131	-0.105	0.063	0.055	0.113	-0.175	0.054	-0.019	-0.292	0.026	-0.015	-0.072	0.007	0.166	0.216	-0.03	0.01	0.053	0.035
ABZR87_RS00230	NAD(P)-dependent oxidoreductase	0.05	0.498	0.097	0.206	0.244	0.253	-0.145	0.293	0.207	0.346	-0.082	0.422	-0.293	0.342	0.161	0.22	0.409	0.161	-0.239	-0.117	0.242	0.263	-0.204	1.671	0.208	0.399	-3.958	-0.499	0.104	0.337	-0.123	-0.166	0.424	0.224
ABZR87_RS00240	dihydroxy-acid dehydratase	0.002	-0.06	0.028	-0.235	-0.111	-0.093	0.113	0.007	0.037	-0.021	0.123	-0.038	-0.072	0.124	0.105	0.016	-0.169	0.069	-0.016	-0.122	-0.001	0.035	0.167	-0.418	0.018	-0.033	0.018	-0.017	0.009	0.14	-0.023	-0.166	0.09	0.14
ABZR87_RS00245	2,5-didehydrogluconate reductase DkgB	0.014	-0.01	-0.054	0.05	0.144	0.084	0.261	-0.038	0.181	0.212	-0.107	0.011	0.225	-0.118	0.249	0.047	0.065	0.123	0.105	0.023	0.112	-0.048	0.004	-0.261	0.147	-0.105	-0.154	0.314	0.056	0.073	-0.228	0.286	0.155	0.137
ABZR87_RS00250	MFS transporter	0.151	0.037	0.111	0.158	0.192	0.121	-0.064	0.225	0.208	0	-0.107	0.04	-0.101	-0.216	0.168	-0.025	0.167	-0.04	0.03	0.144	0.191	0.1	-0.218	0.188	0.017	-0.238	-0.034	-0.029	-0.03	0.056	0.258	-0.056	-0.148	0.039
ABZR87_RS00255	TIGR03571 family LLM class oxidoreductase	0.155	-0.014	-0.016	-0.087	0.41	0.07	-0.041	0.051	0.298	0.516	0.119	-0.232	-0.278	-0.034	0.085	-0.001	0.021	0.241	-0.373	-0.111	-0.066	-0.087	0.35	-1.529	-0.049	0.204	0.167	0.103	0.502	-0.011	0.293	-0.386	0.288	-0.431
ABZR87_RS00260	MarR family winged helix-turn-helix transcriptional regulator	0.147	0.309	0.283	-0.235	-0.196	-0.044	0.135	-0.116	0.052	0.318	-0.131	-0.528	-0.633	-0.073	0.152	0.256	-0.132	0.191	-0.511	-0.779	-0.491	-0.315	-1.06	-1.087	0.163	0.185	-1.459	-0.461	-0.218	0.121	-0.43	-0.284	-0.24	-0.265
ABZR87_RS00265	chloride channel protein	0.22	0.145	0.338	0.282	0.326	0.23	0.136	0.021	0.12	0.405	0.468	0.145	0.204	0.129	0.341	0.112	0.165	0.185	0.314	0.077	0.304	0.083	0.097	-0.256	0.118	0.327	0.076	0.127	0.147	0.154	0.352	0.262	-0.003	-0.027
ABZR87_RS00270	sensor domain-containing diguanylate cyclase	0.041	0.078	0.141	0.233	0.216	0.183	0.148	0.123	0.064	0.084	0.135	0.067	-0.052	-0.055	0.069	0.254	-0.05	0.08	-0.074	0.005	0.222	0.071	-0.681	-0.192	0.146	0.058	-0.309	0.187	0.05	0.159	-0.025	0.054	-0.079	-0.116
ABZR87_RS00275	NAD-dependent epimerase/dehydratase family protein	0.047	0.152	-0.049	-0.153	0.247	0.009	0.283	0.243	-0.169	-0.116	0.096	0.08	-0.428	-0.084	0.159	0.13	-0.12	0.125	-0.268	-0.39	0.021	0.013	-0.498	-0.633	0.073	-0.066	0.177	-0.097	0	-0.125	-0.028	0.078	-0.232	-0.178
ABZR87_RS00280	CDP-6-deoxy-delta-3,4-glucoseen reductase	-0.163	-0.084	0.031	0.158	-1.085	-0.841	0.012	0.195	-0.561	-0.201	0.07	0.07	0.378	0.36	-0.122	-0.049	-0.625	-0.421	-1.974	-1.788	0.113	-0.014	-2.392	-2.39	-0.163	-0.547	-1.067	-0.848	-0.057	0.052	-1.076	-1.356	-0.705	-0.838
ABZR87_RS00285	acetylornithine transaminase	-4.486	-3.26	-3.017	-3.712	-3.918	-4.361	-4.373	-4.496	-4.589	-3.341	-4.195	-4.458	-0.645	-2.481	-4.33	-3.03	-4.378	-4.329	-3.629	-3.809	-4.426	-3.975	-3.476	-3.571	-4.45	-4.115	-3.966	-3.886	-3.207	-4.48	-4.204	-3.791	-2.653	-0.961
ABZR87_RS00290	GNAT family N-acetyltransferase	0.118	0.265	0.105	-0.007	0.267	0.198	0.159	0.201	0.149	0.076	0.107	0.046	-0.194	0.35	0.24	0.149	-0.122	0.161	0.156	0.011	0.203	-0.022	0.385	0.148	0.007	0.116	0.198	0.192	0.088	0.061	-0.021	0.218	-0.099	0.23
ABZR87_RS00295	ABC transporter ATP-binding protein	-0.363	0.004	0.009	-0.315	-0.243	-0.05	-0.61	-0.377	-0.146	0.12	-0.405	-0.12	-0.264	-0.171	-0.075	-0.052	-0.265	0.343	0.345	0.147	0.382	-0.119	0.988	-0.466	-0.06	-0.148	-1.417	-0.148	-0.367	-0.149	-0.197	-0.017	0.238	0.133
ABZR87_RS00300	ABC transporter ATP-binding protein	-0.035	-0.097	-0.148	0.17	-0.393	0.04	-0.512	-0.207	0.044	0.161	0.044	-0.122	-0.084	-0.21	-0.019	0.014	-0.164	0.161	0.185	0.423	0.033	-0.057	0.147	0.18	0.016	0.137	-0.162	0.13	-0.027	-0.091	0.15	0.073	0.063	0.18
ABZR87_RS00305	ABC transporter ATP-binding protein	0.065	0.018	0.135	0.123	-0.117	-0.151	-0.149	-0.083	0.156	0.058	0.085	0.038	-0.1	0.033	0.115	0.142	-0.012	0.026	0.154	0.189	0.187	0.054	0.439	0.286	-0.075	-0.21	-0.24	0.006	0.113	-0.01	-0.052	0.034	0.051	0.283
ABZR87_RS00310	branched-chain amino acid ABC transporter permease	0.08	-0.002	0.313	0.351	-0.143	-0.283	-0.191	-0.212	0.123	-0.015	-0.048	0.005	-0.219	-0.315	-0.086	-0.093	0.133	0.038	0.316	0.124	0.047	0.2	-0.009	0.22	-0.04	-0.176	-0.132	0.044	0.127	0.216	-0.026	0.002	-0.037	0.258
ABZR87_RS00315	branched-chain amino acid ABC transporter substrate-binding protein	0.087	0.029	0.156	0.238	0.011	-0.173	-0.342	-0.149	0.014	-0.021	-0.071	-0.033	-0.034	0.026	0.019	-0.065	-0.006	-0.036	-0.04	0.012	0.148	0.23	-0.605	0.004	-0.019	-0.624	-0.153	0.019	-0.029	0.006	-0.015	-0.118	0.141	0.036
ABZR87_RS00325	peptidylprolyl isomerase	0.317	1.102	-1.848	-1.068	-3.241	-1.269	0.527	0.112	-2.093	-3.222	-3.036	-2.153	3.942	3.704	-1.217	-0.053	0.038	0.007	-3.436	-3.286	-0.683	0.467	-2.821	-2.887	-1.383	1.559	-0.279	0.46	-3.77	-2.713	0.61	0.151	0.189	-0.107
ABZR87_RS00330	DNA repair protein RadC	0.143	0.028	0.239	0.222	0.173	0.065	0.352	-0.055	0.186	0.157	0.191	0.237	0.083	0.04	0.176	0.269	0.218	0.161	-0.01	0.149	0.174	0.088	-0.339	0.085	-0.006	0.066	-0.076	0.361	0.145	0.139	-0.108	0.091	-0.01	0.039
ABZR87_RS00340	50S ribosomal protein L33	-0.261	-0.681	0.035	-0.231	-0.631	-0.211	0.137	-0.279	-0.008	0.47	0.043	-0.057	0.55	0.64	-0.378	-0.598	-0.347	0.035	-0.682	-0.696	-0.223	0.081	-0.309	-1.057	0.054	-0.831	-0.652	-1.301	-0.663	0.062	-0.526	-0.549	-0.052	-0.253
ABZR87_RS00345	L-aspartate oxidase	-0.831	-0.86	-1.084	-1.157	-0.686	-0.793	-1.534	-1.106	-1.654	-1.483	-1.247	-1.04	0.199	0.044	-1.526	-1.474	-0.14	-0.113	-3.353	-2.637	-0.519	-0.542	-4.616	-4.542	-1.21	-3.486	-4.184	-2.3	-1.245	-1.046	-3.704	-4.168	-0.002	0.111
ABZR87_RS00350	carboxylating nicotinate-nucleotide diphosphorylase	-2.2	-2.146	-1.463	-1.071	-1.692	-2.694	-1.973	-1.842	-1.608	-1.598	-2.072	-2.573	0.745	0.622	-2.153	-2.445	-0.553	-0.386	-4.292	-4.486	-1.639	-1.521	-5.22	-4.107	-2.488	-2.026	-4.384	-3.77	-1.333	-1.44	-2.981	-4.317	-0.132	-0.34
ABZR87_RS00355	quinolinate synthase NadA	-2.248	-2.41	-1.221	-1.24	-2.667	-2.852	-2.04	-1.851	-1.974	-1.731	-2.427	-1.977	0.569	0.295	-2.665	-2.111	-0.429	-0.519	-4.094	-4.02	-1.936	-1.609	-4.348	-4.637	-3.126	-4.529	-4.322	-4.163	-1.537	-1.688	-4.225	-5.07	-0.198	-0.153
ABZR87_RS00360	acyl-CoA desaturase	0.052	-0.776	-1.244	-1.996	-0.902	-1.188	-0.558	-1.586	-1.018	-0.692	-2.125	-1.063	0.719	0.683	-1.703	-1.491	-0.713	-2.063	-1.453	-0.723	-0.338	-1.625	-0.208	-1.814	-1.177	-1.248	1.615	-0.327	-0.883	-1.101	1.168	-2.125	1.14	0.428
ABZR87_RS00365	mechanosensitive ion channel domain-containing protein	0.248	0.156	0.009	-0.185	0.281	-0.171	-0.146	0.034	0.16	0.218	0.207	0.026	0.224	0.139	-0.158	-0.13	0.173	0.038	0.085	0.183	0.048	0.217	-0.626	0.015	0.156	-0.179	-0.289	-0.03	0.257	-0.034	-0.044	-0.048	0.014	0.245
ABZR87_RS00370	phospholipase D family protein	0.041	0.087	0.071	0.042	0.09	-0.102	0.165	0.108	0.165	-0.098	-0.035	0.038	0.34	0.332	-0.089	-0.117	0.194	-0.114	-0.575	0.02	-0.223	0.195	0.532	0.287	-0.025	0.035	-0.227	0.027	0.071	-0.009	0.298	-0.154	-0.019	0.029
ABZR87_RS00375	RsmB/NOP family class I SAM-dependent RNA methyltransferase	0.196	0.349	0.248	0.178	0.305	0.514	0.198	0.155	0.4	0.321	0.446	0.217	-0.009	-0.09	0.136	-0.037	-0.14	0.046	0.548	0.741	-0.148	-0.094	1.402	0.869	0.055	0.073	0.121	0.361	0.269	0.238	0.279	0.664	0.022	0.137
ABZR87_RS00385	response regulator transcription factor	-0.589	0.599	0.038	0.1	-0.993	0.658	0.417	0.557	0.109	-0.532	-0.585	0.281	-0.202	-0.298	-0.181	-0.314	-0.797	-0.19	0.822	1.521	-0.288	-1.188	1.586	-1.145	-0.293	0.003	-1.822	-0.116	-0.423	0.395	0.667	-0.157	-0.883	-1.449
ABZR87_RS00390	hybrid sensor histidine kinase/response regulator	-0.061	-0.114	0.09	0.196	0.179	0.188	0.026	0.132	-0.016	0.02	0.248	-0.012	0.008	-0.178	0.097	0.173	-0.353	-0.266	0.822	0.991	-0.559	-0.439	-0.367	0.373	0.017	-0.087	0.104	0.121	0.176	0.048	0.165	-0.474	-0.496	-0.137
ABZR87_RS00410	DUF4180 domain-containing protein	0.072	-0.413	0.089	-0.152	-0.157	0.157	0.152	0.186	-0.148	0.073	0.051	0.348	-0.101	-0.245	-0.038	-0.059	-0.156	-0.333	-0.046	-0.386	-0.477	-0.038	0.179	-0.571	-0.391	-0.126	-0.382	0	0.084	-0.075	-0.179	-0.116	0.182	-0.5
ABZR87_RS00415	YdcF family protein	0.152	0.357	0.161	0.367	-0.163	0.22	0.048	0.103	0.072	0.079	0.383	0.156	0.198	0.097	0.275	0.055	0.052	0.051	-0.053	0.203	0.147	0.247	-0.595	-0.3	0.107	0.061	0.23	0.21	0.094	0.407	-0.124	0.369	-0.201	0.245
ABZR87_RS00425	LLM class flavin-dependent oxidoreductase	-0.077	-0.045	-0.164	-0.262	0.056	0.032	0.058	-0.211	-0.095	-0.184	-0.192	0.031	0.182	0.079	0.196	-0.143	-0.207	0.008	0.045	-0.054	-0.119	-0.208	-0.023	0.288	-0.154	-0.184	-0.014	0.066	-0.007	0.052	-0.094	-0.157	-0.075	-0.122
ABZR87_RS00435	ATP-dependent Clp protease ATP-binding subunit ClpA	-2.816	-2.891	-1.163	-0.878	-3.768	-3.705	-2.963	-3.782	-2.586	-2.184	-2.479	-3.188	-0.72	-0.927	-3.278	-3.187	-2.638	-2.99	-4.06	-4.424	-3.618	-4.262	-3.757	-3.814	-3.353	-3.645	-3.852	-4.482	-0.938	-0.84	-3.564	-3.734	-3.318	-1.513
ABZR87_RS00440	ATP-dependent Clp protease adapter ClpS	-0.418	-0.275	-0.137	-0.128	-0.791	-0.797	-1.3	-1.127	-0.17	-0.053	-0.302	-0.498	-0.688	-0.782	-0.478	-0.473	-0.945	-1.02	-0.217	-0.345	-0.574	-0.764	-0.207	0.535	-0.236	-0.497	-1.293	-0.108	-0.26	-0.112	0.049	-0.426	-0.01	0.069
ABZR87_RS00445	cold-shock protein	0.253	0.336	-0.141	-0.684	0.4	-0.018	0.08	0.107	0.171	0.114	-0.016	-0.188	-0.172	-0.327	0.332	0.175	-0.02	0.092	0.135	-0.298	0.2	0.207	-0.833	-1.121	0.393	-0.332	-0.491	0.558	0.126	-0.209	-0.642	0.159	-0.214	0.164
ABZR87_RS00450	DUF2501 domain-containing protein	0.303	0.04	0.088	0.131	0.118	0.258	0.344	0.265	0.211	0.13	-0.119	0.335	0.369	0.13	0.154	0.371	0.382	0.369	0.103	0.185	0.018	0.248	-0.162	-0.406	0.199	-0.148	0.547	0.343	0.199	0.2	0.166	0.312	0.208	0.429
ABZR87_RS00455	DUF4126 domain-containing protein	0.306	-0.072	-0.211	0.181	0.273	0.061	-0.594	-0.078	0.04	0.246	-0.191	0.348	0.372	0.464	0.089	0.476	-0.023	0.23	0.254	0.209	-0.399	-0.052	-0.348	1.06	0.044	-0.047	-0.776	-0.038	0.308	0.008	0.032	0.946	0.783	-0.124
ABZR87_RS00475	metallophosphoesterase	0.135	0.16	0.204	0.051	0.069	0.14	0.133	0.058	0.103	0.046	0.056	0.1	-0.089	0.122	-0.018	-0.028	0.066	0.087	0.116	0.059	0.065	-0.024	0.3	0.076	0.102	0.258	0.356	0.168	-0.14	0.204	0.055	0.13	-0.059	-0.052
ABZR87_RS00480	cytochrome-c peroxidase	0.012	0.149	0.101	0.088	0.158	-0.009	0.268	0.135	0.185	0.119	0.24	0.225	-0.358	-0.022	0.006	0.169	-0.068	0.283	0.049	0.066	0.406	0.124	0.053	0.402	0.187	0.421	0.077	0.246	0.311	0.238	0.094	0.081	0.165	0.259
ABZR87_RS00485	DUF192 domain-containing protein	0.025	0.169	0.269	0.189	0.144	-0.039	0.168	0.393	-0.032	0.078	0.082	0.163	0.194	0.188	1.048	0.93	0.358	0.623	1.851	1.666	0.124	0.352	0.22	0.398	0.006	0.214	0.407	0.069	0.067	0.214	1.031	1.07	0.016	0.185
ABZR87_RS00490	MBL fold metallo-hydrolase	0.125	0.324	0.17	0.07	0.07	0.125	-0.036	0.007	0.132	0.125	-0.101	0.067	0.117	-0.151	0.016	0.013	-0.047	0.127	0.024	0.214	0.231	-0.086	0.244	-0.216	0.128	0.291	0.288	0.066	0.133	0.137	-0.013	0.244	0.117	-0.132
ABZR87_RS00495	MliC family protein	0.209	0.009	0.142	-0.109	0.109	0.216	0.233	0.185	0.018	0.065	-0.091	0.093	-0.07	0.209	-0.123	0.052	0.018	0.018	0.01	0.094	0.092	0.158	-0.349	-0.832	0.142	-0.669	0.209	0.013	0.039	0.2	0.088	0.063	0.097	0.023
ABZR87_RS00500	LysR substrate-binding domain-containing protein	0.137	-0.051	0.332	0.245	-0.045	0.093	0.115	0.217	0.196	0.192	0.322	-0.12	0.64	0.815	0.028	0.409	0.512	0.51	0.21	-0.026	0.302	0.421	-0.101	-0.229	0.214	0.16	0.089	0.023	0.345	0.257	-0.323	-0.117	0.074	-0.072
ABZR87_RS00505	LysR family transcriptional regulator	-0.069	0.054	-0.161	0.119	0.126	-0.033	0.164	-0.139	0.04	0.085	0.142	0.222	-0.003	0.075	-0.367	-0.458	0.014	0.154	-1.936	-1.724	-0.159	-0.069	-5.381	-5.359	-0.013	0.046	-0.22	0.096	0.228	0.134	-0.401	-0.451	0.043	-0.274
ABZR87_RS00510	MFS transporter	0.117	0.067	0.094	0.051	0.064	0.079	0.267	0.141	0.137	0.093	0.349	0.299	0.094	0.095	0.429	0.303	0.042	-0.008	-1.038	-0.962	0.048	0.019	-4.362	-4.754	0.13	-0.073	0.279	0.012	0.073	0.058	0.444	0.358	0.039	0.106
ABZR87_RS00515	DoxX family protein	0.114	-0.132	0.181	0.036	-0.081	-0.02	-0.088	-0.186	-0.173	0.02	-0.181	-0.15	-0.127	-0.208	0.023	-0.051	-0.086	-0.146	0.083	-0.145	0.085	-0.025	-0.642	-0.396	0.1	0.028	0.465	0.133	-0.016	-0.038	0.23	0.242	-0.076	0.005
ABZR87_RS00520	LysR family transcriptional regulator	0.136	0.396	0.002	-0.065	0.062	-0.083	0.138	-0.081	0.111	0.474	0.26	0.38	0.293	0.108	0.029	0.405	0.337	-0.374	0.066	0.129	0.075	0.35	0.594	-0.18	0.042	0.5	-0.077	0.259	0.418	0.151	0.427	0.264	0.275	0.737
ABZR87_RS00525	gamma-glutamyltransferase family protein	-0.007	0.031	-0.008	0.143	0.13	-0.008	-0.007	0.13	0.124	0.019	-0.138	0.019	0.034	-0.019	0.043	0.153	-0.031	0.197	-0.012	0.008	0.066	-0.002	0.13	0.05	0.144	0.186	0.095	0.19	0.001	0.034	0.049	0.204	0.099	0.062
ABZR87_RS00530	MFS transporter	0.026	-0.033	-0.009	0.052	0.095	0.155	0.217	-0.042	0.079	0.003	0.108	0.06	0.069	0.02	0.065	0.048	0.073	0.117	-0.062	0.106	-0.075	0.078	0.158	0.273	0.029	-0.029	0.27	0.019	0.039	-0.054	0.24	0.116	0.049	-0.093
ABZR87_RS00535	hypothetical protein	0.235	0.018	0.251	0.079	0.205	0.169	0.056	0.209	0.289	0.307	-0.151	0.083	0.091	0.149	0.145	0.175	0.201	0.11	0.11	0.073	0.219	0.108	-0.165	0.105	0.262	0.127	0.057	0.237	0.013	0.063	0.204	0.138	-0.046	0.442
ABZR87_RS00540	4-hydroxy-tetrahydrodipicolinate synthase	-0.121	-0.087	0.007	-0.221	-0.091	-0.247	-0.105	0.023	-0.115	-0.035	-0.289	-0.179	0.081	-0.115	-0.123	-0.144	-0.112	-0.045	-0.15	-0.14	-0.049	-0.089	-0.058	-0.499	0.026	0.08	0.448	-0.056	-0.136	0.235	0.273	0.159	0.089	-0.032
ABZR87_RS00545	hypothetical protein	-0.119	-0.126	-0.237	-0.167	-0.121	-0.164	-0.082	0.026	-0.001	0.151	0	0.18	0.202	-0.125	0.054	-0.02	-0.005	-0.049	0.076	-0.105	0.03	-0.03	-0.912	0.369	0.031	-0.294	0.6	-0.264	-0.079	0.24	-0.285	0.11	0.017	0.181
ABZR87_RS00550	neutral zinc metallopeptidase	0.024	0.011	0.069	0.091	0.173	0.192	0.209	0.057	0.058	0.017	-0.022	-0.148	-0.001	0.028	-0.06	0.143	0.056	0.056	0.032	0.001	0.156	0.068	-0.196	0.049	0.07	-0.007	0.176	0.008	-0.023	0.089	-0.052	0.196	-0.127	-0.037
ABZR87_RS00555	SDR family oxidoreductase	0.037	-0.091	0.054	-0.042	0.048	0.001	0.234	0.166	0.01	0.078	-0.007	0.017	0.156	0.038	0.074	0.022	0.142	0.111	0.132	0.105	0.176	0.157	-0.015	0.015	0.055	0.329	-0.002	0.106	0.24	0.025	0.124	0.283	0.131	0.03
ABZR87_RS00560	DNA-3-methyladenine glycosylase 2	-0.026	-0.071	0.05	0.007	0.087	0.052	0.058	0.155	0.101	0.005	0.124	0.003	-0.078	0.095	-0.014	-0.009	0.235	0.072	-0.182	-0.077	0.068	0.188	0.234	-0.13	0.137	0.075	0.426	0.157	0.087	0.043	0.026	-0.186	0.159	0.152
ABZR87_RS00565	methylated-DNA--[protein]-cysteine S-methyltransferase	0.138	0.193	-0.196	-0.075	-0.083	0.032	-0.191	0.176	0.02	-0.073	0.361	0.024	0.159	0.123	0.372	0.072	0.244	0.309	-0.003	-0.291	0.26	0.05	0.712	-0.116	0.077	-0.25	0.259	-0.132	-0.072	-0.008	0.271	0.178	-0.05	0.375
ABZR87_RS00570	DMT family transporter	0.084	-0.022	0.188	0.142	0.25	0.191	0.342	0.163	0.181	0.17	0.106	0.198	0.139	0.076	0.212	0.336	0.405	0.334	0.188	0.189	0.479	0.432	0.468	0.208	0.26	0.211	0.489	0.228	0.236	0.092	0.116	0.104	0.188	0.291
ABZR87_RS00575	HipA N-terminal domain-containing protein	0.013	-0.118	0.123	-0.072	0.202	0.425	0.644	0.625	0.179	0.208	0.12	0.058	0.427	0.444	0.467	0.425	1.153	1.309	-0.163	-0.089	1.425	1.432	0.414	0.585	0.771	0.548	0.88	0.469	0.198	-0.032	0.864	0.687	1.047	0.688
ABZR87_RS00580	hypothetical protein	-0.022	-0.393	-0.536	-0.279	-0.859	-0.303	-2.011	-0.701	-0.763	-0.397	-0.255	-0.416	-0.772	-0.346	-0.657	-0.541	-0.907	-0.783	-0.745	-0.577	-0.699	-1.268	-1.516	-1.422	-0.023	-0.46	-0.444	-0.121	0.138	-0.315	-0.205	-0.632	-0.844	-0.205
ABZR87_RS00585	M20 family metallopeptidase	0.05	0.081	0.014	-0.065	0.05	0.192	0.143	0.291	0.071	0.213	-0.036	0.207	0.072	-0.23	0.237	0.239	0.175	0.171	-0.074	-0.195	0.402	0.329	0.229	0.301	0.335	0.103	0.276	0.235	0.053	0.107	0.142	0.349	0.123	0.232
ABZR87_RS00590	transporter substrate-binding domain-containing protein	0.082	0.055	0.066	0.093	0.089	0.026	0.034	0.074	0.195	0.101	0.069	-0.059	-0.028	0.094	0.15	0.126	0.166	0.135	-0.076	-0.204	0.176	0.142	-0.45	-0.46	0.236	-0.391	0.367	0.168	0.126	0.208	0.177	-0.003	-0.033	0.044
ABZR87_RS00595	Tet(A)/Tet(B)/Tet(C) family tetracycline efflux MFS transporter	-0.196	-0.039	-0.095	-0.26	-0.082	-0.126	-0.054	-0.126	-0.024	-0.063	-0.277	-0.308	-0.185	0.051	-0.108	-0.076	0.027	-0.105	-0.169	-0.179	-0.123	-0.012	0.29	-0.114	0.032	0.008	-0.158	-0.105	0.007	-0.075	0.134	0.204	0.055	-0.048
ABZR87_RS00600	hypothetical protein	0.024	-0.346	0.385	0.343	0.476	0.286	0.673	0.301	0.15	0.612	-0.05	0.5	0.586	-0.015	0.121	0.039	0.039	0.423	-0.034	0.126	-0.181	-0.046	-3.093	0.519	0.154	0.762	-0.208	0.505	0.138	-0.148	-0.206	0.751	-0.155	0.538
ABZR87_RS00605	hypothetical protein	-0.09	0.003	-0.043	-0.077	-0.025	-0.061	0.364	0.189	-0.178	-0.001	-0.52	-0.025	-0.033	0.01	-1.502	-1.1	0.088	0.187	-2.546	-2.16	-0.099	0.161	-3.518	-3.257	0.088	0.141	-3.861	0.105	0.103	0.196	-4.044	-4.612	-0.121	-0.006
ABZR87_RS00610	HD-GYP domain-containing protein	0.022	0.006	0.002	-0.008	0.013	0.023	-0.071	0.091	0.057	-0.021	0.138	0.098	-0.055	0.173	-0.074	0.044	0.154	0.109	-0.073	-0.049	0.074	0.078	-0.197	-0.12	0.155	0.052	0.027	-0.006	-0.112	0.107	-0.177	0.122	-0.044	0.133
ABZR87_RS00615	glycine betaine ABC transporter substrate-binding protein	-0.018	-0.184	-0.08	0.048	0.053	-0.055	0.069	0.082	0.086	0.01	-0.109	0.131	-0.004	0.121	-0.091	0.035	-0.103	0.085	0.021	0.033	0.027	0.077	-0.083	-0.04	0.039	-0.193	0.028	-0.137	0.099	-0.009	0.274	0.019	0.098	-0.01
ABZR87_RS00620	sulfite exporter TauE/SafE family protein	0.083	-0.034	0.36	-0.115	0.105	-0.079	0.233	0.121	-0.041	0.086	-0.062	0.205	-0.022	-0.229	0.208	0.098	0.279	0.128	0.191	0.085	-0.126	0.116	0.173	-0.456	0.205	-0.075	0.385	0.004	0.064	0.087	-0.004	0.12	0.258	-0.089
ABZR87_RS00625	hypothetical protein	-0.374	0.046	-0.849	-0.125	-0.459	-1.197	-0.701	-0.048	0.239	-0.161	-0.346	-0.117	-0.192	-0.843	-0.065	-0.131	0.327	-0.01	-0.436	-0.397	0.149	-0.696	-0.511	0.173	-0.718	-0.646	1.063	0.258	-0.388	-0.152	-0.404	-0.085	0.019	-0.276
ABZR87_RS00630	GntP family permease	0.066	0.053	0.03	0.277	0.04	-0.036	-0.233	-0.09	0.005	0.38	-0.04	-0.031	0.053	0.001	-0.221	-0.038	-0.064	-0.199	-0.039	-0.66	-0.157	-0.297	-0.298	-0.223	-0.317	-0.461	-1.92	-0.463	-0.118	0.024	-0.343	-0.268	-0.159	-0.289
ABZR87_RS00635	hypothetical protein	0.102	0.19	0.128	0.108	-0.021	0.058	0.043	0.044	0.013	0.082	0.092	0.167	0.018	-0.06	0.084	0.203	0.047	0.06	0.219	0.158	0.062	-0.005	0.585	0.32	0.041	0.358	0.275	0.262	0.135	0.107	0.154	0.131	0.028	0.06
ABZR87_RS00640	MFS transporter	0.126	-0.092	-0.045	0.066	0.053	0.027	0.139	0.086	0.117	0.078	0.006	0.1	-0.135	0.087	0.132	0.186	0.182	0.03	0.194	0.179	0.054	0.078	0.814	0.247	-0.062	0.248	0.339	0.326	0.181	0.208	0.346	0.092	0.019	0.004
ABZR87_RS00645	oxidoreductase	-0.049	-0.043	0.391	0.051	0.101	0.061	-0.659	0.24	0.18	0.441	-0.106	-0.029	-0.444	0.237	0.233	0.246	-0.018	0.662	1.054	0.277	0.022	0.307	0.336	0.523	0.607	-0.01	-0.016	0.149	0.334	-0.14	0.333	0.452	0.119	0.597
ABZR87_RS00655	HutD family protein	0.067	-0.141	0.228	-0.184	-0.071	0.022	-0.209	0.025	-0.03	0.139	-0.22	0.259	-0.004	0.157	0.248	0.018	-0.028	0.085	-0.027	-0.553	-0.037	-0.244	1.148	0.542	0.133	-0.206	0.564	0.332	0.017	0.005	0.249	0.384	0.101	0.198
ABZR87_RS00660	formimidoylglutamase	-0.13	-0.044	-0.283	-0.084	-0.199	-0.315	0.051	-0.229	-0.045	-0.127	0.032	-0.097	-0.097	0	0.081	-0.037	0.036	-0.021	-0.057	0.216	-0.153	-0.121	0.513	0.631	-0.031	-0.056	-0.157	-0.227	-0.133	-0.109	0.141	-0.003	0.25	-0.268
ABZR87_RS00665	amino acid ABC transporter ATP-binding protein	0.066	0.079	0.135	0.039	0.032	-0.157	-0.276	0.03	-0.259	-0.254	-0.795	-0.072	-0.005	-0.326	0.122	-0.165	-0.688	-0.355	-0.495	0.239	-0.488	-0.151	1.216	-1.543	-0.512	-0.726	0.131	-0.295	-0.047	-0.383	-0.258	-1.107	0.11	-0.307
ABZR87_RS00670	amino acid ABC transporter permease	-0.003	0.133	-0.13	0.057	-0.274	0.058	-0.244	-0.087	0.036	0.166	-0.123	-0.029	-0.058	-0.086	0.076	-0.093	-0.071	-0.002	0.072	0.238	0.019	-0.059	-0.126	0.568	-0.015	0.381	0.102	0.093	0.042	0.083	0.182	0.162	0.07	-0.051
ABZR87_RS00675	glutamine ABC transporter substrate-binding protein	-0.078	-0.197	0.017	-0.307	-0.054	-0.122	-0.152	-0.017	-0.106	-0.099	-0.276	-0.043	-0.1	0.015	0.033	-0.024	-0.071	-0.206	0.044	0.053	-0.157	-0.064	0.157	-0.069	-0.113	-0.264	0.094	-0.177	0.003	-0.054	0.006	0.012	0.065	-0.476
ABZR87_RS00680	IclR family transcriptional regulator	-0.029	-0.205	0.13	0.192	-0.091	-0.137	0.033	0.005	0.063	-0.059	-0.268	0.051	-0.2	-0.105	-0.041	0.05	-0.132	-0.017	0.003	-0.106	0.028	0.106	0.074	-0.333	0.097	-0.367	0.076	-0.183	0.073	-0.04	-0.221	-0.104	-0.362	0.011
ABZR87_RS00685	hypothetical protein	0.22	0.056	0.515	0.623	0.344	-0.145	-0.202	-0.152	-0.138	-0.414	0.635	0.05	0.159	0.054	0.439	0.61	0.26	0.436	0.615	0.587	-0.263	-0.163	0.9	0.516	0.206	-0.292	-1.308	0.751	-0.096	-0.256	0.008	0.824	0.294	0.133
ABZR87_RS00690	ester cyclase	0.398	0.26	-0.258	0.221	0.208	0.341	-0.172	0.503	0.317	0.525	0.714	0.31	0.276	0.415	0.446	0.289	0.397	0.389	0.548	0.033	0.306	0.327	0.703	-0.157	-0.214	0.367	0.609	0.015	0.397	-0.045	0.134	0.579	0.242	0.666
ABZR87_RS00695	DUF2167 domain-containing protein	0.083	0.066	-0.032	0.034	0.058	0.024	0.001	0.037	0.087	0.267	-0.04	0.135	0.014	-0.067	0.042	0.014	0.032	0.152	0.018	0.049	0.111	0.044	0.072	0.182	0.132	-0.253	-0.367	0.042	-0.002	0.02	-0.013	0.086	-0.07	-0.15
ABZR87_RS00700	site-2 protease family protein	0.064	0.202	0.109	0.036	0.099	-0.04	0.084	0.079	0.069	0.158	0.102	0.161	0.143	-0.01	0.127	0.083	0.103	0.122	-0.046	0.071	0.118	0.059	0.088	0.11	0.078	0.109	0.079	0.049	0.065	0.208	0.049	0.08	-0.072	0.034
ABZR87_RS00710	exodeoxyribonuclease VII large subunit	-0.042	0.056	-0.054	0.215	0.112	0.112	0.052	0.075	-0.141	0.055	-0.092	-0.06	0.069	0.09	0.042	-0.066	-0.043	0.026	-0.246	-0.196	-0.046	0.054	-0.288	-0.218	0.029	0.118	0.12	0.023	-0.076	-0.025	0.059	0.147	0.153	0.022
ABZR87_RS00715	MotA/TolQ/ExbB proton channel family protein	0.071	0.05	-0.223	-0.055	-0.018	0.01	0.283	-0.074	-0.064	-0.114	0.21	-0.368	-0.008	-0.344	-0.1	0.028	0.174	-0.05	-0.141	0.075	0.121	-0.113	0.419	-0.036	-0.087	0.3	0.382	-0.268	0.172	-0.008	0.17	-0.005	-0.213	0.142
ABZR87_RS00720	biopolymer transporter ExbD	0.302	0.169	0.162	0.303	0.226	0.203	0.268	0.296	0.049	0.092	0.097	0.182	-0.168	-0.231	0.085	0.019	-0.226	0.094	0.037	0.428	-0.182	0.053	0.546	0.988	0.174	0.368	-0.167	0.136	0.447	0.126	0.26	0.627	-0.159	-0.134
ABZR87_RS00745	3-hydroxyacyl-CoA dehydrogenase	-0.591	-0.057	0.283	-0.141	-1.799	0.908	-0.117	-0.026	-0.195	0.94	0.226	0.27	-1.205	-0.362	-0.327	0.156	0.207	0.336	-1.145	-1.072	-0.078	0.182	-2.615	0.398	0.638	-0.044	-3.979	-0.748	0.681	0.781	-0.064	-0.32	-2.65	0.728
ABZR87_RS00750	LysR family transcriptional regulator	-0.225	0.096	-0.211	0.099	-0.308	-0.209	-0.264	0.048	0.142	-0.037	0.151	-0.365	0.186	-0.001	-0.108	-0.226	0.125	-0.038	-0.199	0.033	-0.222	-0.092	-0.762	-0.393	0.042	0.371	0.719	-0.21	0.129	0.057	-0.007	0.141	0.093	0.023
ABZR87_RS00755	bile acid:sodium symporter family protein	-0.147	-0.169	-0.17	0.251	-0.11	-0.019	-0.105	-0.017	0.007	0.193	0.217	0.132	0.2	-0.096	0.196	-0.025	0.036	0.23	0.057	0.133	0.148	0.004	0.396	0.855	0.073	-0.221	-0.389	0.129	0.023	0.112	0.105	0.304	-0.118	0.235
ABZR87_RS00760	GNAT family N-acetyltransferase	-0.407	-0.139	-0.197	0.02	-0.037	-0.257	0.237	-0.091	0.07	-0.41	-0.546	-0.24	0.015	-0.013	-0.089	0.186	-0.29	-0.323	-0.409	-0.167	-0.053	-0.287	-0.056	0.527	-0.56	-0.379	0.158	0.106	-0.216	-0.187	-0.047	-0.336	-0.026	-0.403
ABZR87_RS00765	N-acetylmuramoyl-L-alanine amidase	0.454	0.252	0.108	0.201	0.249	0.022	0.04	0.3	0.106	0.053	0.009	0.221	0.204	0.541	-0.139	-0.026	-0.006	-0.054	-1.004	-0.838	0.293	0.184	-2.367	-1.719	-0.121	-0.448	-2.948	-0.074	0.263	0.173	-0.933	-1.163	0.787	0.605
ABZR87_RS00775	tRNA epoxyqueuosine(34) reductase QueG	0.124	0.07	-0.097	0.07	0.118	0.091	0.08	-0.087	0.003	-0.12	0.01	0.034	0.063	0.053	-0.045	-0.125	0.07	0.069	-0.022	0.021	-0.084	-0.16	-0.816	-0.895	-0.034	0.192	0.03	0.233	-0.043	0.038	-0.008	0.074	0.082	0.117
ABZR87_RS00780	chalcone isomerase family protein	-0.205	0.214	0.048	-0.091	0.127	0.111	0.108	-0.015	-0.128	0.029	-0.279	-0.04	0.134	0.055	-0.211	-0.022	-0.087	0.133	-0.46	-0.536	0.102	0.167	-0.507	-0.257	0.142	-0.197	0.117	-0.509	-0.232	0.006	-0.328	-0.462	-0.073	0.135
ABZR87_RS00785	tripartite tricarboxylate transporter substrate binding protein BugE	-0.134	-0.079	0.121	-0.193	0.034	-0.217	0.2	-0.141	0.143	-0.209	-0.048	-0.045	-0.333	-0.116	-0.045	-0.056	-0.107	-0.008	-0.05	-0.292	0.004	0	-0.45	-0.255	0.072	-0.115	-0.554	-0.187	-0.045	-0.003	0.032	-0.018	-0.211	-0.156
ABZR87_RS00790	methylated-DNA--[protein]-cysteine S-methyltransferase	0.136	-0.265	0.137	0.086	0.159	0.181	0.154	-0.061	0.066	-0.136	-0.222	-0.21	0.241	0.133	0.059	0.02	0.017	-0.041	0.313	-0.053	-0.072	-0.035	0.129	-0.539	0.12	-0.155	-0.176	0.192	-0.005	-0.115	0.288	0.127	0.185	-0.088
ABZR87_RS00795	site-specific tyrosine recombinase XerD	-0.38	-0.657	-1.024	-0.636	-0.895	-0.812	-0.697	-0.358	-0.854	-0.736	-0.407	-0.614	-0.307	-0.045	-0.324	-0.598	-0.341	-0.56	-0.969	-1.053	-0.566	-0.645	-0.779	-1.478	-0.434	-1.665	-2.692	-0.923	-0.866	-0.734	-1.126	-1.065	-1.265	-0.494
ABZR87_RS00800	Cys-tRNA(Pro) deacylase	0.004	-0.006	-0.12	-0.051	-0.215	0.013	-0.213	-0.056	-0.016	-0.102	-0.3	0.103	0.054	-0.063	0.137	-0.034	-0.235	-0.166	0.086	0.131	0.01	-0.2	0.01	0.338	0.086	-0.146	0.27	-0.013	-0.179	0.044	0.155	0.097	-0.134	-0.154
ABZR87_RS00810	helix-turn-helix domain-containing protein	0.413	-0.149	0.129	0.102	-0.486	0.043	-0.526	-0.199	-0.028	0.286	0.139	0.05	-0.333	-0.161	-0.558	0.099	-0.148	-0.121	0.285	0.062	0.277	-0.248	0.316	0.04	-0.031	-0.044	0.666	0.018	-0.309	0.05	0.08	-0.065	0.082	0.079
ABZR87_RS00815	acylase	0.062	0.03	0.029	-0.002	0.112	0.052	0.072	0.059	0.06	0.107	0.021	0.069	-0.128	-0.044	0.073	-0.081	0.079	0.036	0.013	0.009	0.088	0.065	-0.356	-0.086	-0.134	-0.026	0.182	0.093	0.012	-0.067	-0.003	0.011	0.05	0.03
ABZR87_RS00820	YajQ family cyclic di-GMP-binding protein	0.139	0.036	-0.23	-0.553	0.025	-0.608	-0.238	-0.177	-0.081	0.105	0.074	-0.422	-0.127	0.189	-0.341	-0.173	-0.132	-0.95	-1.031	0.42	0.357	0.195	0.278	-2.312	0.532	0.47	0.837	-0.351	0.308	0.145	0.594	0.285	0.726	0.374
ABZR87_RS00830	pyrimidine/purine nucleoside phosphorylase	-0.904	-1.038	-0.638	-0.42	-0.487	-0.794	-0.374	-0.714	-0.7	-0.822	-0.788	-0.971	0.167	-0.212	-0.606	-0.673	-0.214	-0.092	-0.653	-0.555	-0.52	-0.576	-0.801	0.03	-1.143	-1.302	-1.073	-0.984	-0.848	-0.865	-1.579	-0.66	-0.905	-0.433
ABZR87_RS00835	argininosuccinate synthase	-4.128	-4.039	-3.396	-3.369	-4.12	-4.602	-4.437	-3.894	-4.367	-3.818	-4.207	-3.782	-1.432	-0.985	-3.98	-4.728	-4.14	-4.236	-3.823	-4.244	-4.564	-4.451	-3.641	-3.168	-4.386	-4.467	-3.964	-4.454	-3.441	-3.454	-4.189	-3.563	-3.015	-1.357
ABZR87_RS00845	DUF3579 domain-containing protein	-0.303	0.08	-0.91	-1.636	0.066	-0.182	0.097	-0.566	-0.144	-0.726	0.035	-0.544	-0.379	-0.482	-0.268	-0.534	-0.573	0.093	0.21	0.442	-0.14	-0.375	-0.473	-0.21	-0.067	0.496	0.438	-0.045	-1.117	-0.755	1.014	0.326	-0.15	-0.277
ABZR87_RS00860	SirB1 family protein	-0.116	-0.159	-0.162	-0.092	-0.182	-0.241	-0.27	-0.365	-0.031	0.079	0.031	-0.174	-0.681	-0.424	-0.257	-0.446	-0.323	-0.315	-0.204	-0.49	-0.271	-0.352	0.013	-0.619	-0.068	-0.121	-0.052	-0.07	-0.132	-0.262	-0.063	0.344	-0.419	-0.156
ABZR87_RS00865	VTT domain-containing protein	-0.018	0.971	-0.892	0.422	-0.865	-0.782	-0.506	-0.142	-0.16	0.374	-0.937	-0.248	-1.628	-0.275	-1.296	0.048	-0.003	0.129	1.661	1.624	0.751	-0.249	6.658	8.562	-0.691	0.512	1.824	-0.044	0.184	0.56	1.492	2.197	0.346	0.012
ABZR87_RS00870	DNA mismatch repair endonuclease MutL	0.037	0.106	0.014	-0.087	0.027	-0.158	0.091	0.071	-0.063	-0.106	-0.066	-0.109	0.113	0.086	0.119	-0.04	0.025	-0.154	-0.043	0.167	-0.065	-0.104	-0.304	0.142	0.028	0.012	0.24	-0.165	0.004	0.107	-0.032	0.193	0.129	-0.068
ABZR87_RS00875	tRNA (adenosine(37)-N6)-dimethylallyltransferase MiaA	-1.629	-1.95	-1.267	-0.94	-2.43	-1.971	-1.416	-1.265	-1.212	-1.384	-0.456	-2.154	-0.049	-0.224	-0.929	-1.229	-1.067	-1.574	-3.853	-3.178	-1.986	-1.864	-1.979	-3.852	-1.729	-2.582	-3.607	-2.986	-1.52	-0.901	-2.79	-2.545	-1.327	-2.003
ABZR87_RS00880	GNAT family N-acetyltransferase	-0.071	0.096	-0.14	-0.071	-0.13	-0.227	-0.124	0.082	0.164	0.065	-0.06	-0.106	0.336	0.147	-0.494	-0.106	0.165	-0.131	-0.097	-0.247	0.106	0.035	-0.202	-0.913	-0.448	-0.149	0.538	-0.324	-0.174	-0.156	0.214	-0.202	0.158	-0.192
ABZR87_RS00885	2OG-Fe(II) oxygenase	0.079	-0.129	-0.164	-0.141	-0.059	0.007	-0.251	0.016	-0.04	-0.237	-0.067	-0.123	-0.173	-0.191	0.084	-0.122	-0.205	-0.187	-0.191	0.018	-0.101	-0.002	-0.016	-0.243	-0.096	0.08	0.03	-0.07	-0.043	-0.128	-0.046	-0.07	-0.108	0.068
ABZR87_RS00890	DNA oxidative demethylase AlkB	-0.075	0.131	-0.28	-0.384	-0.118	0.105	-0.362	-0.099	-0.016	-0.288	0.47	-0.222	0.236	-0.656	0.185	-0.471	-0.066	-0.043	-0.002	0.051	0.088	-0.269	0.136	0.15	-0.052	0.41	0.046	-0.398	-0.267	-0.052	0.137	-0.539	0.46	0.03
ABZR87_RS00895	DNA-3-methyladenine glycosylase	-0.006	-0.306	0.193	-0.024	-0.189	-0.255	0.147	0.128	-0.093	-0.662	-0.189	-0.182	-0.367	0.048	-0.247	-0.192	-0.331	-0.277	-0.036	-0.241	-0.113	-0.318	-1.292	0.041	-0.443	0.019	-1.28	-0.212	-0.018	-0.086	-0.201	0.13	0.044	-1.088
ABZR87_RS00900	bifunctional DNA-binding transcriptional regulator/O6-methylguanine-DNA methyltransferase Ada	-0.098	-0.225	-0.252	0.061	0.111	-0.105	-0.099	0.131	-0.087	-0.074	-0.189	-0.097	-0.197	0.077	0.13	-0.197	0.072	0.046	0.068	-0.054	0.077	0.026	0.213	-0.081	0.126	0.124	-0.429	-0.124	0.011	0.081	0.156	-0.053	-0.357	0.028
ABZR87_RS00905	Ada metal-binding domain-containing protein	-0.037	-0.126	-0.144	-0.169	0.196	-0.015	-0.079	-0.067	0.019	0.021	-0.12	0.011	0.014	0.091	0.076	0.068	-0.075	-0.04	-0.145	0.134	0.054	-0.093	-0.139	-0.092	0.017	0.249	0.158	0.092	-0.117	0.081	0.175	-0.009	0.08	0.009
ABZR87_RS00910	hypothetical protein	-0.489	-0.141	-0.694	-0.224	-0.908	-0.462	0.039	-0.533	-0.337	-0.194	-0.458	-0.503	-0.968	-0.407	-0.364	-0.034	-0.295	-0.168	-0.018	-0.307	-0.071	-0.266	-0.923	0.155	-0.13	-0.857	0.94	-0.66	-0.726	-0.566	0.038	-0.024	0.175	-0.897
ABZR87_RS00920	AI-2E family transporter	0.056	-0.043	-0.065	-0.063	0.139	0.014	0.061	0.021	0.059	0.146	0.157	0.054	0.066	-0.052	0.049	0.052	-0.044	-0.022	0.254	0.272	0.074	0.03	2.394	2.546	-0.036	0.021	-0.227	-0.017	-0.016	0.078	0.229	0.358	-0.137	-0.045
ABZR87_RS00935	polynucleotide adenylyltransferase PcnB	-0.276	-0.403	-0.122	-0.239	-0.848	-0.774	-0.187	-0.008	-0.029	0.256	-0.258	-0.455	-0.025	-0.006	-0.701	-0.46	0.085	0.208	-2.314	-2.488	-0.424	-0.43	-2.881	-3.483	-0.122	-0.121	-2.41	-0.761	0.139	0.13	-1.366	-1.348	-0.676	-0.498
ABZR87_RS00945	deoxynucleoside kinase	-0.177	-0.009	0.084	0.075	-0.074	-0.074	0.041	-0.01	-0.141	0.085	0.189	-0.107	-0.092	-0.103	-0.04	-0.132	-0.179	0.029	-0.266	-0.403	0.249	0.205	0.053	0.342	-0.058	-0.056	-0.034	-0.029	-0.024	-0.003	-0.126	0.137	-0.325	-0.147
ABZR87_RS00955	ABC transporter permease	0.218	0.385	0.038	0.243	-0.083	0.019	0.506	-0.003	0.288	0.275	0.121	0.154	-0.084	-0.255	-0.08	0.199	0.317	0.005	-0.466	-0.24	0.209	0.254	0.077	-0.542	0.276	0.185	-0.389	-0.161	0.226	-0.046	-0.177	0.17	-0.244	0.078
ABZR87_RS00960	ATP-binding cassette domain-containing protein	-0.123	-0.179	-0.03	-0.086	-0.039	-0.164	0.004	0.135	-0.029	-0.007	-0.221	-0.014	-0.308	0.063	-0.135	-0.114	0.03	-0.13	-0.148	-0.26	-0.058	0.032	0.108	0.096	0.012	0.216	0.363	-0.493	-0.061	-0.063	0.323	0.146	-0.222	0.159
ABZR87_RS00965	bifunctional anthranilate synthase component I family protein/class IV aminotransferase	-0.034	-0.19	-0.757	-0.782	-0.463	-0.321	-0.654	-0.564	-0.892	-0.789	0.039	-0.109	-0.01	0.007	-0.006	-0.147	-0.181	0.026	-0.813	-0.666	-0.01	0.141	-3.927	-3.249	0.052	-0.636	-3.944	-0.177	0.022	0.02	-1.866	-2.001	-0.012	-0.063
ABZR87_RS00970	molecular chaperone DnaJ	-0.301	-0.771	-0.243	-1.349	-0.593	-1.761	-0.954	0.665	-1.154	-0.283	-1.024	-0.067	0.926	0.072	-1.413	-0.636	0.254	1.067	0.019	-1.676	-0.392	0.053	-0.777	-0.713	0.562	-1.48	-2.062	-0.647	-0.942	0.043	-1.884	-1.156	-1.434	1.094
ABZR87_RS00980	phospholipase A	-0.105	-0.133	-0.082	0.086	0.078	-0.005	0.107	-0.018	-0.039	0.027	-0.046	-0.025	-0.191	-0.097	0.101	-0.036	-0.09	-0.047	0.167	0.071	-0.148	-0.102	-0.093	0.099	-0.105	-0.1	-0.143	-0.186	-0.072	-0.025	0.231	-0.033	0.032	-0.076
ABZR87_RS00985	nucleoside diphosphate kinase regulator	0.291	0.278	0.172	0.629	0.545	0.398	0.663	0.639	0.127	-0.203	0.351	0.365	0.1	0.818	0.199	0.032	0.338	0.18	0.569	1.035	-0.206	0.192	1.347	0.962	0.068	0.922	-0.055	0.337	0.314	0.048	0.279	0.32	0.208	0.399
ABZR87_RS00990	thioredoxin family protein	0.092	-0.06	-0.261	-0.234	0.453	0.149	0.869	-0.109	-0.07	0.164	-0.112	0.043	0.019	-0.008	-0.17	0.071	0.069	-0.151	0.625	0.401	0.029	0.083	0.364	0.063	-0.253	-0.204	0.497	0.206	-0.389	-0.327	0.122	-0.204	0.274	-0.242
ABZR87_RS01000	hypothetical protein	0.094	0.114	0.116	0.21	-0.069	0.106	-0.081	0.013	-0.009	-0.037	0.07	0.051	0.22	0.217	0.04	0.021	0.411	0.385	0.228	0.162	0.225	0.328	0.601	0.594	0.094	0.086	0.41	0.183	-0.164	0.105	-0.097	0.204	-0.06	0.155
ABZR87_RS01005	RNA-binding S4 domain-containing protein	0.14	0.179	0.19	0.476	0.398	0.107	0.574	0.346	0.173	-0.057	0.2	0.341	0.241	0.338	-0.154	0.375	0.131	0.268	0.321	0.249	0.249	-0.257	-0.043	0.859	-0.316	-0.016	-0.124	0.288	0.429	0.136	0.311	0.04	0.781	0.027
ABZR87_RS01015	imidazolonepropionase	-0.08	0.181	-0.177	0.037	-0.098	-0.084	0.126	0.167	-0.104	0.196	-0.151	0.068	0.1	0.005	0.046	-0.068	0.058	0.156	-0.162	-0.022	0.07	-0.065	-0.25	0.3	0.036	-0.04	-0.191	-0.065	-0.019	-0.131	-0.126	-0.055	-0.382	0.162
ABZR87_RS01020	formimidoylglutamase	-0.153	0.283	0.09	0.199	-0.092	0.242	-0.068	-0.145	0.076	0.099	0.097	-0.127	0.146	0.082	0.05	0.121	-0.093	0.033	-0.153	0.087	0.082	0.197	0.27	0.332	0.209	0.272	0.189	-0.15	0.061	-0.278	0.069	-0.14	-0.076	0.233
ABZR87_RS01025	histidine ammonia-lyase	-0.072	0.501	0.162	-0.098	0.149	0.128	-0.039	0.137	-0.182	0.459	0.172	-0.013	0.038	-0.414	0.185	0.285	0.134	0.205	-0.21	-0.019	0.01	0.076	0.211	-0.034	0.046	-0.259	-0.403	0.248	0.175	0.153	0.147	0.126	-0.121	-0.552
ABZR87_RS01030	urocanate hydratase	0.184	0.028	-0.052	0.086	0.103	0.143	0.141	0.051	0.022	0.058	0.155	0.007	0.183	0.111	0.089	-0.148	0.057	-0.038	0.055	0.192	-0.016	0.002	0.317	0.518	-0.003	0.274	0.346	0.273	0.038	0.057	0.562	0.475	0.361	0.131
ABZR87_RS01035	histidine utilization repressor	-1.647	-1.238	-0.566	-0.416	-1.602	-1.378	-1.392	-0.961	-0.722	-0.687	-0.564	-0.265	-1.593	-1.262	-1.43	-1.216	-1.11	-1.094	-3.709	-2.582	-1.345	-1.272	-3.412	-5.13	-1.186	-2.512	-2.645	-2.702	-0.449	-0.56	-1.967	-1.907	0.596	0.511
ABZR87_RS01040	ABC transporter permease subunit	0.011	-0.163	-0.007	0.006	0.014	-0.125	-0.01	-0.053	0.087	0.101	0.477	-0.064	0.036	-0.126	0.255	0.09	0.068	-0.053	-0.341	0.222	0.018	0.065	0.522	-0.243	0.056	0.028	-0.144	0.182	0.033	0.058	0.132	0.125	0.12	-0.153
ABZR87_RS01045	ATP-binding cassette domain-containing protein	-0.049	0.137	-0.38	-0.324	-0.001	0.142	-0.639	-0.292	-0.102	-0.29	0.142	-0.181	0.129	-0.146	-0.257	-0.098	-0.206	-0.073	-0.68	0.087	-0.257	-0.048	0.204	-0.706	-0.157	0.092	0.144	-0.017	-0.428	-0.061	0.012	-0.295	-0.118	-0.347
ABZR87_RS01050	taurine ABC transporter substrate-binding protein	-0.078	0.045	-0.047	0.091	0.155	-0.03	-0.002	-0.013	0.023	0.053	0.159	0.077	0.083	0.063	-0.018	-0.108	-0.017	-0.097	-0.243	-0.064	-0.153	0.099	0.301	-0.234	-0.016	0.044	0.151	0.073	0.008	-0.04	0.082	0.051	0.035	-0.058
ABZR87_RS01055	heat-inducible transcriptional repressor HrcA	-0.512	-0.418	-0.056	-0.126	-0.984	-0.911	-1.16	-0.621	-0.273	-0.267	-0.074	-0.205	0.121	0.204	-0.742	-0.472	-0.355	-0.039	-2.008	-1.966	-0.771	-0.592	-2.889	-2.032	-0.288	-0.391	-1.627	-1.044	-0.13	-0.096	-1.601	-1.538	-1.453	-0.168
ABZR87_RS01065	DNA repair protein RecN	-0.058	-0.021	-0.002	-0.155	0.029	-0.141	0.019	-0.016	-0.052	0.072	-0.182	-0.028	0.001	-0.141	-0.087	0.022	-0.089	-0.183	-0.024	0.052	0.043	-0.108	-0.337	-0.253	0.1	0.068	0.056	-0.033	-0.167	-0.091	-0.242	-0.09	-0.188	-0.12
ABZR87_RS01070	hypothetical protein	0.239	0.079	-0.088	-0.164	-0.367	-0.25	0.098	-0.091	-0.269	-0.311	-0.415	0.114	-0.035	0.432	-0.212	-0.086	0.037	-0.035	0.055	0.158	-0.024	-0.275	0.265	-0.485	0.04	-1.788	1.041	-0.032	0.078	0.016	0.453	-0.657	0.284	-0.64
ABZR87_RS01075	MprA protease, GlyGly-CTERM protein-sorting domain-containing form	0.067	0.024	0.151	0.022	0.174	-0.16	-0.044	0.111	0.291	-0.019	0.453	0.191	-0.163	-0.164	0.226	0.173	0.167	0.06	0.474	0.262	0.256	0.036	0.087	-0.132	0.041	-0.269	0.029	0.112	0.132	0.021	0.188	0.226	-0.174	0.202
ABZR87_RS01080	S8 family serine peptidase	0.032	0.007	-0.035	0.126	-0.031	-0.022	0.094	-0.028	-0.013	0.03	-0.031	-0.075	-0.134	-0.018	0.017	0.12	0.015	-0.029	0.022	-0.042	-0.034	0.141	-0.297	0.086	0.004	-0.133	0.089	0.096	-0.078	-0.005	-0.015	0.064	0.073	-0.008
ABZR87_RS01085	rhombosortase	0.156	-0.109	0.47	0.501	-0.039	0.208	-0.504	0.173	0.078	0.429	-0.023	-0.085	0.07	0.076	0.26	0.003	0.73	0.253	-0.087	-0.272	-0.157	0.006	-1.115	-1.533	-0.001	0.124	-0.168	-0.21	0.153	0.432	-0.835	0.148	-0.184	-0.127
ABZR87_RS01090	bifunctional [glutamate--ammonia ligase]-adenylyl-L-tyrosine phosphorylase/[glutamate--ammonia-ligase] adenylyltransferase	-0.217	-0.362	-0.158	-0.033	-0.045	-0.049	-0.182	0.131	-0.23	-0.301	0.095	-0.129	0.143	-0.065	-0.075	-0.025	-0.48	-0.304	0.034	0.111	-0.446	-0.453	-0.728	-0.817	-0.281	-0.149	-0.056	-0.117	-0.414	-0.152	-0.297	-0.216	-0.46	-0.088
ABZR87_RS01095	YhdP family protein	0.089	0.054	0.033	0.106	0.08	0.027	-0.098	0.033	0.074	0.077	0.206	0.25	-0.022	-0.009	0.031	0.034	0.071	-0.138	-0.296	-0.045	-0.041	0.113	-0.424	-0.582	-0.087	0.512	-0.082	0.092	0.098	-0.003	0.043	0.181	0.225	0.17
ABZR87_RS01100	carbon-nitrogen hydrolase family protein	0.007	-0.006	0.044	-0.075	-0.086	-0.072	-0.246	-0.114	-0.086	0.022	-0.005	-0.079	-0.14	-0.184	-0.115	0.043	-0.226	-0.18	-0.082	-0.029	-0.065	-0.04	-0.511	-0.293	-0.159	-0.207	-0.198	-0.087	-0.093	-0.084	-0.022	-0.103	-0.339	-0.149
ABZR87_RS01105	metalloprotease TldD	-0.053	0.005	0.151	0.063	0.011	0.057	-0.163	0.095	0.159	0.222	0.108	0.115	-0.199	-0.249	0.065	-0.086	-0.035	0.036	0.004	0.041	-0.261	-0.041	-0.507	-0.717	-0.039	-0.244	-0.516	-0.023	0.073	0.069	-0.118	-0.114	-0.223	-0.031
ABZR87_RS01110	3-deoxy-7-phosphoheptulonate synthase AroG	-4.17	-4.012	-2.798	-3.203	-4.77	-3.119	-4.245	-3.259	-4.42	-4.112	-5.68	-4.597	-0.286	-0.401	-4.218	-4.523	-1.195	-0.879	-5.441	-5.186	-3.657	-2.878	-4.921	-4.243	-4	-5.96	-5.18	-5.851	-3.501	-2.67	-4.692	-4.806	-4.861	-1.292
ABZR87_RS01115	mechanosensitive ion channel family protein	0.057	-0.139	-0.011	0.171	0.135	0.186	-0.048	0.071	0.067	0.172	-0.04	0.128	-0.153	-0.09	0.109	0.222	0.094	-0.019	-0.182	0.161	0.216	0.202	-0.232	0.202	0.189	-0.312	-0.125	0.096	0.253	0.051	-0.081	0.006	-0.309	0.162
ABZR87_RS01120	cob(I)yrinic acid a,c-diamide adenosyltransferase	0.003	0.202	0.082	0.102	0.251	-0.265	0.407	0.239	-0.026	0.235	0.141	0.029	0.148	-0.058	0.26	0.038	-0.235	0.104	0.251	0.263	0.347	-0.143	0.823	0.825	0.261	0.296	0.738	0.244	0.054	-0.106	0.513	0.302	0.186	-0.008
ABZR87_RS01125	FAD-linked oxidase C-terminal domain-containing protein	0.083	0.185	0.067	0.056	-0.031	0.022	-0.146	0.071	-0.065	0.012	0.184	0.031	0.092	-0.045	-0.035	0.01	-0.091	0.045	-0.041	-0.009	-0.127	-0.028	-0.066	0.213	0.149	0.314	0.248	0.174	0.006	-0.033	-0.121	-0.079	-0.016	-0.137
ABZR87_RS01130	LysR substrate-binding domain-containing protein	0.156	0.219	-0.016	0.219	0.023	-0.071	0.199	0.219	0.125	0.05	0.339	0.094	0.078	0.259	0.03	-0.289	0.083	0.084	-0.156	0.278	-0.198	0.145	-0.57	0.457	-0.043	-0.275	-0.725	-0.052	-0.004	0.126	0.109	0.43	0.239	-0.178
ABZR87_RS01135	FAD-linked oxidase C-terminal domain-containing protein	-0.249	-0.066	-0.213	-0.151	-0.181	-0.231	-0.119	-0.09	-0.088	-0.005	0.022	-0.246	-0.208	-0.03	-0.218	-0.12	-0.263	0.036	-0.512	-0.411	-0.366	-0.359	-1.471	-1.194	-0.178	-0.886	-0.295	-0.471	-0.237	-0.313	-0.122	-0.223	-0.025	-0.001
ABZR87_RS01140	ion transporter	-0.197	-0.103	-0.026	-0.158	-0.069	-0.166	-0.141	-0.142	-0.053	-0.099	-0.153	-0.084	-0.165	-0.001	-0.018	-0.025	-0.038	-0.099	-0.542	-0.527	0.009	-0.133	-1.673	-1.67	-0.111	-0.869	-1.273	-0.489	-0.061	-0.026	-0.056	-0.243	-0.244	-0.239
ABZR87_RS01145	glycolate oxidase subunit GlcE	-0.341	-0.733	-0.159	-0.157	-0.047	-0.099	-0.106	-0.3	-0.021	-0.124	-0.391	-0.426	-0.02	0.131	-0.683	0.083	-0.697	-0.187	-0.262	-0.75	-0.91	-0.278	-0.155	-1.575	-0.142	-0.567	0.153	-0.773	-0.15	-0.758	0.46	-0.573	0.431	-0.438
ABZR87_RS01150	glycolate oxidase subunit GlcF	-0.19	-0.029	0.077	-0.196	0.063	-0.234	-0.26	-0.112	-0.068	-0.031	0.151	-0.197	-0.03	-0.19	-0.103	0.021	0.074	-0.204	-0.778	-0.499	-0.205	-0.353	-0.616	-1.134	-0.144	-0.118	-0.199	-0.347	-0.237	-0.1	-0.046	-0.02	-0.07	-0.365
ABZR87_RS01155	CidA/LrgA family protein	-0.173	0.109	0.212	0.119	0.083	-0.006	-0.567	0.029	0.01	-0.197	-0.035	-0.121	-0.052	0.074	0.13	-0.156	0.081	-0.125	-0.267	-0.199	-0.274	-0.099	0.52	-0.137	-0.005	0.079	0.303	-0.175	-0.019	-0.119	0.198	-0.173	-0.269	-0.196
ABZR87_RS01160	LrgB family protein	0.01	0.192	-0.016	0.069	0.082	0.12	0.138	0.204	-0.066	-0.369	0.165	0.042	0.153	-0.252	-0.088	0.132	-0.038	-0.046	0.039	0.106	0.182	0.227	0.414	0.197	0.094	0.326	-0.332	0.161	0.02	-0.076	-0.082	0.091	-0.239	0.054
ABZR87_RS01165	VOC family protein	0.217	0.105	0.458	0.49	-0.07	-0.037	0.355	-0.137	-0.087	-0.293	-0.234	0.35	0.442	0.388	0.02	-0.435	0.238	-0.061	0.109	-0.351	0.241	0.664	0.208	0.363	0.292	-1.919	-2.204	0.387	0.339	0.001	-0.484	0.176	-0.136	0.443
ABZR87_RS01170	cupin domain-containing protein	0.058	-0.517	-0.328	-0.368	-0.086	-0.241	0.088	-0.137	-0.03	-0.173	-0.644	-0.258	-0.023	-0.168	-0.246	-0.288	-0.093	-0.05	-0.131	-0.109	-0.228	-0.403	0.303	-0.932	-0.3	-0.373	-0.358	0.01	-0.271	0.026	0.043	-0.146	-0.02	-0.252
ABZR87_RS01175	YafY family protein	0.397	0.228	-0.185	0.123	0.198	0.052	0.245	0.197	0.195	0.118	0.39	0.037	-0.049	0.01	0.069	0.188	0.318	0.136	0.02	0.105	-0.166	0.08	-0.926	-0.059	0.148	0.058	0.176	0.103	0.017	-0.003	0.255	0.122	0.079	0.274
ABZR87_RS01180	glutathione peroxidase	0.035	0.227	-0.267	-0.129	0.188	0.002	-0.139	-0.058	-0.168	0.094	0.094	0.303	0.032	-0.04	0.091	-0.046	-0.141	-0.133	-0.311	0.067	-0.128	-0.161	0.024	0.03	-0.109	0.097	-0.231	-0.158	0.06	0.011	0.208	-0.081	-0.012	-0.388
ABZR87_RS01185	PilC/PilY family type IV pilus protein	0.08	0.11	0.046	0.058	-0.021	0.064	-0.053	0.052	0.084	0.015	-0.107	0.039	0.034	0.046	0.051	0.024	-0.001	0.056	0.019	0.077	-0.003	0.037	0.071	0.02	0.067	0.209	-0.006	-0.009	0.065	0.032	-0.058	0.023	0.029	0.075
ABZR87_RS01190	pilus assembly PilX N-terminal domain-containing protein	-0.083	0.148	0.07	-0.019	0.343	-0.091	0.216	0.173	0.043	0.081	0.109	0.056	-0.101	-0.27	0.072	0.106	0.113	-0.061	0.048	0.073	-0.182	-0.038	0.338	0.498	0.058	-0.294	-0.289	0.243	0.037	0.085	-0.117	0.318	-0.012	0.343
ABZR87_RS01195	PilW family protein	0.133	0.214	0.096	0.117	0.203	0.172	0.272	0.17	0.097	0.178	0.254	0.065	0.157	-0.008	0.105	-0.019	0.067	-0.033	0.087	0.199	0.116	0.167	0.381	0.201	0.263	0.257	-0.236	0.164	0.105	0.013	-0.044	0.069	0.146	0.024
ABZR87_RS01200	prepilin-type N-terminal cleavage/methylation domain-containing protein	-0.012	0.136	-0.049	-0.105	0.108	0.053	0.204	-0.017	-0.089	-0.078	0.049	-0.072	0.106	0.44	-0.1	-0.034	0.157	0.115	0.407	-0.026	0.12	-0.04	0.027	0.745	0.051	-0.093	0.021	-0.077	0.158	0.2	0.318	0.261	0.305	-0.182
ABZR87_RS01210	type IV pilin protein	0.161	0.303	0.135	0.125	-0.079	0.141	0.22	0.088	-0.017	0.035	-0.073	0.132	-0.009	-0.063	0.095	0.099	-0.037	0.128	0.184	-0.15	0.149	0.147	-0.277	0.229	0.1	-0.061	0.356	0.052	0.04	0.137	0.45	0.229	0.327	0.464
ABZR87_RS01215	PilT/PilU family type 4a pilus ATPase	0.2	0.189	-0.161	-0.066	0.023	-0.117	-0.156	0.23	0.061	0.049	0.179	-0.1	-0.106	-0.106	0.03	-0.136	0.048	0.118	0.19	0.091	-0.003	0.151	-0.017	0.115	-0.024	0.107	-0.255	0.224	0.004	-0.045	-0.311	0.17	-0.113	-0.103
ABZR87_RS01220	type IV pilus twitching motility protein PilT	-0.093	0.096	0.234	-0.154	-0.057	-0.055	0.151	-0.061	-0.005	0.106	-0.038	-0.095	-0.246	-0.287	0.068	-0.16	-0.401	0.219	-0.116	-0.141	-0.177	-0.379	-0.457	-0.175	-0.094	0.016	0.435	-0.14	-0.18	0.045	0.126	-0.423	0.13	-0.173
ABZR87_RS01225	YggS family pyridoxal phosphate-dependent enzyme	-0.125	-0.54	0.212	-0.21	-0.148	-0.755	-0.704	-0.372	-0.133	0.117	-0.057	-0.068	-0.017	-0.28	-0.355	0.153	0.061	-0.113	-0.901	-0.6	-0.132	0.132	-0.494	0.828	-0.244	-0.465	-3.119	0.048	-0.423	0.401	-0.395	-0.61	-0.316	0.573
ABZR87_RS01240	catalase/peroxidase HPI	-0.077	-0.029	0.122	0.009	0.279	0.105	0.016	-0.128	0.137	0.015	0	0.117	-0.154	-0.036	0.075	-0.067	-0.094	0.028	-0.041	0.151	0.059	0.101	0.148	0.322	0.067	0.17	0.329	0.013	0.027	-0.086	0.135	0.361	-4.21	-1.551
ABZR87_RS01245	Dps family protein	0.026	0.07	0.015	-0.076	0.102	0.101	-0.082	-0.078	-0.038	-0.073	0.123	0.104	0.028	0.081	-0.092	0.063	-0.161	-0.042	-0.021	0.024	-0.049	0.022	0.282	0.407	0.023	-0.099	0.054	-0.089	-0.073	-0.052	-0.015	-0.006	-0.839	-1.773
ABZR87_RS01250	hypothetical protein	0.138	-0.11	0.15	0.087	-0.123	-0.313	-0.319	-0.116	-0.051	-0.02	-0.496	0.086	0.081	0.051	0.014	0.239	-0.11	-0.141	-0.505	-0.366	-0.001	0.204	-0.23	-0.441	0.117	-0.75	-1.03	0.175	-0.001	0.23	-0.53	-0.206	1.473	1.067
ABZR87_RS01255	LysR substrate-binding domain-containing protein	0.019	0.068	-0.227	-0.31	-0.713	-0.643	-0.107	-0.086	-0.103	-0.064	-0.602	-0.484	0.106	-0.165	-0.664	-0.498	-0.316	-0.173	-1.123	-0.691	-0.168	-0.137	-1.839	-1.745	-0.254	-0.215	-0.479	0.032	-0.436	-0.315	-0.264	-0.474	1.839	1.387
ABZR87_RS01260	metallophosphoesterase	-0.197	-0.209	-0.144	-0.101	-0.327	-0.395	-0.147	-0.238	-0.069	-0.128	0.065	-0.083	0.044	0.132	-0.228	-0.064	-0.243	-0.308	-0.572	-0.495	-0.002	-0.013	-1.121	-0.322	-0.027	0.06	0.172	-0.032	0.128	-0.202	-0.108	-0.11	0.389	0.319
ABZR87_RS01265	sensor domain-containing diguanylate cyclase	0.187	0.193	0.224	0.069	0.178	0.217	0.221	0.165	0.066	0.182	0.242	0.166	-0.004	0.14	0.174	0.149	0.086	0.114	0.861	0.829	0.1	0.099	0.34	0.72	0.175	0.349	-0.089	0.2	0.131	0.191	0.016	-0.06	0.325	0.25
ABZR87_RS01270	ATP-dependent DNA helicase RecG	-0.446	-0.244	-0.241	-0.162	-0.208	-0.169	-0.198	-0.334	-0.357	-0.275	-0.355	0.018	-0.255	-0.254	-0.241	-0.526	-0.282	-0.474	-0.309	-0.408	-0.515	-0.349	-0.924	-0.445	-0.316	0.117	-0.356	-0.28	-0.222	-0.15	-0.522	-0.667	-0.306	-0.106
ABZR87_RS01275	tRNA preQ1(34) S-adenosylmethionine ribosyltransferase-isomerase QueA	0.327	-0.005	0.273	0.235	0.42	0.317	-0.386	0.237	0.091	0.055	0.185	0.124	0.335	0.288	0.021	-0.203	0.242	0.391	0	0.009	0.005	0.029	-0.618	-1.845	-0.023	0.351	-0.358	0.428	0.258	0.036	0.665	0.493	0.886	0.862
ABZR87_RS01280	tRNA guanosine(34) transglycosylase Tgt	-0.169	0.065	-0.356	0.275	-0.012	0.191	-0.458	-0.533	-0.187	-0.137	-0.033	-0.161	-0.519	0.289	-0.472	-0.613	0.127	0.021	-0.264	-0.627	-0.223	-0.597	-2.793	-1.738	-0.332	0.224	-0.093	-0.068	-0.093	-0.652	0.574	0.324	0.58	0.618
ABZR87_RS01285	preprotein translocase subunit YajC	1.438	1.252	0.459	-1.721	1.4	0.943	0.609	1.282	0.507	-1.04	1.272	0.213	1.341	1.393	0.915	0.388	-0.265	0.656	2.272	2.193	0.347	-0.289	0.883	1.682	0.662	3.166	7.982	2.299	1.129	0.982	5.668	5.708	1.949	1.478
ABZR87_RS01300	YceI family protein	-0.08	-0.105	-0.038	-0.2	0.039	0.143	-0.326	-0.041	-0.036	-0.156	0.024	0.05	-0.105	0.184	-0.087	-0.07	-0.045	-0.041	0.148	-0.114	-0.043	-0.055	-0.235	0.601	-0.013	-0.079	0.32	-0.242	-0.137	-0.058	0.232	0.088	0.335	-0.11
ABZR87_RS01305	YceI family protein	0.128	0.037	-0.139	-0.022	0.03	0.2	-0.041	-0.054	0.036	0.035	-0.086	0.038	0.321	-0.084	0.077	0.247	0.062	0.307	0.202	-0.293	0.125	0.057	-0.115	0.56	-0.04	0.141	-0.838	-0.256	0.192	0.191	-0.077	0.142	0.005	0.485
ABZR87_RS01310	cytochrome b	-0.108	-0.012	-0.044	0.044	-0.162	-0.159	-0.132	-0.146	0.002	-0.026	-0.013	-0.07	-0.006	0.039	-0.147	-0.194	0.049	-0.13	-0.134	0.048	-0.066	-0.032	0.148	0.154	-0.123	0.108	-0.203	-0.097	-0.04	0.036	0.008	-0.04	0.461	0.197
ABZR87_RS01320	glutathione S-transferase	-0.126	-0.117	-0.221	-0.046	-0.195	-0.129	0.027	-0.058	-0.109	-0.355	-0.324	-0.012	-0.517	-0.067	0.073	-0.128	0.015	-0.039	0.03	-0.317	-0.156	-0.008	-0.343	0.226	-0.01	-0.615	-0.101	-0.064	-0.088	-0.065	-0.061	-0.137	-0.053	-0.267
ABZR87_RS01325	FMN-binding glutamate synthase family protein	0.025	0.238	0.182	0.18	0.124	0.072	0.218	0.025	-0.171	0.041	0.144	0.118	0.104	0.181	-0.064	0.13	-0.067	0.096	0.511	0.351	0.224	0.062	0.194	0.219	-0.109	0.263	1.125	0.245	0.143	0.066	0.457	0.36	0.09	0.058
ABZR87_RS01335	NUDIX hydrolase	0.035	-0.001	0.101	-0.089	0.18	0.217	0.046	0.227	0.048	0.083	0.21	0.256	-0.325	0.242	0.222	0.152	-0.029	-0.031	-0.166	0.158	0.015	-0.011	-0.332	-0.001	-0.049	0.124	0.218	-0.021	-0.004	-0.048	-0.097	0.033	0.106	-0.397
ABZR87_RS01340	Re/Si-specific NAD(P)(+) transhydrogenase subunit alpha	-0.019	-0.06	-0.111	0.085	-0.164	-0.222	0.042	0.427	0.1	0.136	0.064	-0.051	-0.062	0.27	0.198	0.269	-0.045	-0.05	0.134	0.063	0.223	-0.196	-0.235	-0.259	-0.124	0.212	1.019	0.177	-0.184	0.048	-0.038	-0.001	-0.222	-0.231
ABZR87_RS01350	NAD(P) transhydrogenase subunit alpha	0.142	0.132	0.155	0.204	0.054	0.008	-0.048	-0.086	-0.001	0.257	0.41	0.033	0.261	0.391	0.028	0.149	-0.047	-0.075	0.156	-0.133	0.098	-0.028	0.449	0.182	0.046	-0.21	-0.215	0.272	-0.007	0.02	-0.19	0.065	-0.212	0.018
ABZR87_RS01355	NAD(P)(+) transhydrogenase (Re/Si-specific) subunit beta	0.007	0.09	-0.109	0.004	-0.089	-0.006	0.029	-0.018	-0.011	-0.087	0.074	-0.048	0.359	0.372	0.046	0.107	0.01	-0.117	0.053	-0.041	0.044	-0.021	0.15	-0.313	-0.044	-0.423	0.223	-0.154	0.011	-0.021	-0.01	-0.075	0.029	-0.139
ABZR87_RS01360	response regulator	-0.07	0.163	-0.009	0.001	-0.213	-0.197	-0.393	-0.411	-0.09	-0.032	-0.276	-0.116	-0.213	-0.269	-0.475	-0.443	-0.277	-0.482	-0.458	-0.044	-0.598	-0.872	-3.197	-3.494	-0.358	-0.529	-1.083	-0.414	0.036	0.028	-0.48	-0.71	-0.657	-0.29
ABZR87_RS01365	class I SAM-dependent methyltransferase PhcB	0.076	0.215	0.031	-0.07	0.246	0.173	0.356	0.306	0.086	0.133	0.176	0.068	0.326	0.318	0.223	0.103	0.538	0.609	0.217	0.365	0.556	0.577	0.435	1.078	0.299	0.287	0.522	0.225	0.159	0.122	-0.125	0.014	0.563	0.659
ABZR87_RS01370	ATP-binding protein	0.042	0.008	0.012	0.002	0.127	0.151	0.272	0.403	0.1	0.027	0.217	0.179	0.479	0.618	0.285	0.156	0.965	1.052	0.493	0.568	0.753	0.67	1.526	1.393	0.626	0.294	0.622	0.19	0.155	0.154	-0.065	-0.074	0.742	0.889
ABZR87_RS01375	two-component system hybrid sensor histidine kinase/response regulator PhcR	0.204	0.349	0.064	0.123	0.493	0.34	0.891	1.119	0.372	0.387	0.514	0.371	0.967	1.242	0.61	0.428	1.97	2.09	0.917	1.046	1.653	1.436	2.209	2.629	1.155	0.988	0.74	0.648	0.34	0.28	0.436	0.309	1.223	1.391
ABZR87_RS01380	response regulator	0.121	-0.001	0.178	0.069	0.198	0.268	0.536	0.576	0.222	0.306	0.567	0.065	0.352	0.257	0.353	0.197	0.515	0.624	0.225	0.16	0.538	0.762	0.996	0.608	0.502	0.164	0.035	0.28	0.257	0.196	0.191	0.215	0.582	0.674
ABZR87_RS01385	class I SAM-dependent RNA methyltransferase	0.07	0.086	0.068	0.088	0.003	0.216	0.129	-0.02	-0.037	-0.037	0.043	0.005	0.032	0.024	-0.013	0.017	0.042	0.046	0.631	0.592	-0.233	-0.021	0.746	0.916	0.02	-0.115	0.647	0.048	-0.065	-0.063	0.462	0.398	0.28	0.101
ABZR87_RS01395	glutamate-5-semialdehyde dehydrogenase	0.169	-0.162	-0.171	-0.039	-0.018	0.192	-0.562	-0.004	-0.119	0.3	-0.343	-0.061	-0.052	0.151	-0.085	0.007	0.057	0.125	0.322	0.285	0.158	0.143	0.191	0.177	-0.164	0.095	-0.346	0.044	-0.147	-0.09	0.517	0.28	0.115	0.398
ABZR87_RS01420	outer membrane protein assembly factor BamE	-0.558	-0.976	-0.413	-0.476	-1.001	-1.003	-0.202	-0.902	-1.8	-0.282	-0.226	-0.57	0.912	0.541	-0.584	-0.219	-0.972	-0.193	-0.35	-0.407	-0.317	-0.996	-0.424	2.423	-0.704	-1.224	-1.421	-0.645	-0.337	-0.089	-0.281	-0.217	0.151	-0.135
ABZR87_RS01425	ferric iron uptake transcriptional regulator	-0.615	-0.235	-0.166	0.129	-0.705	-0.644	-0.169	0.053	-0.336	-0.136	-0.454	-0.611	-0.567	-0.2	0.182	-0.118	-0.305	-0.6	-1.337	-1.501	-0.457	-0.079	-3.677	-2.444	-0.282	-1.009	-1.156	-0.836	-0.121	-0.029	-0.19	-0.267	-3.368	-1.579
ABZR87_RS01430	LysR family transcriptional regulator	0.159	0.285	0.502	0.327	0.476	0.495	1.324	1.268	0.258	0.325	0.911	0.633	1.248	1.4	0.801	0.767	2.349	2.28	1.329	1.314	1.919	1.898	1.531	2.529	1.668	0.324	-0.197	-0.503	0.845	0.767	-0.255	-0.097	0.379	0.601
ABZR87_RS01445	galactonate dehydratase	-0.03	0.095	0.066	0.149	0.129	0.081	0.071	0.014	0.008	0.039	-0.02	0.018	0.026	0.042	0.034	0.007	0.104	0.108	0.103	0.035	0.084	0.066	-0.314	0.122	0.179	0.01	-0.125	-0.017	0.032	0.173	-0.099	-0.071	-0.085	-0.061
ABZR87_RS01450	2-dehydro-3-deoxy-6-phosphogalactonate aldolase	0.104	-0.484	-0.401	0.591	0.297	0.139	0.355	0.368	-0.061	-0.097	-0.347	0.105	0.449	0.118	0.269	-0.068	0.393	0.499	-0.444	0.062	0.373	-0.303	-0.076	1.001	-0.019	0.92	-1.034	0.217	0.24	0.294	-0.571	0.364	-0.366	-0.8
ABZR87_RS01455	SDR family oxidoreductase	0.108	-0.228	-0.191	-0.604	-0.077	0.368	-0.007	0.005	-0.118	0.085	0.377	-0.287	-0.013	0.021	0.015	-0.101	0.014	-0.357	-0.57	0.144	0.358	0.149	-0.871	-0.137	0.344	-0.049	0.545	-0.351	-0.002	0.179	-0.317	-0.313	-0.188	-0.948
ABZR87_RS01460	aldose 1-epimerase	0.311	0.271	0.106	0.285	0.123	0.087	-0.093	-0.37	0.136	0.249	0.358	0.092	-0.13	0.114	0.227	0.146	0.122	0.149	-0.274	0.096	0.393	0.159	-0.239	-0.353	0.11	-0.52	0.188	-0.167	0.282	0.276	-0.093	-0.463	0.117	0.527
ABZR87_RS01465	SMP-30/gluconolactonase/LRE family protein	0.113	-0.102	0.013	-0.109	-0.092	-0.041	-0.021	-0.061	0.138	-0.165	0.146	0.116	0.174	-0.011	0.047	0.09	-0.028	-0.016	0.08	-0.04	-0.057	0.088	0.258	-0.471	0.083	-0.045	0.148	0.107	-0.112	0.047	-0.099	-0.056	0.063	-0.131
ABZR87_RS01470	L-arabinose ABC transporter permease AraH	0.048	-0.62	-0.007	-0.156	-0.253	0.145	-0.169	-0.157	-0.168	0.007	0.2	-0.319	0.435	0.263	-0.717	-0.552	-0.385	0.333	0.024	-0.096	-0.263	-0.302	-0.979	-0.167	0.152	-0.064	0.558	-0.47	-0.331	-0.099	0.03	-0.447	0.194	-0.28
ABZR87_RS01475	L-arabinose ABC transporter ATP-binding protein AraG	-0.119	0	0.128	-0.05	-0.04	-0.031	0.007	-0.131	0.052	-0.074	0.016	-0.025	-0.12	-0.154	-0.237	0.035	0.056	-0.066	0.022	0.143	-0.122	-0.06	0.237	-0.035	-0.026	-0.463	-0.25	0.137	0.171	-0.043	-0.132	-0.071	0.203	0.208
ABZR87_RS01480	arabinose ABC transporter substrate-binding protein	0.438	0.458	0.213	0.232	0.21	0.425	0.089	0.308	0.154	0.185	-0.212	0.268	0.129	0.216	0.277	0.11	0.036	0.112	0.385	0.295	0.263	-0.018	0.243	-0.126	0.229	0.095	-0.968	0.21	0.419	0.39	-0.098	0.214	0.084	0.272
ABZR87_RS01485	2-dehydro-3-deoxygalactonokinase	0.084	0.272	0.491	0.125	0.138	0.043	0.085	-0.32	-0.555	-0.502	-0.464	-0.177	-0.307	-0.522	-0.139	-0.58	0.354	0.165	-0.477	-0.692	0.194	-0.292	-1.675	-1.945	0.029	0.105	-0.758	-0.55	-0.332	-0.069	-0.453	-0.13	0.123	0.489
ABZR87_RS01490	porin	0.148	0.186	0.325	-0.41	-0.222	-0.04	0.026	0.398	-0.136	0.054	0.033	0.31	0.067	-0.16	0.063	-0.165	0.457	-0.07	0.179	0.051	0.418	0.186	-0.6	-0.94	-0.189	-0.29	-0.583	-0.229	0.108	0.301	-0.006	-0.284	-0.012	-0.243
ABZR87_RS01495	transcriptional regulator GcvA	0.221	0.095	-0.113	-0.07	0.084	0.141	-0.033	0.237	-0.078	-0.17	-0.189	0.164	-0.079	0.067	-0.011	-0.063	0.095	-0.045	0.221	0.127	-0.098	-0.107	-0.344	-0.106	-0.143	-0.123	0.347	0.033	-0.009	0.092	0.031	-0.115	0.021	-0.051
ABZR87_RS01500	glyoxalase/bleomycin resistance/extradiol dioxygenase family protein	-0.068	0.173	-0.257	0.123	-0.242	0.126	0.254	-0.113	-0.255	-0.085	-0.287	-0.05	-0.367	-0.082	0.003	-0.126	-0.021	-0.011	0.13	0.022	0.159	-0.201	0.144	-0.189	-0.145	-0.293	-0.001	-0.11	-0.043	-0.127	0.091	0.298	0.027	0.019
ABZR87_RS01505	16S rRNA (uracil(1498)-N(3))-methyltransferase	-0.128	-0.033	0.322	0.274	0.114	0.312	-0.355	0.251	-0.225	0.229	0.191	0.214	0.093	-0.064	0.243	0.285	0.332	-0.064	0.3	0.046	-0.022	-0.005	0.244	2.156	-0.037	-0.258	-0.419	0.282	0.213	0.288	-0.123	-0.229	-0.37	0.045
ABZR87_RS01510	YidB family protein	0.163	0.032	0.099	-0.37	-0.557	-0.17	-0.76	-0.093	-0.272	0.769	0.295	0.355	0.383	-0.969	-0.45	0.028	-0.145	-0.28	0.132	0.332	0.389	-0.064	0.937	0.739	-0.097	-0.785	-0.906	0.49	0.014	-0.441	0.48	0.487	0.083	-0.032
ABZR87_RS01515	LysR family transcriptional regulator	0.141	-0.168	0.127	0.115	0.075	0.141	0.039	0.169	0.255	0.244	-0.004	0.1	0.244	0.136	0.006	0.118	0.271	0.289	0.343	0.086	-0.057	0.173	0.615	0.081	0.324	0.37	-0.038	0.209	0.275	0.525	0.217	0.06	0.128	0.09
ABZR87_RS01520	IlvD/Edd family dehydratase	0.005	-0.033	0.06	0.026	-0.002	0.196	0.167	-0.059	0.119	-0.002	-0.086	-0.087	-0.105	-0.245	0.026	0.027	0.134	-0.352	0.113	0.128	0.008	0.002	0.055	0.058	0.195	-0.038	0.405	-0.168	0.092	0.008	-0.382	0.092	-0.285	-0.122
ABZR87_RS01525	MFS transporter	-0.083	-0.2	0.08	-0.221	-0.061	-0.013	0.008	-0.004	-0.105	-0.171	-0.206	-0.201	-0.069	-0.071	-0.168	-0.01	-0.041	-0.09	-0.217	-0.065	-0.264	-0.141	-0.017	-0.035	-0.066	-0.452	0.107	-0.174	-0.048	-0.163	0.019	-0.047	0.119	-0.133
ABZR87_RS01530	dihydrodipicolinate synthase family protein	0.161	0.245	0.116	-0.004	0.236	0.094	0.044	0.205	0.022	0.027	0.07	0.164	-0.134	0.126	-0.101	0.049	-0.103	0.06	-0.096	0.132	-0.248	0.113	-0.455	0.292	-0.106	-0.185	-0.692	0.036	0.126	0.199	-0.178	-0.189	-0.201	-0.122
ABZR87_RS01535	Gfo/Idh/MocA family oxidoreductase	0.031	0.278	0.118	0.101	0.154	0.255	0.132	0.163	0.241	0.001	-0.098	0.054	-0.098	-0.051	0.169	-0.095	0.187	0.383	0.172	0.038	0.186	-0.004	0.168	1.301	0.155	0.253	0.65	0.337	0.014	0.041	0.046	0.235	0.067	0.096
ABZR87_RS01540	arabinose ABC transporter substrate-binding protein	-0.063	0.254	-0.088	0.033	-0.045	-0.064	0.093	0.264	0.087	-0.014	0.368	0.177	-0.044	0.251	0.278	-0.035	0.197	0.218	0.122	0.03	-0.194	-0.035	-0.268	-0.041	-0.101	-0.178	0.23	-0.003	-0.204	0.185	-0.126	0.029	-0.118	0.569
ABZR87_RS01545	L-arabinose ABC transporter ATP-binding protein AraG	-0.105	-0.105	-0.223	-0.024	-0.058	-0.086	0.084	0.138	-0.026	-0.138	0.05	-0.003	-0.079	0.155	0.119	-0.033	-0.136	-0.172	-0.154	-0.066	0.081	-0.071	0.205	0.468	0.115	-0.047	0.613	0.171	0.035	0.105	0.017	-0.003	0.083	-0.041
ABZR87_RS01550	L-arabinose ABC transporter permease AraH	-0.189	-0.055	0.027	-0.021	-0.386	-0.056	0.23	-0.025	0.058	0.31	0.06	0.072	0.139	-0.001	0.261	-0.169	-0.055	-0.034	0.125	-0.073	0.098	-0.155	0.165	-0.464	0.063	0.249	0.571	-0.39	0.138	0.089	0.375	-0.27	0.023	-0.275
ABZR87_RS01555	barstar family protein	0.251	0.121	-0.326	0.01	-0.235	0.826	-1.212	0.483	-0.205	0.048	-0.223	0.141	-1.847	-0.708	-0.519	0.291	0.753	-0.039	-1.548	-1.103	0.949	0.047	2.296	1.141	0.272	1.205	-0.199	0.093	-0.079	-0.643	1.79	1.467	1.595	-0.007
ABZR87_RS01560	ribonuclease domain-containing protein	0.098	0.147	0.02	0.191	0.407	0.302	-0.066	-0.306	0.07	0.004	0.6	0.113	0.314	0.198	-0.178	-0.075	-0.029	0.367	-0.464	-0.062	-0.255	-0.003	-0.612	-2.176	-0.126	-0.237	0.026	0.125	0.004	0.123	-0.218	-0.543	0.138	-0.425
ABZR87_RS01565	NADP-dependent malic enzyme	0.862	0.967	-0.67	-0.728	0.696	0.638	0.545	0.648	-1.674	-3.25	0.207	0.236	0.282	0.563	0.054	0.177	0.316	0.236	1.805	1.743	0.118	0.104	3.937	3.943	-0.086	2.274	2.786	1.011	-0.953	-0.957	2.219	2.307	-1.003	-0.119
ABZR87_RS01580	CinA family protein	-0.112	-0.018	0.246	-0.087	-0.136	-0.082	-0.228	0.374	-0.657	-0.025	0.379	-0.457	0.625	-0.156	-0.675	-0.068	0.089	-0.022	-0.175	-0.56	-0.145	-0.535	-0.636	-1.409	-0.148	0.497	-1.337	-0.869	-0.189	-0.408	0.176	0.065	0.325	-0.549
ABZR87_RS01595	magnesium/cobalt transporter CorA	0.076	0.134	0.198	0.231	0.064	-0.063	-0.089	0.02	-0.088	0.193	0.238	0.058	0.048	0.09	0.219	0.139	-0.059	0.046	0	-0.219	-0.096	0.236	-0.406	-0.278	0.14	0.098	0.024	0.271	0.117	0.114	0.192	0.288	-0.025	0.193
ABZR87_RS01600	monofunctional biosynthetic peptidoglycan transglycosylase	0.082	-0.03	-0.05	0.045	0.131	0.075	0.067	-0.022	0.093	0.209	-0.073	-0.024	-0.028	-0.138	-0.048	0.131	0.091	0.034	0.074	0.253	0.31	0.101	0.053	0.33	0.242	0.27	0.153	0.267	0.016	0.156	0.117	0.331	-0.167	0.053
ABZR87_RS01605	shikimate dehydrogenase	-2.125	-2.181	-1.395	-1.221	-1.612	-1.719	-1.924	-1.953	-1.627	-1.649	-2.364	-2.046	-0.156	-0.325	-1.613	-1.55	-0.379	-0.691	-1.48	-1.272	-1.089	-1.067	-1.33	-2.336	-0.924	-2.092	-2.92	-1.641	-1.333	-1.415	-3.21	-4.039	1.673	1.984
ABZR87_RS01610	energy transducer TonB	-0.437	-0.31	-0.463	-0.216	-0.282	-0.288	-0.286	-0.143	-0.617	-0.555	-0.385	-0.146	-0.195	-0.209	-0.209	-0.179	-0.334	-0.251	-0.021	-0.182	-0.278	-0.288	-0.164	-0.55	-0.241	-0.335	-0.426	-0.396	-0.335	-0.461	-0.616	-0.543	0.883	0.812
ABZR87_RS01615	RNB domain-containing ribonuclease	-2.676	-1.004	-0.934	-1.554	-2.65	-1.047	-2.977	-3.26	-1.974	-0.853	-0.908	-1.736	-0.972	-0.837	-2.673	-1.722	-2.766	-2.081	-4.212	-4.482	-1.58	-3.566	-3.018	-3.631	-2.11	-4.325	-3.528	-3.55	-0.707	-0.791	-3.812	-2.246	-2.88	-0.349
ABZR87_RS01620	chorismate lyase	-0.253	-0.186	-0.013	-0.347	-0.428	0.07	0.023	-0.175	-0.035	0.013	0.086	-0.164	0.027	0.091	-0.227	0.125	-0.163	-0.186	-0.149	-0.175	-0.079	0.096	-1.4	-1.162	-0.005	0.239	-0.41	-0.574	-0.052	-0.205	-0.213	-0.311	-0.009	-0.078
ABZR87_RS01625	YqiA/YcfP family alpha/beta fold hydrolase	0.218	0.097	0.144	-0.121	0.026	0.217	0.195	0.127	-0.062	0.046	-0.119	0.158	-0.174	0	0.247	0.126	0	-0.065	0.09	0.24	0.129	-0.008	0.172	0.184	-0.053	0.083	0.001	0.096	0.072	-0.055	-0.081	-0.11	-0.137	0.249
ABZR87_RS01630	UDP-N-acetylmuramate:L-alanyl-gamma-D-glutamyl- meso-diaminopimelate ligase	0.181	-0.095	0.27	0.121	0.259	0.312	-0.061	0.233	0.022	0.109	-0.026	-0.035	-0.18	-0.31	0.068	-0.076	-0.015	-0.338	-1.483	-1.679	-0.399	-0.074	-0.221	-0.103	-0.039	-0.145	-0.029	0.252	0.223	0.161	-0.134	-0.097	-0.269	-0.236
ABZR87_RS01635	hypothetical protein	-0.281	0.02	0.029	0.083	-0.316	-0.031	-0.219	-0.344	-0.017	0.251	-0.019	-0.007	-0.376	-0.317	-0.258	0.03	-0.101	0.046	-0.381	-0.208	-0.231	-0.208	-0.242	-0.423	-0.12	-0.21	-0.138	-0.244	-0.102	-0.098	-0.092	-0.044	-0.348	-0.637
ABZR87_RS01640	TlpA disulfide reductase family protein	-0.348	0.304	0.411	0.23	-0.362	-0.617	-2.536	-1.025	-0.51	-0.28	-0.337	-0.501	0.022	-0.078	-0.666	-0.887	-0.789	-0.414	-3.305	-2.635	-0.886	-1.168	-4.033	-2.638	-0.627	-0.274	-5.877	-1.071	-0.265	-0.23	0.476	0.43	-0.724	-0.075
ABZR87_RS01645	type II 3-dehydroquinate dehydratase	-2.542	-2.362	-2.284	-2.15	-2.7	-2.269	-1.668	-2.064	-3.023	-3.143	-2.778	-1.93	-0.683	-0.06	-3.028	-3.538	-1.509	-1.925	-5.089	-4.474	-2.788	-2.263	-5.131	-4.313	-2.657	-3.424	-4.889	-5.504	-2.334	-2.341	-4.235	-5.578	-3.387	-1.746
ABZR87_RS01660	50S ribosomal protein L11 methyltransferase	-0.109	-0.567	0.131	-0.32	0.156	-0.033	-0.572	-0.031	0.077	0.269	-0.385	-0.014	-0.307	-0.49	0.243	-0.118	-0.209	-0.068	0.407	0.199	-0.011	-0.275	0.945	0.999	-0.102	-0.182	0.274	-0.014	0.087	0.08	0.41	0.661	-0.396	-0.119
ABZR87_RS01665	DUF3426 domain-containing protein	0.135	0.152	0.195	0.084	0.259	0.089	0.122	-0.067	0.133	0.002	0.045	0.419	-0.064	-0.01	0.264	0.124	0.022	0.245	0.291	0.371	0.081	0.19	-0.045	-0.026	0.257	0.16	-0.154	0.138	0.246	0.037	0.15	0.251	-0.129	0.147
ABZR87_RS01670	thiol peroxidase	-0.236	-0.216	-0.103	-0.449	-0.558	-0.281	-0.15	0.038	0.061	0.159	0.151	-0.139	-0.101	0.132	0.083	-0.091	-0.17	0.065	0.314	0.206	-0.172	-0.168	1.07	-0.205	-0.322	-1.196	-0.176	-0.092	0.062	0.055	0.334	0.364	-0.042	0.181
ABZR87_RS01675	carbohydrate kinase family protein	-1.936	-2.665	-0.484	-1.472	-2.304	-2.368	-1.221	-0.627	-2.317	-2.831	-1.649	-1.933	-0.366	0.583	-2.607	-1.382	-0.3	0.097	-2.791	-2.783	-1.26	-1.686	-2.153	-2.01	-1.74	-2.933	-1.694	-2.392	-0.671	-2.566	-1.881	-1.934	-0.524	0.255
ABZR87_RS01680	membrane protein	-0.008	0.009	0.188	0.016	-0.083	-0.404	-0.039	-0.025	0.112	0.021	0.108	0.004	-0.261	0.102	-0.019	0.097	0.162	-0.073	-0.38	-0.626	0.062	-0.047	-1.129	-1.417	0.073	-0.156	-0.365	-0.069	-0.09	-0.016	-0.251	-0.255	-0.448	-0.23
ABZR87_RS01685	histone H1-like DNA-binding protein	-0.834	-0.387	-0.168	-0.271	0.529	0.423	-1.425	-1.549	0.143	0.083	-1.829	-0.751	4.534	4.347	-2.606	-2.773	0.118	0.137	-1.732	-1.205	-0.739	-0.86	-2.455	-1.461	-0.262	-1.447	-4.131	-0.594	-0.498	-0.023	0.36	0.338	1.974	1.736
ABZR87_RS01690	collagen-like triple helix repeat-containing protein	0.392	1.167	0.45	1.402	-0.435	0.585	-0.456	0.999	-0.146	1.034	0.995	1.266	1.555	0.665	-0.295	-0.04	0.908	0.517	0.899	-0.702	-0.152	0.65	-2.703	0.364	-0.477	-3.064	-2.704	0.499	0.308	1.437	1.224	0.886	0.349	1.283
ABZR87_RS01695	collagen-like triple helix repeat-containing protein	-0.028	-0.418	-0.305	-0.094	-0.235	-0.101	0.062	-0.199	0.097	-0.236	-0.074	0.056	0.165	-0.316	-0.074	-0.036	0.131	-0.003	-0.036	0.015	-0.519	0.061	0.155	-0.008	0.104	-0.206	0.419	-0.063	-0.516	-0.051	0.586	0.026	-0.215	-0.448
ABZR87_RS01700	DUF2147 domain-containing protein	0.602	-0.46	1.243	-0.022	-0.097	-0.182	-0.564	0.022	-0.153	0.581	-1.046	-0.201	0.572	0.548	0.127	0.026	-0.132	0.954	0.248	1.009	1.11	0.75	2.008	-0.103	-0.013	1.718	-1.205	0.406	0.95	0.848	0.473	0.524	0.514	0.629
ABZR87_RS01705	hypothetical protein	0.009	0.102	0.024	0.075	0.253	0.249	0.104	0.099	0.071	0.122	0.042	0.072	0.204	0.052	0.169	0.16	-0.118	0.095	0.244	0.217	-0.042	0.122	0.317	0.116	-0.046	-0.239	0.279	0.115	0.033	0.165	-0.03	0.222	-0.079	0.078
ABZR87_RS01710	DMT family transporter	0.038	-0.02	-0.127	0.085	-0.022	0.116	0.247	0.035	0.005	0.072	-0.021	0.065	-0.18	-0.079	0.32	0.118	-0.078	-0.003	0.205	0.11	0.129	0.154	0.122	0.479	-0.094	-0.282	0.031	0.143	0.063	0.091	0.103	0.227	-0.173	0.008
ABZR87_RS01715	M14 family metallopeptidase	0.042	-0.011	0.02	0.013	0.152	0.066	0.069	0.011	-0.041	0.079	0.016	-0.108	0.066	-0.202	0.013	-0.025	0.044	0.216	0.469	0.292	-0.091	0.043	0.433	0.399	0.064	0.434	-0.086	-0.028	0.17	-0.278	0.136	0.17	-0.197	0.145
ABZR87_RS01730	alkaline phosphatase family protein	0.071	-0.043	0.012	0.073	-0.034	0.057	0.048	-0.037	0.056	0.065	-0.076	0.095	0.025	0.148	0.116	0.094	-0.006	0.076	0.176	0.025	-0.019	-0.027	-0.067	-0.295	0.082	-0.077	0.11	-0.02	0.069	0.033	-0.017	-0.035	-0.089	-0.131
ABZR87_RS01740	phosphocholine-specific phospholipase C	0.034	0.053	0.061	-0.003	0.003	0.019	-0.02	0.027	0.048	0.035	-0.02	0.051	0.063	-0.108	-0.018	0.086	-0.071	0.07	0.143	0.161	0.185	0.064	0.084	0.138	0.001	-0.161	0.121	0.171	0.032	0.03	-0.012	0.206	-0.034	-0.032
ABZR87_RS01745	1,6-anhydro-N-acetylmuramyl-L-alanine amidase AmpD	0.291	0.807	0.827	1.639	-1.01	-0.713	-0.186	0.218	0.74	1.026	-0.538	-0.386	-1.242	-2.369	-1.746	-0.995	-0.551	-0.77	-3.085	-3.286	-0.939	-1.292	-2.748	-3.912	0.117	0.29	-1.1	0.986	1.357	1.36	-0.491	-0.081	0.135	-0.084
ABZR87_RS01750	sigma-54 dependent transcriptional regulator	0.087	0.123	0.126	0.446	0.016	-0.037	-0.099	-0.002	0.002	0.029	-0.151	-0.027	-0.261	-0.315	-0.173	-0.055	0.315	0.178	-0.514	-0.304	-0.056	-0.039	0.587	-0.537	0.019	0.101	-0.07	0.056	0.297	0.211	-0.453	-0.035	-0.007	0.177
ABZR87_RS01755	ATP-binding protein	0.167	0.005	0.106	-0.253	0.039	-0.109	0.052	-0.217	-0.063	-0.069	0.152	-0.06	-0.029	-0.113	0.083	-0.01	0.001	0.087	0.108	0.002	0.092	-0.021	-0.614	-0.286	-0.05	0.138	0.146	-0.012	-0.024	-0.038	0.049	0.001	0.018	-0.151
ABZR87_RS01760	PP0621 family protein	-0.323	-1.03	-0.748	-0.161	-0.909	0.162	0.844	-0.723	0.238	-0.331	0.194	-0.793	0.067	-1.166	-0.101	-0.374	-0.725	-0.085	0.805	-1.024	0.201	-1.044	-0.875	0.737	0.965	-4.413	-0.13	0.07	-0.327	-1.643	-0.772	0.28	-0.359	0.146
ABZR87_RS01765	cytochrome c biogenesis protein CcsA	0.205	0.064	-0.01	0.042	0.49	-0.111	0.256	0.293	-0.038	0.148	0.425	0.406	0.184	0.249	-0.058	0.351	0.348	0.234	0.129	-0.269	0.525	-0.228	0.057	-2.754	0.139	-0.162	-0.383	0.255	0.086	0.265	0.603	0.53	0.003	-0.238
ABZR87_RS01775	hypoxanthine-guanine phosphoribosyltransferase	-0.127	-0.272	-0.16	-0.393	-0.035	-0.291	-0.057	-0.164	-0.242	0.058	-0.228	-0.147	0.08	-0.105	-0.381	0.122	-0.264	-0.344	-0.025	-0.032	-0.154	-0.17	0.788	0.731	-0.048	-0.16	0.193	-0.012	-0.254	-0.126	0.556	0.322	0.097	0.023
ABZR87_RS01780	MarC family protein	-0.351	-1.023	-0.763	0.225	-0.377	-0.333	-0.709	-0.303	-0.471	-0.668	-1.898	0.206	-0.235	-0.161	-0.425	-0.493	-0.912	-0.875	-0.804	-0.401	-1.417	-1.059	-1.785	-3.262	-1.287	0.261	0.191	-0.421	-0.167	-0.697	1.453	-0.354	0.823	0.273
ABZR87_RS01785	2OG-Fe(II) oxygenase	0.116	-0.03	0.054	0.149	0.161	0.269	-0.632	-0.215	0.142	0.322	-0.239	-0.154	-0.062	-0.015	-0.016	0.095	-0.372	0.049	0.093	0.307	0.012	0.028	-0.159	-0.198	0.119	-0.338	-0.33	0.147	-0.068	-0.063	0.432	0.333	0.304	0.046
ABZR87_RS01790	lytic transglycosylase domain-containing protein	-0.001	-0.058	-0.049	-0.004	-0.088	0.016	-0.396	-0.053	-0.018	-0.02	-0.329	-0.147	0.146	-0.045	-0.006	0.058	-0.091	0.064	0.014	0.148	-0.04	-0.052	-0.142	0.161	0.025	-0.159	0.379	-0.041	-0.123	-0.075	0.29	0.371	0.222	-0.019
ABZR87_RS01800	RNA pyrophosphohydrolase	-0.082	-0.035	0.181	0.096	0.203	0.474	0.627	0.571	0.146	0.006	0.541	0.329	0.256	0.361	0.743	0.488	0.029	0.098	1.92	1.531	-0.434	-0.4	0.645	0.399	-0.527	0.509	1.27	0.43	-0.102	-0.268	2.569	2.459	0.481	0.395
ABZR87_RS01805	CNP1-like family protein	-0.193	0.108	-0.008	-0.021	0.027	-0.057	-0.044	-0.149	-0.1	-0.145	-0.174	-0.16	0.171	0.031	-0.177	0.008	-0.053	-0.079	0.141	0.134	-0.004	-0.028	0.319	0.143	-0.096	-0.322	0.496	0.079	-0.182	-0.253	0.305	0.086	-0.016	-0.032
ABZR87_RS01810	glutamate 5-kinase	-3.444	-5.442	-3.352	-4.647	-4.813	-5.395	-5.462	-4.457	-3.436	-3.987	-5.291	-5.519	-1.948	-0.734	-5.362	-5.586	-3.458	-2.42	-3.898	-5.341	-3.643	-4.765	-3.351	-4.515	-5.49	-4.065	-4.602	-5.449	-2.494	-2.942	-4.854	-4.858	-3.977	-0.873
ABZR87_RS01840	HlyC/CorC family transporter	-0.041	-0.122	0.127	0.075	-0.326	-0.437	-0.175	-0.138	-0.027	-0.15	-0.147	-0.134	0.022	0.16	-0.407	-0.383	-0.16	-0.18	-0.865	-0.63	-0.145	-0.196	-0.51	-0.14	-0.173	-0.545	-1.099	-0.261	-0.105	0.04	-0.659	-0.78	-0.115	-0.094
ABZR87_RS01845	type IV-A pilus assembly ATPase PilB	-0.013	0.084	-0.086	-0.124	-0.181	-0.087	-0.458	-0.335	-0.107	-0.078	-0.201	-0.265	-0.176	0.091	-0.209	-0.169	-0.408	-0.241	-0.093	-0.597	-0.457	-0.406	-0.741	-0.287	-0.231	-0.655	-0.792	-0.184	-0.264	-0.252	-0.493	-0.477	-0.194	-0.143
ABZR87_RS01850	type II secretion system F family protein	-0.089	-0.122	-0.047	-0.04	-0.108	-0.007	-0.182	-0.268	-0.088	0.064	0.044	-0.084	-0.184	0.139	-0.183	-0.294	-0.236	-0.17	-0.307	-0.28	-0.285	-0.129	-0.621	-0.364	-0.258	-0.224	-0.953	-0.469	-0.023	-0.039	-0.276	-0.166	-0.151	-0.138
ABZR87_RS01855	A24 family peptidase	-0.273	-0.049	0.088	-0.172	0.077	-0.062	-0.259	0.185	0.007	-0.026	0.003	-0.07	0.173	0.366	-0.085	-0.437	0.288	-0.029	-0.597	-0.625	-0.299	-0.246	-1.617	-1.316	-0.046	-0.192	-0.384	-0.452	0.186	0.103	-1.241	-0.93	-0.276	0.013
ABZR87_RS01865	cell division protein ZapD	0.24	0.218	0.367	0.296	0.163	0.152	0.012	0.108	0.187	0.215	0.232	0.097	0.128	-0.038	0.35	0.214	0.132	0.197	0.365	0.518	0.352	0.285	-0.104	0.482	0.266	0.382	0.016	0.298	0.196	0.23	0.438	0.427	0.357	0.389
ABZR87_RS01870	DNA gyrase inhibitor YacG	0.343	-0.133	0.193	0.146	0.163	0.381	0.159	0.201	0.054	0.276	0.391	0.02	-0.006	0.158	0.079	-0.071	-0.006	-0.008	-0.35	0.201	0.346	0.142	-0.311	-0.365	-0.066	0.475	0.103	0.211	0.183	-0.071	-0.157	-0.101	0.081	-0.156
ABZR87_RS01875	NUDIX domain-containing protein	-0.03	-0.166	-0.019	-0.169	-0.149	0	-0.112	-0.086	-0.083	0.111	-0.127	0.041	-0.301	-0.094	0.054	-0.103	-0.068	0.037	-0.026	0.215	0.137	-0.025	0.576	0.694	0.139	-0.387	0.515	0.139	0.073	0.108	0.034	0.301	-0.046	0.071
ABZR87_RS01880	ATP-binding protein	-0.042	-0.086	0.031	0.052	-0.022	-0.096	0.017	0.032	0.045	0.014	-0.099	-0.065	-0.099	-0.216	0.134	0.091	0.131	0.011	0.006	0.079	-0.208	0.074	0.119	-0.166	0.045	0.062	-0.125	-0.016	0.098	0.024	0.086	0.118	0.02	-0.129
ABZR87_RS01885	bifunctional glutamate N-acetyltransferase/amino-acid acetyltransferase ArgJ	-0.074	-0.271	-0.31	-0.018	-0.786	-0.772	-1.534	-1.379	-0.506	-1.088	-0.439	-1.348	0.464	-0.074	-0.65	-0.252	-0.019	-0.04	-0.586	-1.494	0.02	-0.111	-2.446	-2.602	-0.511	-1.252	-1.491	-0.996	-0.388	-0.304	-0.604	-0.985	0.176	-0.06
ABZR87_RS01895	M23 family metallopeptidase	-0.169	-0.027	-0.184	0.128	0.035	-0.071	-0.314	0.134	0.012	-0.155	0.098	-0.042	0.34	0.056	0.217	0.32	-0.331	0.1	0.281	0.052	0.355	0.164	-0.423	-0.162	0.256	0.092	-0.143	0.061	0.078	0.265	0.399	0.201	0.223	-0.072
ABZR87_RS01910	peroxiredoxin	0.019	-0.321	-0.244	0.208	-0.028	-0.176	0.802	-0.429	-0.295	0.173	0.117	0.244	-0.881	-0.277	0.076	-0.381	-0.333	0.207	-0.189	-0.474	-0.367	-0.059	-1.376	-0.026	-0.587	-1.705	2.37	-0.26	-0.492	-0.168	0.148	0.379	0.411	-0.336
ABZR87_RS01980	16S rRNA (cytosine(1402)-N(4))-methyltransferase RsmH	-1.213	-1.229	-0.31	-0.417	-0.948	-1.157	-0.572	-1.039	-0.459	-0.424	-1.21	-0.98	-0.32	-0.332	-0.317	-0.765	-0.198	-1.095	-2.504	-1.771	-1.206	-1.004	-4.386	-3.569	-0.73	-0.294	-0.193	-1.209	-0.347	-0.711	-0.412	-0.424	-0.236	-0.408
ABZR87_RS01995	porin	0	0.038	-0.065	-0.092	-0.087	0.041	-0.129	0.025	0.001	-0.07	0.037	0.042	0.07	-0.042	-0.033	-0.06	-0.453	-0.394	-0.041	-0.039	0.311	0.527	0.205	0.045	0.475	0.09	-0.512	-0.259	-0.083	-0.08	0.506	0.541	-0.067	-0.063
ABZR87_RS02000	tripartite tricarboxylate transporter substrate binding protein	0.092	-0.379	-0.104	0.167	-0.109	0.07	0.083	-0.073	-0.118	-0.005	-0.309	0.03	-0.283	-0.31	0.043	0.149	0.112	-0.11	-0.092	-0.002	-0.103	0.104	-0.749	0.027	0.223	-0.146	0.685	0.029	-0.109	-0.142	0.118	-0.277	-0.162	-0.022
ABZR87_RS02005	MFS transporter	-0.015	0.017	-0.129	-0.122	-0.013	-0.086	-0.025	-0.078	-0.108	0.024	0.008	0.025	-0.136	-0.077	0.048	0.033	0.007	0.035	-0.084	-0.097	0.084	-0.04	-0.045	-0.407	0.083	-0.223	-0.107	-0.164	-0.095	-0.005	-0.021	0.003	-0.192	-0.094
ABZR87_RS02010	alternative ribosome rescue aminoacyl-tRNA hydrolase ArfB	-0.155	0.011	-0.112	0.304	0.252	-0.563	-0.126	0.226	0.06	-0.465	0.279	-0.005	-0.015	-0.282	-0.517	0.113	0.597	-0.046	-0.3	-0.171	-0.053	0.039	-0.329	-0.455	-0.078	0.011	0.106	-0.622	0.15	0.342	-0.493	-0.271	-0.038	0.255
ABZR87_RS02015	hemolysin III family protein	0.014	0.069	-0.096	-0.011	-0.029	-0.034	-0.023	0.031	-0.07	-0.098	-0.115	-0.034	-0.153	0.028	0.072	0.122	0.015	0.061	-0.16	-0.199	0.007	0.089	-0.091	-0.248	-0.118	0.042	0.029	-0.115	-0.105	-0.047	-0.086	-0.117	-0.004	-0.253
ABZR87_RS02020	long-chain fatty acid--CoA ligase	-0.607	-0.714	-0.106	-0.245	-1.246	-1.373	-0.863	-0.845	-0.119	-0.087	-0.581	-0.587	-0.179	-0.236	-0.99	-1.193	-0.941	-0.781	-5.288	-4.445	-1.309	-1.252	-4.71	-4.234	-0.833	-2.207	-4.571	-4.608	-0.136	-0.088	-3.61	-4.257	-1.516	-1.648
ABZR87_RS02025	aminopeptidase	0.043	0.096	0.026	-0.061	0.112	0.262	0.013	0.148	0.004	0.004	0.158	0.027	0.071	-0.13	0.319	0.173	0.075	0.089	1.817	1.586	0.275	0.15	2.617	2.563	0.117	0.186	1.401	0.682	0.075	0.029	1.395	1.571	-0.016	0.064
ABZR87_RS02030	molybdopterin oxidoreductase family protein	-0.023	0.068	-0.044	-0.023	-0.103	-0.055	-0.013	0.1	-0.085	-0.019	0.053	-0.023	-0.016	0.019	0.031	0.096	0.141	0.127	-0.05	-0.118	-0.081	-0.021	-0.18	-0.022	0.045	0.118	-0.215	-0.064	-0.046	0.017	-0.01	0.262	-0.096	0.008
ABZR87_RS02035	substrate-binding domain-containing protein	-0.603	-0.262	-0.105	-0.411	-0.931	-0.986	-0.601	-0.581	-0.285	-0.223	-0.881	-0.709	-0.458	-0.399	-0.405	-0.408	-0.837	-0.952	-0.641	-0.877	-1.047	-1.462	-1.986	-0.89	-0.495	-0.741	-1.662	-1.125	-0.1	-0.338	-0.969	-0.811	-1.264	-0.436
ABZR87_RS02040	phosphoenolpyruvate--protein phosphotransferase	0.056	0.058	0.014	0.207	0.133	0.231	0.149	0.014	0.007	0.117	0.002	0.269	0.02	0.024	0.063	0.103	0.152	0.083	0.514	0.367	0.108	0.137	0.32	0.298	0.005	0.062	0.583	0.12	0.059	0.132	0.242	0.088	0.157	0.087
ABZR87_RS02045	1-phosphofructokinase	-0.084	-0.54	-0.105	-0.379	0.004	-0.314	-0.066	-0.265	-0.327	-0.062	-0.205	-0.093	0.087	-0.092	-0.12	-0.462	-0.213	-0.485	-0.399	-0.146	-0.339	-0.26	-1.652	0.298	-0.277	-0.23	-0.87	-0.533	-0.111	-0.104	0.144	-0.515	-0.068	-0.019
ABZR87_RS02050	fructose-specific PTS transporter subunit EIIC	0.035	-0.016	-0.074	-0.164	0.025	0.034	-0.15	-0.02	0.007	0.019	-0.157	-0.07	0.23	0	-0.052	-0.058	-0.045	-0.024	0.232	0.261	-0.034	-0.133	0.152	0.147	-0.108	0.079	0.05	0.164	-0.028	-0.042	0.291	0.131	0.128	0.137
ABZR87_RS02055	ABC transporter substrate-binding protein	0.017	-0.01	-0.016	0.206	0.094	-0.05	0.169	0.164	0.044	0.057	0.114	-0.067	0.081	-0.021	0.256	0.039	0.102	0.06	0.247	0.216	-0.073	-0.034	0.106	0.07	0.088	0.046	0.188	0.147	0.006	0.078	-0.001	0.178	-0.108	0.092
ABZR87_RS02060	acetylornithine deacetylase	-0.003	-0.038	-0.052	-0.113	-0.052	0.111	0.04	-0.017	0.112	-0.033	0.024	-0.008	0.017	-0.004	0.071	0.09	-0.028	0.014	-0.023	0.11	0.028	-0.029	0.064	0.349	-0.043	-0.018	0.165	-0.163	0.026	0.012	0.265	0.04	0.206	-0.208
ABZR87_RS02065	M20 aminoacylase family protein	0.239	0.321	0.19	0.248	0.226	0.253	0.109	0.18	0.308	0.135	0.027	0.119	-0.132	0.174	0.133	0.247	-0.069	0.196	0.317	0.401	0.268	-0.031	0.646	0.6	0.275	0.305	0.414	0.35	0.305	0.118	0.133	0.623	0.165	0.037
ABZR87_RS02075	23S ribosomal RNA	0.262	-0.528	0.275	0.624	0.501	0.5	0.552	-0.147	0.929	0.788	0.965	0.382	0.944	0.13	0.226	0.74	0.449	-0.248	1.004	1.591	-0.393	0.333	0.333	-0.243	0.815	0.189	-1.746	0.552	-0.243	0.476	-0.205	0.793	-2.019	0.883
ABZR87_RS02095	enoyl-CoA hydratase	0.099	0.151	-0.077	0.04	-0.318	-0.317	0.118	-0.183	0.037	-0.003	-0.196	0.031	0.205	0.081	-0.044	-0.09	-0.065	0.096	-0.137	-0.218	-0.087	-0.031	-0.039	-0.021	-0.061	-0.356	-0.088	-0.047	0.064	0.202	0.223	-0.06	-0.13	-0.032
ABZR87_RS02100	2-(1,2-epoxy-1,2-dihydrophenyl)acetyl-CoA isomerase PaaG	0.101	-0.426	-0.174	0.247	0.086	-0.289	-0.794	0.058	-0.305	0.016	0.069	-0.16	-0.343	0.051	0.097	0.024	0.091	-0.056	-0.328	0.144	-0.282	-0.11	0.321	0.019	-0.244	0.223	-2.882	-0.513	-0.399	-0.036	-0.311	0.165	-0.249	0.183
ABZR87_RS02105	hydroxyphenylacetyl-CoA thioesterase PaaI	0.003	0.13	0.053	-0.062	0.197	0.121	-0.132	0.065	0.163	-0.031	0.09	0.084	-0.088	0.041	0.265	-0.041	0.022	0.02	0.213	0.227	-0.162	-0.099	0.104	-0.301	-0.02	0.363	-0.118	0.162	0.14	-0.043	0.075	0.273	0.097	-0.083
ABZR87_RS02110	phenylacetate--CoA ligase PaaK	-0.001	-0.002	0.132	0.002	-0.027	0.051	-0.054	0.117	-0.018	0.024	-0.039	-0.032	-0.035	0.027	0.202	0.039	0.021	0.068	0.215	0.202	-0.028	-0.104	0.099	-0.01	0.168	-0.03	-0.05	-0.011	0.022	0.018	0.239	0.096	0.01	0.024
ABZR87_RS02115	murein transglycosylase A	0.048	0.213	0.192	0.329	0.055	0.072	0.497	0.261	0.155	0.138	0.044	0.037	0.024	0.071	0.239	0.188	0.166	-0.07	-0.466	-0.32	0.144	0.085	-0.815	-0.469	0.153	0.284	-0.626	0.091	0.408	0.38	-0.135	-0.031	0.212	0.354
ABZR87_RS02125	Co2+/Mg2+ efflux protein ApaG	-0.328	-0.063	-0.219	-0.112	-0.119	-0.304	-0.102	-0.062	-0.073	-0.187	-0.277	-0.164	0.028	-0.253	-0.244	-0.346	-0.222	0.034	-0.352	-0.648	-0.079	-0.099	-0.908	-0.372	-0.071	-0.245	-0.461	-0.401	-0.083	-0.125	-0.42	-0.404	-0.152	-0.292
ABZR87_RS02135	phosphoglycolate phosphatase	0.059	0.088	-0.063	-0.035	-0.009	0.039	-0.052	0.098	-0.102	-0.106	-0.017	-0.045	0.192	0.236	0.022	0.024	0.019	0.065	-0.241	-0.196	-0.159	-0.119	-0.203	-0.055	-0.04	0.055	0.155	0.008	-0.039	-0.005	-0.097	-0.034	-0.105	-0.058
ABZR87_RS02140	anthranilate synthase component I	-3.986	-4.186	-2.947	-2.894	-4.037	-4.816	-4.811	-4.363	-3.944	-3.724	-3.969	-4.664	-1.393	-1.312	-5.165	-4.492	-2.966	-2.895	-4.907	-5.141	-4.395	-4.577	-4.246	-4.06	-4.724	-5.871	-4.907	-5.249	-3.619	-3.467	-4.591	-4.766	-3.8	-1.116
ABZR87_RS02145	aminodeoxychorismate/anthranilate synthase component II	-3.253	-5.115	-4.384	-3.129	-3.935	-4.287	-3.929	-2.377	-3.034	-3.803	-4.97	-3.942	0	-1.381	-5.026	-5.23	-3.978	-2.835	-4.687	-5.014	-5.16	-5.153	-4.069	-3.511	-5.143	-4.834	-3.021	-5.105	-3.888	-3.162	-3.918	-4.499	-3.002	-1.15
ABZR87_RS02150	lysozyme inhibitor LprI family protein	-1.219	-1.485	-0.52	-0.957	-0.19	-0.272	-0.767	0.051	-1.698	-1.002	-0.435	-0.591	0.304	-0.413	-0.869	-0.142	-0.119	-0.35	-2.639	-1.354	-0.294	0.01	-2.888	-0.666	-0.028	-0.46	-4.488	-0.989	-0.996	-0.55	-2.193	-4.193	-0.897	-1.122
ABZR87_RS02155	anthranilate phosphoribosyltransferase	-6.033	-5.039	-4.866	-3.254	-5.556	-4.188	-4	-4.152	-4.905	-5.279	-4.987	-5.011	-1.573	-1.309	-5.75	-3.878	-3.457	-5.144	-5.76	-5.444	-6.401	-5.933	-5.421	-4.357	-4.639	-6.443	-4.782	-3.793	-3.169	-3.083	-4.167	-5.924	-3.73	-1.665
ABZR87_RS02160	indole-3-glycerol phosphate synthase TrpC	-4.508	-5.972	-2.709	-3.647	-4.864	-4.419	-5.545	-5.488	-5.406	-4.026	-6.197	-4.569	-1.889	-1.678	-5.189	-6.469	-5.535	-3.777	-5.019	-5.915	-5.912	-4.786	-5.356	-4.425	-6.383	-6.082	-4.549	-6.339	-3.844	-3.309	-4.624	-5.753	-4.267	-1.764
ABZR87_RS02165	CYTH domain-containing protein	-0.202	0.019	-0.132	-0.276	0.233	-0.187	0.115	-0.244	-0.447	-0.042	-0.14	-0.254	0.505	-0.212	-0.092	-0.106	0.023	-0.046	-0.225	-0.553	-0.052	-0.253	-3.01	-2.215	-0.142	0.233	0.545	-0.049	-0.316	-0.059	-0.113	-0.392	0.47	-0.262
ABZR87_RS02175	FUSC family protein	-0.01	-0.146	-0.025	0.019	-0.27	-0.251	0.033	-0.036	0.058	-0.146	0.026	-0.095	-0.045	-0.163	0.064	-0.017	-0.041	-0.105	-0.485	-0.484	-0.114	-0.012	-0.169	-0.382	-0.005	-0.328	-0.355	-0.013	0.07	0.036	-0.189	-0.161	-0.488	-0.37
ABZR87_RS02180	M61 family metallopeptidase	-0.25	-0.076	-0.126	-0.094	-0.607	-0.672	-1.073	-0.934	-0.072	-0.115	-0.156	-0.338	-0.039	-0.026	-0.478	-0.644	-0.395	-0.373	-1.161	-1.227	-0.129	-0.175	-1.351	-1.422	-0.299	-0.594	-2.536	-1.145	-0.136	-0.124	-1.307	-1.176	-1.116	-0.48
ABZR87_RS02185	MDR family oxidoreductase	0.031	-0.028	-0.005	-0.002	-0.25	-0.238	-0.062	0.051	-0.109	-0.015	-0.01	-0.417	-0.016	0.05	0.184	-0.112	0.277	-0.165	0.153	0.014	0.094	0.077	-0.108	-0.007	0.248	-0.189	0.118	0.22	0.038	0.063	-0.393	0.07	-0.149	-0.429
ABZR87_RS02190	DsbC family protein	0.411	0.07	0.234	0.323	0.135	-0.12	0.312	-0.026	-0.023	0.244	0.065	0.298	0.477	0.661	-0.317	0.053	-0.023	-0.043	0.051	0.568	0.342	-0.164	1.863	0.941	0.11	0.506	0.854	0.548	0.471	0.397	1.337	1.376	0.858	0.713
ABZR87_RS02200	hypothetical protein	0.389	0.043	0.218	0.216	0.07	0.214	-0.199	-0.01	0.334	0.072	0.334	0.293	0.142	-0.116	0.626	0.225	0.158	0.166	-0.065	-0.027	0.491	0.014	1.178	-0.172	0.457	-0.218	-0.705	0.421	-0.208	0.038	-0.295	0.196	-0.011	0.197
ABZR87_RS02205	hypothetical protein	0.116	-0.038	-0.045	-0.097	-0.043	0.028	-0.218	0.038	0.087	0.049	-0.268	0.104	0.026	0.108	0.062	0.102	0.049	0.136	0.248	-0.016	0.194	0.075	-0.112	-0.206	0.199	0.102	0.087	-0.042	-0.044	0.161	-0.115	0.303	-0.214	-0.184
ABZR87_RS02210	lytic transglycosylase domain-containing protein	-0.285	0.151	-0.16	-0.282	-0.169	-0.399	-0.242	0.06	-0.003	-0.003	-0.37	-0.111	0.055	-0.585	0.24	-0.305	0.015	-0.117	-0.45	0.144	-0.078	-0.205	-0.828	-0.438	-0.046	0.231	0.143	0.054	-0.103	-0.206	0.034	-0.137	-0.192	-0.285
ABZR87_RS02215	flagellar protein FliT	0.165	0.06	-0.236	0.109	-0.274	-0.337	-0.428	-0.023	0.256	0.122	-0.053	-0.265	-0.239	-0.02	-0.144	-0.094	-0.105	0.075	-0.281	-0.044	-0.003	-0.124	0.156	-0.672	0.032	-0.183	0.126	0.035	0.038	-0.033	-0.096	0.07	0.207	-1.146
ABZR87_RS02220	redox-regulated ATPase YchF	-0.508	-0.407	-0.193	-0.48	-0.338	-0.438	-0.13	-0.094	-0.382	-0.226	-0.101	-0.32	-0.233	-0.501	0.014	-0.169	-0.526	-0.432	-0.575	-0.565	-0.843	-0.708	-2.047	-1.456	-0.181	-0.556	-0.908	-0.305	-0.403	-0.248	-0.068	-0.14	-0.557	0.046
ABZR87_RS02225	ATP-binding protein	0.394	0.52	-0.034	-0.015	-0.546	-0.721	-2.341	-2.052	0.29	0.511	-0.313	-0.589	-0.282	-0.419	-1.22	-1.278	-1.905	-1.76	-1.409	-1.264	-0.902	-0.648	-3.166	-2.638	-1.714	-1.997	-2.933	-2.279	0.206	0.125	-2.761	-2.341	-2.587	-0.857
ABZR87_RS02230	response regulator	-0.001	0.243	-0.044	-0.126	-0.239	-0.385	-0.676	-1.012	-0.143	-0.222	-0.171	-0.358	-0.348	-0.322	-0.277	-0.373	-1.1	-0.961	-0.017	-0.028	-0.292	-0.347	-0.043	0.641	-0.763	-0.358	-0.462	-0.51	0.177	-0.056	-0.639	-0.768	-1.245	-1.321
ABZR87_RS02235	response regulator	0.53	0.484	-0.1	-0.401	-1.131	-0.789	-2.796	-2.431	0.385	0.376	-0.615	-0.82	-0.592	-0.285	-1.819	-1.175	-1.44	-2.143	-1.953	-1.295	-0.393	-0.983	-2.275	-1.834	-2.486	-2.21	-2.977	-2.474	0.064	-0.114	-2.761	-2.739	-2.561	-1.099
ABZR87_RS02240	GlsB/YeaQ/YmgE family stress response membrane protein	-0.107	0.109	-0.04	-0.137	-0.004	-0.057	-0.167	-0.046	-0.191	-0.365	0.044	-0.144	0.014	-0.215	-0.089	-0.029	-0.019	-0.078	-0.212	0.034	0.101	-0.107	0.006	-0.721	-0.022	-0.111	-0.106	-0.337	-0.015	-0.064	0.077	-0.067	0.213	-0.318
ABZR87_RS02265	Grx4 family monothiol glutaredoxin	0.072	-0.002	-0.352	-0.314	-0.334	-0.285	-0.098	0.047	-0.507	-0.627	-0.774	-0.424	0.468	0.384	-0.088	-0.218	0.103	0.088	-0.698	-0.205	-0.109	-0.179	-0.894	-0.849	-0.048	-0.01	-0.298	-0.317	-0.207	-0.188	0.5	0.14	0.509	0.005
ABZR87_RS02275	hypothetical protein	0.254	-0.047	0.035	0.222	-0.07	0.202	0.219	0.136	0.083	0.105	0.603	0.174	0.046	0.179	0.174	-0.089	0.071	0.184	0.125	0.176	0.099	0.029	0.477	0.141	0.411	0.318	1.198	0.219	0.303	0.148	0.236	0.294	0.078	0.048
ABZR87_RS02280	hypothetical protein	0.02	0.069	0.208	0.005	0.005	-0.02	-0.062	0.094	-0.04	0.031	0.053	0.02	-0.093	-0.392	0.171	-0.127	0.036	0.009	-0.125	-0.003	0.059	0.007	-0.334	-0.283	-0.029	0.081	-0.342	0.254	0.127	0.001	-0.017	0.066	-0.242	-0.032
ABZR87_RS02285	glucan biosynthesis protein G	0.666	0.632	0.263	0.007	0.28	0.282	0.475	0.359	0.28	0.42	0.094	0.239	0.188	0.35	0.148	0.126	0.218	0.35	0.468	0.715	0.715	0.634	-1.607	-1.384	0.465	1.032	0.703	0.632	0.246	0.102	1.111	1.144	0.668	0.543
ABZR87_RS02290	glucans biosynthesis glucosyltransferase MdoH	0.628	0.767	0.201	-0.099	0.288	0.392	0.139	0.287	0.147	0.332	0.108	-0.022	0.199	0.329	0.122	0.173	0.262	0.277	0.451	0.587	0.446	0.489	-1.603	-2.028	0.272	0.876	0.993	0.532	0.242	0.1	1.227	1.055	0.649	0.444
ABZR87_RS02295	hypothetical protein	0.147	0.028	-0.141	-0.197	-0.131	-0.129	0	-0.034	-0.016	-0.082	0.248	-0.072	-0.044	-0.088	0.028	0.005	0.003	-0.191	-0.043	0.183	-0.035	0.002	0.443	0.191	-0.094	-0.007	-0.041	0.054	-0.073	-0.184	0.094	0.054	0.057	-0.313
ABZR87_RS02300	aminoacyl-tRNA deacylase	0.063	0.057	0.015	0.025	0.14	0.024	0.069	0.132	0.096	0.077	0.003	0.059	0.104	-0.08	0.229	0.171	-0.077	0.051	0.084	0.004	-0.103	0.089	0.438	0.188	0.131	-0.098	-0.099	0.122	0.033	0.105	-0.049	0.296	-0.019	-0.028
ABZR87_RS02305	CDGSH iron-sulfur domain-containing protein	-0.064	0.355	0.376	-0.217	0.926	0.361	0.532	0.263	0.14	0.153	0.437	-0.436	-0.042	0.316	0.743	0.228	-0.307	0.101	0.581	0.196	0.44	0.632	-2.547	-1.54	-0.169	0	-1.634	0.249	-0.197	-0.028	-0.737	-0.334	0.114	0.375
ABZR87_RS02310	energy-dependent translational throttle protein EttA	-0.101	-0.123	-0.158	-0.092	-0.222	-0.08	-0.331	0.032	0.024	0.038	-0.022	0.115	-0.023	-0.013	0.074	-0.074	-0.01	-0.037	-0.481	-0.415	0.116	0.145	-0.409	-0.363	-0.039	-0.266	-0.366	-0.175	-0.098	-0.003	-0.101	-0.234	-0.009	-0.366
ABZR87_RS02315	winged helix DNA-binding domain-containing protein	0.003	-0.267	0.117	0.03	0.178	-0.097	0.169	-0.124	0.055	0.018	0.109	0.05	-0.104	-0.239	-0.11	0.106	0.004	-0.093	-0.023	0.173	0.011	0.048	0.096	0.819	0.1	0.126	-0.322	0.081	0.039	-0.016	0.276	0.107	0.315	-0.008
ABZR87_RS02320	cytochrome o ubiquinol oxidase subunit IV	0.625	0.422	-0.064	-0.33	-0.042	0.286	0.074	0.792	-0.008	0.079	0.396	0.126	-0.094	0.299	-0.165	-0.843	-0.062	0.125	-0.441	-0.001	0.114	0.36	-0.943	-1.281	0.808	0.921	-0.325	0.775	-0.158	0.503	0.56	1.41	0.531	1.233
ABZR87_RS02325	cytochrome o ubiquinol oxidase subunit III	0.289	0.419	-0.311	-0.315	0.409	-0.239	0.204	0.051	-1.074	-1.858	-0.754	-0.629	0.364	0.261	-1.262	-1.281	0.274	-0.233	-1.113	-0.573	0.116	0.086	-1.127	-1.248	0.692	1.181	-0.048	0.544	-0.975	-0.733	2.193	1.702	1.004	0.898
ABZR87_RS02330	cytochrome o ubiquinol oxidase subunit I	0.38	0.24	-0.599	-0.395	0.213	-0.078	0.112	0.143	-0.96	-0.911	-0.549	-0.543	0.447	0.327	-0.687	-0.835	0.102	0.141	-0.685	-0.484	0.167	0.001	-1.076	-1.214	0.326	1.132	0.133	0.575	-0.71	-0.453	1.96	2.075	0.658	0.887
ABZR87_RS02335	ubiquinol oxidase subunit II	0.409	0.406	-0.317	-0.616	0.205	0.083	0.319	0.211	-0.673	-0.67	-0.509	-0.854	0.239	0.088	-0.713	-0.778	0.151	0.266	-0.489	-0.303	0.438	0.228	-1.029	-0.783	0.013	1.257	0.099	0.57	-0.483	-0.58	1.831	1.926	0.415	0.375
ABZR87_RS02340	Nramp family divalent metal transporter	0.174	0.186	0.052	-0.01	0.075	-0.086	0.045	0.068	-0.012	0.086	0.026	-0.041	0.225	0.143	-0.213	0.102	0.125	0.128	0.077	-0.01	0.253	0.106	0.293	0.515	0.17	0.537	0.6	0.273	0.108	0.034	0.532	0.637	-0.032	0.178
ABZR87_RS02345	hypothetical protein	-0.017	-0.032	0.122	0.179	0.149	-0.076	-0.264	0.232	0.288	-0.059	0.015	-0.271	-0.08	0.295	-0.2	0.241	-0.03	0.051	-0.069	-0.56	-0.549	0.257	-0.33	-0.14	-0.368	-0.252	-0.357	-0.636	0.147	-0.381	-1.245	-0.958	0.165	-0.371
ABZR87_RS02350	carbohydrate porin	-0.064	0.053	0.004	-0.091	0.069	-0.094	-0.04	-0.001	-0.024	0.03	-0.1	-0.012	-0.025	-0.003	-0.007	-0.005	-0.05	0.025	-0.07	-0.19	0.033	0.135	-0.412	0.126	0.098	0.211	-0.162	0.106	-0.019	0.006	-0.122	0.019	0.127	0
ABZR87_RS02365	ClpXP protease specificity-enhancing factor	-0.175	0.014	0.225	-0.11	-0.362	-0.102	-0.579	-0.054	-0.135	0.193	-0.082	0.021	0.08	0.189	-0.384	-0.303	0.723	0.534	-1.068	-1.088	0.047	0.167	-2.748	-3.608	0.391	-0.329	-0.928	-0.534	0.281	0.249	-0.381	-0.615	-0.072	0.133
ABZR87_RS02375	cytochrome c1	-0.837	-0.804	0.525	0.831	-1.505	-1.42	-0.903	-0.974	-0.591	-0.342	-0.374	-0.367	-0.051	-0.29	-0.78	-0.71	-1.713	-1.504	-4.264	-3.998	-1.142	-1.302	-4.488	-4.451	-0.558	-2.127	-3.724	-2.967	0.319	0.365	-2.807	-2.892	-1.588	-1.167
ABZR87_RS02380	cytochrome bc complex cytochrome b subunit	-0.841	-0.91	0.419	0.666	-1.628	-1.654	-0.867	-1.175	-0.72	-0.522	-0.104	-0.54	-0.221	-0.096	-0.724	-0.914	-1.797	-1.741	-3.981	-4.044	-1.374	-1.578	-4.457	-4.586	-0.491	-3.892	-4.362	-3.19	0.246	0.362	-2.584	-3.54	-1.264	-1.056
ABZR87_RS02385	ubiquinol-cytochrome c reductase iron-sulfur subunit	-0.777	-1.028	0.523	0.841	-1.203	-1.633	-0.417	-1.03	-0.614	-0.558	-0.053	-0.031	-0.812	0.204	-1.064	-1.015	-2.23	-2.31	-3.414	-4.471	-1.509	-1.522	-3.8	-3.396	-0.047	-1.059	-4.567	-2.48	0.128	0.417	-2.597	-2.485	-1.471	-1.34
ABZR87_RS02390	large conductance mechanosensitive channel protein MscL	-0.209	-0.235	-0.001	-0.095	-0.019	-0.045	-0.1	-0.028	-0.06	-0.083	0.133	-0.038	-0.278	-0.259	-0.003	-0.014	-0.013	-0.035	-0.09	0.055	-0.178	-0.157	-0.078	-0.079	0.002	-0.23	0.327	-0.109	-0.043	0.079	-0.687	-0.582	-0.237	-0.345
ABZR87_RS02395	Nif3-like dinuclear metal center hexameric protein	-0.046	0.071	0.003	0.015	-0.083	-0.04	0.053	0.117	0.013	-0.127	0.034	-0.002	-0.079	0.014	0.012	-0.002	-0.061	0.014	-0.097	-0.01	0.061	-0.101	-0.207	0.362	0.035	0.182	-0.027	0.032	-0.151	0.179	0.128	0.119	0.15	0.069
ABZR87_RS02400	Do family serine endopeptidase	-0.302	-0.308	-0.078	-0.097	-0.697	-0.524	-0.167	-0.331	-0.417	-0.142	-0.001	0.006	-0.505	-0.209	-0.496	-0.493	-0.578	-0.618	0.432	0.205	-0.492	-0.885	1.107	0.136	-0.548	-0.703	-0.33	-1.319	-0.184	-0.307	-0.968	-1.103	-2.6	-1.853
ABZR87_RS02410	extracellular solute-binding protein	0.06	-0.061	-0.029	0.008	-0.077	0.065	0.159	0.065	0.044	-0.084	0.053	0.054	0.027	0.057	0.012	-0.049	0.066	-0.016	-0.049	-0.049	0.04	0.054	0.048	0.149	0.163	-0.119	0.109	-0.045	0.142	0.083	0.268	0.015	0.026	0.033
ABZR87_RS02415	response regulator	0.182	0.202	-0.18	-0.061	-0.065	-0.386	0.012	0.07	-0.216	-0.353	0.081	0.084	0.234	-0.134	-0.367	0.116	0.022	-0.007	-0.134	-0.271	-0.159	-0.066	0.555	0.027	0.039	-0.152	-1.016	-0.042	-0.082	0.184	-0.101	0.485	0.194	0.134
ABZR87_RS02420	sensor histidine kinase	0.067	0.145	0.186	0.049	0.123	0.135	0.219	-0.024	0.072	0.067	0.232	0.124	-0.017	-0.039	0.042	0.166	0.012	0.185	0.185	0.048	-0.007	0.024	0.366	0.106	0.136	0.008	0.092	0.094	-0.01	0.134	0.088	0.332	-0.095	0.018
ABZR87_RS02425	ABC transporter substrate-binding protein	0.001	0.041	0.129	0.108	-0.053	-0.073	0.045	-0.066	0.079	0.008	0.107	0.089	-0.016	-0.053	0.013	-0.004	0.052	-0.042	-0.046	-0.015	-0.118	-0.021	-0.131	-0.494	0.159	-0.029	0.042	-0.017	0.093	0.046	-0.142	-0.154	-0.038	-0.201
ABZR87_RS02430	iron ABC transporter permease	0.044	0.01	-0.1	-0.149	0.05	0.126	-0.055	0.067	0.04	0.052	-0.05	0.088	-0.112	-0.027	-0.008	0.083	0.023	0.041	0.153	0.087	0.045	0.083	-0.268	-0.103	0.144	0.062	-0.262	0.046	0.014	0.019	-0.148	-0.076	0.008	0.044
ABZR87_RS02435	ABC transporter ATP-binding protein	0.054	0.071	-0.009	0.131	0.093	0.168	0.132	0.113	0.124	0.014	0.064	0.196	0.044	0.145	0.206	0.151	0.09	0.184	0.096	0.162	-0.002	0.053	-0.044	-0.025	0.246	0.136	0.123	0.007	0.125	0.128	-0.124	0.091	-0.078	-0.044
ABZR87_RS02440	twin-arginine translocase subunit TatC	-1.031	-0.998	0.546	0.558	-1.698	-1.428	-0.913	-0.912	-0.397	-0.127	-0.041	-0.342	-0.108	0.021	-0.963	-1.08	-1.539	-1.425	-4.071	-3.482	-1.052	-0.943	-2.995	-2.716	-0.617	-2.961	-3.228	-3.306	0.473	0.223	-2.885	-3.697	-0.566	-0.528
ABZR87_RS02445	Sec-independent protein translocase protein TatB	-1.301	-0.907	0.715	0.63	-1	-1.418	-1.365	-0.96	-0.504	0.137	-0.448	-0.242	-0.035	0.195	-1.508	-0.637	-2.308	-0.384	-4.122	-3.028	-1.203	-0.925	-3.796	-2.91	-0.748	-2.983	-4.409	-3.308	0.497	0.165	-2.765	-3.473	-0.634	0.217
ABZR87_RS02455	membrane protein	-0.189	-0.157	0.102	0.034	-0.125	-0.204	-0.143	-0.123	-0.013	0.149	-0.058	-0.008	0.13	0.118	-0.258	-0.161	0.013	0.042	-0.104	-0.247	-0.027	0.004	0.222	-0.138	-0.064	-0.185	-0.309	-0.246	0.145	-0.048	-0.087	-0.125	-0.035	-0.011
ABZR87_RS02480	imidazole glycerol phosphate synthase subunit HisH	-1.936	-2.533	-1.18	-2.215	-1.847	-1.941	-2.419	-2	-1.352	-1.609	-1.609	-2.024	0.736	0.907	-1.784	-2.883	-2.178	-2.337	-3.028	-2.55	-2.69	-1.941	-2.376	-2.299	-3.086	-3.124	-2.441	-3.068	-1.838	-2.215	-1.806	-2.064	-1.696	-0.429
ABZR87_RS02485	MarC family protein	-0.651	-0.537	0.634	-0.054	-0.228	1.087	0.793	-0.651	-0.17	0.403	-0.813	-0.586	-0.49	0.429	0.627	0.4	0.697	-0.176	1.046	0.325	-0.004	0.271	0.312	-0.002	0.452	-2.864	-2.375	0.862	-0.526	0.188	-1.625	-0.584	-0.58	-0.27
ABZR87_RS02495	histidinol-phosphate transaminase	-0.391	-0.315	-0.478	-0.111	-0.152	-0.225	-0.55	0.079	-0.479	-0.409	-0.072	0.04	0.037	-0.102	0.027	0.125	-0.032	0.009	-0.334	-0.201	0.005	-0.154	-1.092	-0.122	-0.006	-0.315	-0.519	-0.357	-0.092	-0.122	-0.565	-0.177	-0.169	-0.12
ABZR87_RS02515	BolA family protein	0.371	0.244	-0.203	0.371	0.47	0.316	-0.216	0.03	0.158	0.289	0.056	0.185	0.219	0.384	0.223	0.452	0.567	1.195	-0.933	-0.766	-0.082	-0.137	-2.473	-0.4	-0.176	0.254	0.139	-0.015	0.173	-0.53	0.22	0.248	1.348	0.693
ABZR87_RS02520	ABC transporter permease	0.085	-0.305	0.013	-0.187	0.063	-0.12	-0.054	0.014	-0.092	-0.307	-0.247	-0.253	0.111	0.056	-0.028	-0.037	0.192	-0.013	-0.162	-0.428	-0.076	0.001	-1.069	-1.067	-0.191	0.309	0.154	0.12	-0.189	0.018	0.996	1.008	0.258	-0.108
ABZR87_RS02525	ABC transporter ATP-binding protein	-0.022	0.009	0.032	-0.228	0.073	0.176	-0.891	-0.496	-0.11	0.079	-2.009	-0.167	0.466	0.172	0.022	-0.245	-0.237	0.064	0.092	-0.126	-0.893	-0.164	-3.423	-1.319	-0.087	0.386	1.048	0.617	-0.083	-0.149	1.574	0.401	0.855	-0.048
ABZR87_RS02535	phospholipid-binding protein MlaC	0.576	0.734	0.101	-0.006	0.57	0.285	0.464	0.304	0.155	0.13	0.044	0.259	0.255	0.241	-0.497	-0.724	0.487	-0.044	-4.701	-4.116	-0.125	-0.111	-4.036	-4.416	-0.078	1.979	2.871	1.434	0.117	-0.266	-2.548	-1.724	0.759	0.479
ABZR87_RS02540	VacJ family lipoprotein	0.568	0.466	-0.067	-0.084	0.392	0.152	0.3	0.162	0.018	-0.064	-0.083	-0.109	0.078	0.07	-0.991	-0.998	0.171	0.049	-4.218	-4.476	0	-0.229	-3.544	-3.73	-0.347	2.027	2.098	1.241	-0.07	-0.352	-2.378	-2.166	0.877	0.503
ABZR87_RS02545	outer membrane lipid asymmetry maintenance protein MlaD	0.761	0.922	0.414	0.238	0.619	0.249	0.361	0.397	0.089	0.064	0.464	0.119	-0.102	-0.21	-0.552	-0.343	0.322	0.031	-4.434	-4.425	0.126	-0.363	-4.237	-3.792	-0.169	2.197	2.746	1.516	0.244	0.1	-3.141	-2.536	0.699	0.966
ABZR87_RS02550	lipid asymmetry maintenance ABC transporter permease subunit MlaE	0.949	1.003	0.283	0.418	0.94	0.809	0.63	0.387	0.104	0.163	0.543	0.078	-0.119	0.09	-0.706	-0.506	0.134	0.353	-3.386	-4.893	0.291	0.14	-3.886	-4.037	-0.836	2.485	2.837	1.606	0.214	-0.055	-2.82	-2.289	0.781	0.48
ABZR87_RS02555	ABC transporter ATP-binding protein	1.257	1.35	0.391	0.41	0.827	0.575	0.458	0.452	0.182	0.448	0.61	0.233	0.014	0.082	-0.593	-0.398	0.275	0.004	-4.132	-3.642	0.177	-0.182	-4.293	-3.751	0.164	2.293	2.779	1.815	0.451	0.382	-3.131	-2.799	0.742	1.033
ABZR87_RS02560	tripartite tricarboxylate transporter substrate binding protein	0.014	0.099	0.03	0.009	0.021	0.044	0.129	0.143	0.064	-0.086	0.283	0.019	0.46	0.358	0.073	0.064	0.596	0.614	0.328	0.338	1.261	1.154	0.275	0.997	0.272	0.062	0.151	-0.062	0.029	0.087	-0.161	0.083	0.226	0.053
ABZR87_RS02565	glutamate synthase subunit beta	-5.074	-5.333	-3.333	-3.428	-6.186	-5.271	-6.147	-3.964	-5.845	-5.714	-4.238	-5.3	-1.058	-1.924	-3.413	-4.029	-4.333	-4.722	-5.748	-4.847	-4.902	-5.392	-5.173	-1.769	-4.803	-5.848	-5.186	-5.086	-3.442	-3.142	-3.517	-5.06	-4.227	-1.063
ABZR87_RS02570	glutamate synthase-related protein	-5.299	-5.293	-3.41	-3.487	-4.863	-4.566	-5.515	-5.381	-5.109	-4.654	-5.408	-5.174	-1.554	-1.589	-5.454	-5.222	-4.343	-4.624	-5.323	-5.855	-5.28	-5.491	-4.615	-4.668	-5.656	-5.54	-4.799	-5.725	-3.785	-3.762	-4.744	-4.996	-4.071	-1.372
ABZR87_RS02575	transposase	-1.678	-1.415	-1.127	-1.421	-1.552	-1.516	-0.985	-1.111	-1.816	-1.774	-1.638	-1.379	-1.04	-0.999	-1.038	-1.174	-0.884	-0.989	-1.944	-1.598	-0.948	-0.898	-2.958	-2.241	-1.548	-3.646	-2.758	-2.046	-1.182	-1.343	-2.275	-2.312	-1.119	-0.751
ABZR87_RS02580	OmpW family protein	0.001	-0.024	-0.22	-0.172	0.149	0.055	-0.331	-0.36	-0.032	0.02	0.047	-0.226	-0.33	-0.077	-0.121	-0.157	-0.475	-0.539	-0.076	-0.194	-0.054	-0.177	-0.723	-0.687	0.155	-0.066	-0.077	-0.118	-0.149	-0.099	-0.061	-0.148	-0.15	-0.373
ABZR87_RS02585	deoxyguanosinetriphosphate triphosphohydrolase	0.149	0.226	0.019	0.064	0.141	0.106	0.247	0.151	0.175	0.058	-0.183	0.118	0.003	-0.1	0.053	0.051	0.105	0.119	0.214	0.253	-0.091	0.069	0.362	0.916	-0.112	0.109	0.342	0.117	0.035	-0.005	0.071	0.394	-0.141	0.007
ABZR87_RS02590	3-dehydroquinate synthase	-4.689	-4.012	-3.075	-3.205	-3.579	-3.627	-3.843	-3.745	-3.392	-3.881	-3.08	-4.07	-1.199	-1.483	-4.083	-3.413	-4.19	-3.763	-4.231	-4.122	-4.422	-4.233	-3.371	-3.983	-4.479	-4.807	-3.665	-4.278	-3.284	-3.423	-3.598	-3.981	-3.021	-1.034
ABZR87_RS02595	shikimate kinase	-4.681	-6.19	-3.732	-3.598	-3.863	-4.423	-5.03	-4.759	-5.059	-4.356	-5.235	-5.213	-1.351	-1.495	-4.304	-4.632	-4.182	-5.7	-4.4	-5.466	-5.422	-5.576	-4.389	-3.869	-4.717	-4.425	-5.103	-5.674	-3.343	-3.717	-4.637	-4.866	-3.99	-1.024
ABZR87_RS02600	temperature dependent type IV pilus secretin PilQ	-0.008	0.105	0.041	0.087	0.114	0.017	-0.107	0.017	0.02	0.053	0.041	0.179	-0.037	-0.001	0.005	0.079	0.144	0.045	0.108	0.065	-0.055	-0.012	-0.16	0.128	0.157	-0.121	0.101	0.045	0.124	0.183	0.077	-0.06	0.027	0.129
ABZR87_RS02605	pilus assembly protein PilP	0.102	-0.058	-0.016	-0.142	0.085	0.082	0.073	-0.063	0.072	0.038	0.228	0.158	-0.019	-0.104	0.02	-0.12	0.134	-0.165	-0.029	0.01	-0.045	0.054	0.262	0	-0.037	-0.086	0.042	0.11	0.064	-0.089	-0.144	-0.025	-0.15	-0.123
ABZR87_RS02610	type 4a pilus biogenesis protein PilO	0.012	-0.017	0.068	0.045	-0.097	0.162	0.043	0.06	0.001	-0.028	0.011	0.206	-0.094	-0.216	0.068	-0.073	-0.079	-0.007	-0.037	0.034	-0.179	-0.073	-0.147	0.022	0.213	0.003	-0.584	-0.132	0.012	0.16	-0.009	0.077	-0.254	0.038
ABZR87_RS02615	PilN domain-containing protein	-0.14	-0.184	-0.107	-0.109	-0.026	-0.132	-0.091	-0.145	0.002	0.116	-0.222	-0.207	-0.375	-0.059	-0.077	-0.133	-0.104	-0.092	-0.297	-0.297	-0.159	-0.164	-0.217	0.257	-0.095	-0.2	-0.215	-0.296	-0.085	0.035	0.037	-0.026	0.044	-0.068
ABZR87_RS02620	type IV pilus biogenesis protein PilM	0.026	0.155	0.063	-0.041	0.046	0.085	0.021	0.034	-0.058	-0.081	-0.014	-0.006	0.191	0.056	0.215	0.033	0.047	0.03	0.188	0.179	-0.069	0.026	-0.155	-0.549	0.095	-0.039	0.125	0.011	0.063	0.05	0.093	-0.079	0.115	0.159
ABZR87_RS02630	iron donor protein CyaY	-0.52	-0.298	-0.088	0.001	-0.71	-0.305	-0.222	-0.632	-0.281	-0.398	-0.066	-0.137	0.55	0.219	-1.201	-1.42	0.077	-0.309	-3.836	-3.444	-0.253	0.071	-2.442	-3.143	-0.896	-1.762	-1.105	-2.029	0.011	-0.329	-1.19	-0.886	0.083	0.048
ABZR87_RS02640	diaminopimelate decarboxylase	-4.592	-4.136	-3.541	-3.422	-4.248	-4.858	-3.877	-5.747	-4.962	-4.724	-4.857	-4.845	-1.587	-1.495	-4.583	-5.208	-3.874	-4.055	-5.585	-4.86	-4.791	-5.281	-5.428	-4.457	-4.593	-5.943	-4.924	-5.708	-3.258	-3.26	-4.467	-5.05	-4.216	-1.46
ABZR87_RS02645	protein-methionine-sulfoxide reductase heme-binding subunit MsrQ	-0.008	0.124	-0.265	0.025	0.073	-0.116	0.066	0.011	-0.024	0.088	0.138	-0.106	0.124	-0.414	0.299	-0.041	-0.003	-0.146	-0.183	0.383	0.052	0.157	-0.394	0.018	-0.078	-0.251	0.336	-0.117	0.384	0.151	-0.265	0.114	0.204	-0.151
ABZR87_RS02650	protein-methionine-sulfoxide reductase catalytic subunit MsrP	0.1	0.061	-0.054	-0.035	-0.031	0.132	0.107	0.227	0.065	0.152	0.013	0.04	0.069	0.116	0.022	0.121	0.13	0.037	0.013	-0.065	-0.001	0.052	0.059	0.238	0.166	0.191	-0.049	0.195	0.111	0.055	0.284	0.108	0.203	0.108
ABZR87_RS02655	anti-sigma factor	-0.367	0.081	-0.002	-0.086	-0.569	-0.422	-0.534	-0.834	-0.692	-0.349	-0.237	-0.487	-1.517	-1.106	-0.54	-0.59	-1.604	-2.602	-5.386	-4.718	-3.209	-3.079	-4.424	-4.801	-1.165	-0.274	-1.091	-0.869	0.872	0.554	-0.156	-0.427	-3.502	-1.921
ABZR87_RS02660	RNA polymerase sigma factor	-0.137	-0.344	-0.013	-0.246	-0.368	-0.271	-0.817	-0.341	0.104	-0.202	-0.49	-0.061	0.22	0.159	-0.219	-0.21	-0.189	-0.13	-0.533	-0.345	0.196	0.002	-0.315	0.708	-0.135	0.098	-0.488	-0.25	0.224	-0.073	-0.465	-0.636	-0.124	-0.477
ABZR87_RS02665	ATP-binding protein	0.032	-0.099	0.177	-0.085	0.164	-0.139	-0.081	-0.255	-0.074	-0.061	-0.137	-0.032	-0.067	-0.239	0.058	-0.064	-0.225	-0.163	-0.003	-0.037	-0.232	0.033	-0.473	0.373	-0.129	-0.628	-0.573	-0.255	-0.068	-0.183	0.111	-0.039	-0.237	0.096
ABZR87_RS02680	c-type cytochrome	-0.944	-0.938	-0.034	0.006	-1.273	-1.281	-0.946	-0.928	-0.224	-0.092	-0.246	-0.371	-0.061	-0.116	-0.613	-0.85	-1.575	-1.371	-3.552	-4	-1.154	-1.15	-4.518	-4.237	-0.469	-1.615	-4.931	-2.43	-0.135	-0.073	-2.583	-2.709	-0.784	-0.957
ABZR87_RS02700	divalent-cation tolerance protein CutA	0.05	0.259	0.028	0.331	0.186	0.408	0.032	0.046	0.495	0.37	0.077	0.009	0.234	0.533	0.114	0.192	0.037	0.472	-0.244	-0.115	0.132	0.336	-0.836	-0.135	0.358	0.391	-0.733	-0.262	0.109	0.307	0.206	-0.017	0.506	0.534
ABZR87_RS02850	elongation factor Tu	0.213	-0.549	0.203	-0.587	0.275	-0.133	0.256	0.03	-0.464	-0.187	-0.472	-0.238	-0.207	0.3	-0.524	-0.665	-0.079	-0.682	-0.645	-0.196	0.121	-0.018	-4.149	-3.157	-0.731	-1.537	-0.909	0.121	-0.71	-0.032	-1.141	-1.997	-0.238	-1.032
ABZR87_RS02870	MFS transporter	0.035	-0.217	-0.077	0.003	-0.188	0.072	0.01	-0.147	-0.094	-0.011	-0.149	0.033	0.126	0.011	-0.382	-0.01	-0.077	-0.088	-0.089	-0.002	-0.057	-0.045	0.052	-0.036	-0.082	-0.236	0.081	-0.01	-0.211	-0.116	0.293	-0.018	0.129	-0.024
ABZR87_RS02875	LysR family transcriptional regulator	-0.006	0.046	-0.061	-0.116	0.037	-0.067	-0.028	-0.128	-0.103	0.098	0.084	-0.014	-0.077	0.042	0.016	0.018	-0.004	-0.105	-0.019	-0.076	-0.059	-0.063	-0.319	-0.053	-0.087	-0.11	-0.027	-0.006	0.021	-0.065	0.022	-0.166	0.135	-0.145
ABZR87_RS02880	DNA helicase RecQ	-0.024	-0.039	-0.026	-0.082	-0.161	0.055	-0.046	-0.021	-0.096	-0.125	0.076	-0.107	-0.006	-0.075	-0.119	0.159	-0.003	-0.093	0.102	-0.115	-0.216	-0.011	0.059	-0.132	-0.053	-0.026	0.194	0.082	0.031	0.077	0.004	-0.014	0.072	0.19
ABZR87_RS02885	class I SAM-dependent methyltransferase	-0.181	-0.015	-0.023	-0.132	-0.12	0.063	0.223	-0.346	-0.223	0.073	0.363	-0.275	-0.042	0.033	0.057	-0.039	-0.03	-0.058	0.087	0.006	-0.361	-0.097	0.386	0.332	0.107	0.355	-0.461	0.085	-0.076	-0.04	-0.273	0.113	-0.242	-0.111
ABZR87_RS02890	DUF2135 domain-containing protein	-0.004	0.153	0.011	0.051	0.139	0.039	-0.034	-0.049	0.022	0.049	-0.2	-0.1	0.115	-0.075	-0.029	-0.104	-0.16	-0.025	0.044	0.015	-0.107	-0.047	-0.04	0.342	-0.089	-0.07	0.108	0.055	-0.014	-0.055	0.204	0.224	-0.007	0.077
ABZR87_RS02895	YfaP family protein	-0.025	0.085	0.002	-0.107	-0.016	-0.174	-0.005	-0.166	-0.128	-0.154	0.058	0.024	-0.042	-0.118	-0.061	-0.02	0.069	0.013	-0.025	-0.057	0.012	-0.165	0.262	0.154	0.168	-0.161	-0.089	0.385	0.006	-0.1	0.073	0.002	-0.003	0.037
ABZR87_RS02900	DUF2300 domain-containing protein	-0.036	-0.162	-0.012	-0.325	-0.121	-0.121	-0.132	-0.165	-0.159	-0.161	-0.106	-0.214	-0.088	-0.091	-0.077	-0.174	-0.188	-0.18	-0.15	-0.171	0.166	-0.195	-0.803	-0.02	-0.154	0.284	0.073	-0.127	-0.158	-0.237	-0.048	-0.064	-0.071	-0.328
ABZR87_RS02905	alpha-2-macroglobulin	-0.075	-0.05	0.013	-0.109	-0.001	-0.053	-0.01	-0.042	-0.025	-0.041	-0.132	-0.119	-0.062	0	-0.028	0.045	-0.094	-0.086	-0.008	0.001	0.059	0.009	-0.261	-0.051	-0.099	0.101	0.232	0.06	-0.057	0.016	0.115	0.095	-0.078	-0.147
ABZR87_RS02910	DUF1175 family protein	0.055	0.144	-0.215	-0.048	0.071	0.052	-0.177	-0.24	-0.218	0.044	-0.171	-0.072	0.053	-0.166	-0.095	-0.011	-0.046	0.046	0.165	0.12	0.063	-0.022	-0.144	0.31	0.07	-0.236	0.339	-0.118	0.111	-0.042	0.114	0.073	-0.235	0.138
ABZR87_RS02915	DUF2138 domain-containing protein	0.022	-0.036	0.002	-0.173	-0.093	-0.077	0.042	-0.103	-0.031	-0.151	0.246	0.098	-0.12	0.021	-0.109	-0.006	-0.02	-0.12	-0.139	0.049	0.071	0.101	-0.05	-0.319	-0.084	0.015	0.292	-0.08	-0.057	-0.174	-0.015	-0.126	0.029	-0.076
ABZR87_RS03010	CHAD domain-containing protein	-0.101	0.025	0.026	0.082	0.114	0.083	0.124	0.008	-0.03	0.027	-0.011	0.01	-0.028	-0.062	0.097	-0.028	-0.07	0.021	0.03	-0.01	-0.038	-0.021	-0.088	0.035	0.008	-0.039	-0.011	0	0.025	0.059	0.022	0.044	-0.027	-0.179
ABZR87_RS03015	DeoR/GlpR family DNA-binding transcription regulator	-0.04	0.059	0.072	-0.209	-0.043	-0.108	-0.469	-0.287	-0.174	-0.185	-0.331	-0.137	0.015	-0.157	-0.037	-0.329	-0.35	-0.501	-0.713	-0.209	-1.14	-1.028	-1.341	-1.875	-0.236	-0.513	-0.658	-0.46	-0.262	-0.114	-0.075	-0.13	0.001	0.04
ABZR87_RS03020	glycerol-3-phosphate dehydrogenase	0.044	0.083	0.071	0.089	0.078	0.05	-0.143	0.027	-0.118	-0.086	0.168	0.195	-0.03	0.102	-0.115	-0.068	0.009	-0.024	0.265	0.151	-0.16	-0.222	0.454	0.772	0.069	-0.282	-0.536	-0.037	-0.11	-0.027	0.076	0.115	-0.257	-0.422
ABZR87_RS03025	ABC transporter ATP-binding protein	-0.007	-0.17	-0.093	-0.015	-0.117	0.055	0.01	-0.007	-0.095	0.019	0.152	-0.035	0.035	0.062	-0.05	0.144	0.128	-0.016	0.002	-0.03	-0.006	-0.058	0.032	0.175	0.019	0.139	-0.008	-0.022	0.032	0.048	-0.194	0.06	-0.098	-0.112
ABZR87_RS03030	ABC transporter ATP-binding protein	-0.019	-0.124	0.12	-0.251	0.062	-0.074	-0.097	-0.04	-0.004	-0.091	0.078	0.129	0.407	0.116	-0.107	-0.071	-0.101	0.004	-0.108	-0.054	-0.105	-0.076	-0.189	-0.261	0.219	0.296	-0.305	0.148	-0.113	0.192	-0.099	0.076	-0.312	0.068
ABZR87_RS03035	sugar ABC transporter permease	-0.097	-0.258	-0.158	0.034	0.133	0.016	0.032	-0.025	0.019	-0.058	-0.141	0.055	0.028	-0.03	0.09	-0.066	-0.001	0.127	-0.156	-0.1	0.072	-0.24	-0.14	0.061	-0.053	0.048	-0.425	-0.085	0.053	0.036	-0.295	-0.097	-0.287	-0.116
ABZR87_RS03040	carbohydrate ABC transporter permease	-0.124	-0.275	-0.065	-0.096	-0.018	-0.046	-0.123	-0.07	-0.119	-0.002	0.003	-0.011	-0.152	-0.072	-0.077	-0.057	-0.187	-0.112	-0.282	-0.19	-0.154	-0.07	-0.044	0.262	-0.058	0.214	0.034	-0.248	-0.065	-0.074	-0.123	-0.316	0.136	-0.31
ABZR87_RS03045	DUF2160 domain-containing protein	-0.45	-0.147	0.083	0.158	0.156	-0.136	0.082	-0.177	0.118	-0.099	-0.367	-0.267	0.037	0.266	-0.232	-0.061	-0.323	-0.168	0.017	0.406	-0.074	-0.163	0.139	-1.167	0.472	-0.443	-0.246	0.144	0.031	0.022	-0.012	-0.116	0.011	0.131
ABZR87_RS03050	ABC transporter substrate-binding protein	-0.096	0.033	0.028	0.045	0.029	-0.095	-0.054	0.006	-0.031	-0.041	0.126	0.017	-0.046	-0.105	-0.089	0.103	-0.064	-0.001	0.022	0.032	0.009	-0.017	0.028	0.002	-0.065	-0.074	0.043	0.044	0.004	0.121	0.037	-0.096	-0.06	-0.179
ABZR87_RS03055	glycerol kinase GlpK	-0.035	0.027	0.049	0.189	0.182	0.029	-0.158	-0.041	0.049	0.09	0.179	0.182	-0.139	-0.004	0.159	0.14	-0.2	0.056	0.162	0.298	0.035	0.162	0.322	0.588	-0.036	0.191	0.097	0.034	0.175	0.086	0.291	0.157	0.132	-0.151
ABZR87_RS03060	hypothetical protein	-0.022	-0.233	-0.025	-0.07	0.002	0.036	0.045	0.167	-0.023	0.02	0.102	-0.031	0.013	-0.054	0.145	-0.025	-0.078	-0.042	-0.054	0.033	-0.046	-0.071	-0.303	-0.622	-0.172	-0.043	-0.191	0.075	0.001	0.08	0.375	-0.069	0.055	0.069
ABZR87_RS03065	DUF1415 family protein	-0.282	0.067	-0.175	0.153	-0.15	-0.034	0.044	0.258	0.073	-0.049	0.234	-0.1	-0.117	0.221	0.096	0.239	-0.113	0.239	0.12	-0.006	0.204	0.102	0.715	0.646	0.323	0.442	-0.724	0.058	-0.173	0.111	-0.16	0.259	-0.097	0.451
ABZR87_RS03070	glucan biosynthesis protein	-0.033	-0.02	0.063	0.092	-0.051	-0.014	0.256	-0.161	-0.009	0.068	0.113	-0.022	-0.028	0.001	-0.038	0.104	-0.08	-0.023	0.006	0.084	-0.126	-0.024	0.012	0.175	0.177	0.053	-0.37	-0.048	0.105	0.111	0.022	0.094	0.032	0.065
ABZR87_RS03075	AGE family epimerase/isomerase	0.621	0.721	-0.532	0.004	-1.656	-0.97	0.18	0.447	-0.572	-0.716	-0.556	-1.021	-0.939	-0.82	-0.328	-0.489	-0.524	-0.51	-1.573	-3.583	0.263	0.152	-4.168	-4.641	-0.648	1.766	1.783	0.549	0.179	-0.125	1.753	2.142	1.434	0.76
ABZR87_RS03080	MFS transporter	0.039	-0.055	-0.099	0.072	0.098	0.112	0.071	0.038	-0.187	0.035	-0.087	0.034	-0.107	0.038	0.168	0.022	-0.034	0.015	0.132	0.094	0.179	-0.001	0.067	0.254	-0.071	0.1	-0.005	0.012	-0.046	-0.013	0.182	0.166	-0.044	0.091
ABZR87_RS03085	ABC transporter substrate-binding protein	0.107	0.115	0.089	0.041	0.026	0.002	-0.147	0.013	-0.022	0.135	0.146	0.083	0.031	0.053	0.122	0.193	0.027	-0.101	0.058	0.106	0.195	0.207	-0.131	0.155	0.111	0.088	-0.031	0.101	0.071	0.038	-0.027	0.051	-0.138	-0.282
ABZR87_RS03090	helix-turn-helix transcriptional regulator	-0.142	-0.2	0.045	-0.174	-0.119	0.017	0.018	-0.078	-0.052	-0.092	0.028	-0.08	0.08	0.006	-0.018	0.025	-0.034	-0.08	0.023	-0.047	-0.182	-0.116	-0.029	-0.213	0.014	-0.049	-0.694	-0.093	-0.085	-0.022	-0.072	-0.187	-0.112	-0.142
ABZR87_RS03095	ATP-binding protein	-0.021	-0.055	-0.072	0.068	0.089	0.093	0.053	0.056	0.039	-0.023	-0.025	-0.152	0.065	-0.064	-0.012	0.034	0.058	0.062	0.107	0.141	0.056	0.043	0.406	0.269	0.072	-0.086	-0.242	0.099	0.006	0.042	0.02	0.276	-0.117	0.058
ABZR87_RS03100	response regulator transcription factor	0.247	0.063	0.059	0.078	0.069	0.226	0.065	0.017	0.108	-0.04	-0.064	0.132	-0.072	-0.041	-0.076	-0.065	0.067	0.179	0.064	0.123	0.117	-0.043	0.264	0.265	0.032	0.112	0.328	0.107	0.12	0.196	0.108	0.426	-0.225	0.025
ABZR87_RS03105	MipA/OmpV family protein	-0.047	0.128	0.023	-0.018	-0.008	-0.02	0.055	-0.133	-0.048	0.135	0.028	0.115	-0.019	-0.006	0.03	0.11	-0.114	-0.071	-0.009	0.151	-0.033	-0.058	0.1	-0.317	-0.017	-0.152	0.005	0.058	-0.064	0.02	0.017	0.079	-0.155	0.117
ABZR87_RS03110	alpha/beta fold hydrolase	0.083	0.19	0.328	0.086	-0.023	0.082	-0.257	0.078	0.042	0.247	0.272	-0.008	0.2	-0.102	0.185	0.097	0.21	0.077	-0.076	-0.244	0.42	0.113	0.414	-0.163	0.241	-0.169	0.313	-0.007	0.249	0.355	0.217	-0.057	0.123	0.472
ABZR87_RS03115	helix-turn-helix transcriptional regulator	0.108	-0.038	0.139	-0.01	-0.073	0.012	0.098	0.192	0.066	0.11	0.159	0.134	-0.008	0.136	0.099	-0.015	-0.045	0.008	-0.045	-0.008	0.015	0.097	0.529	-0.139	0.102	-0.512	-0.213	0.029	-0.027	-0.08	0.287	0.059	-0.074	0.189
ABZR87_RS03120	hypothetical protein	-0.038	0.023	-0.141	-0.029	-0.002	0.089	-0.08	0.176	0.004	0.094	0.058	0.086	-0.021	0.014	0.033	0.02	-0.034	-0.149	-0.104	-0.022	-0.032	0.011	-0.086	-0.134	-0.002	0.035	-0.129	0.025	0.048	-0.028	-0.051	0.126	0.021	-0.006
ABZR87_RS03125	hypothetical protein	0.124	0.132	-0.07	0.079	0.083	0.212	-0.029	0.14	0.004	0.054	0.184	0.105	0.017	0.109	0.082	0.132	0.102	0.018	0.062	0.042	0.017	0.053	0.332	0.238	0.091	0.175	-0.219	-0.018	0.082	0.031	-0.037	0.234	-0.138	0.079
ABZR87_RS03130	hypothetical protein	-0.019	0.091	-0.12	-0.11	-0.015	0.017	-0.023	-0.037	0.003	-0.132	0.017	-0.025	-0.231	0.029	-0.029	-0.122	-0.062	-0.019	-0.026	-0.045	-0.11	0.072	-0.379	-0.168	-0.136	0.03	-0.23	-0.11	0.021	-0.065	0.003	-0.092	-0.16	-0.058
ABZR87_RS03135	hypothetical protein	0.097	-0.049	-0.126	-0.261	-0.094	0.119	0.003	-0.045	-0.186	-0.049	-0.095	0.095	-0.083	-0.271	-0.032	0.112	-0.155	0.04	-0.154	0.029	-0.024	-0.031	0.068	0.176	-0.112	0.165	0.087	0.079	0.043	-0.083	-0.059	0.009	-0.026	-0.121
ABZR87_RS03140	PepSY-associated TM helix domain-containing protein	0.256	0.458	0.162	0.434	0.199	0.409	-0.086	0.221	-0.089	0.281	0.243	-0.025	0.187	-0.065	0.195	0.314	0.257	0.443	0.458	0.178	0.369	0.22	-0.988	-0.528	0.357	0.212	0.783	0.285	0.103	0.459	0.447	0.664	0.183	0.892
ABZR87_RS03145	MurR/RpiR family transcriptional regulator	0.3	0.091	0.298	-0.051	0.194	0.178	0.107	0.25	0.059	0.085	0.003	0.195	0.181	-0.057	0.145	0.148	0.045	0.011	0.068	0.214	0.158	0.269	0.291	0.204	0.011	0.212	0.119	0.12	0.02	0.214	0.083	0.038	0.105	-0.099
ABZR87_RS03150	porin	0.093	0.014	-0.054	0.027	-0.004	-0.041	0.055	-0.153	0.023	0.024	-0.154	-0.092	-0.064	0.15	0.043	-0.049	-0.15	0.028	0.122	0.006	0.03	-0.071	0.081	0.104	-0.042	0.077	-0.035	-0.018	-0.006	-0.071	0.069	0.048	0.03	0.079
ABZR87_RS03155	mechanosensitive ion channel family protein	0.108	-0.026	0.09	0.062	0.098	0.067	0.111	-0.007	-0.047	-0.018	-0.193	-0.075	-0.186	0.224	-0.139	-0.146	-0.025	0.009	0.309	0.004	-0.035	-0.012	0.698	-0.336	0.004	-0.172	-0.099	0.059	0.005	-0.039	0.196	-0.014	0.039	0.083
ABZR87_RS03160	MFS transporter	-0.056	-0.046	0.047	-0.065	-0.099	0.03	-0.083	0.009	-0.088	0.136	-0.009	-0.055	0.794	0.717	0.069	0.069	-0.079	-0.125	0.022	0.131	0.017	0.027	0.113	-0.093	-0.095	-0.139	-0.083	0.036	0.082	-0.012	-0.087	-0.082	-0.125	-0.039
ABZR87_RS03165	glutathione S-transferase	0.073	0.013	-0.089	-0.026	-0.041	-0.003	-0.105	-0.014	-0.072	-0.023	-0.086	0.115	-0.065	-0.176	-0.057	-0.038	-0.037	0.063	0.093	0.071	0.104	-0.011	0.044	0.155	-0.01	0.189	-0.082	-0.017	0.011	-0.041	0.086	-0.129	-0.015	-0.029
ABZR87_RS03170	hypothetical protein	0.029	0.073	0.01	-0.061	0.227	0.052	-0.073	0.162	0.106	0.148	0.147	0.241	0.133	0.107	0.536	0.152	-0.102	-0.123	0.206	0.153	0.173	0.245	0.085	0.034	0.041	0.052	0.095	0.042	0.008	0.156	0.164	0.325	-0.085	-0.147
ABZR87_RS03175	hypothetical protein	0.152	-0.268	-0.344	-0.183	-0.074	-0.044	-0.356	0	-0.097	-0.138	-0.453	-0.086	-0.169	0.153	0.162	-0.311	-0.71	0.221	0.102	0.121	0.016	-0.036	0.197	-0.723	0.216	-0.176	-0.319	-0.418	-0.329	-0.161	0.399	-0.177	0.297	0.127
ABZR87_RS03180	hypothetical protein	0.436	-0.147	0.381	-0.67	0.048	-0.464	-0.446	-0.202	-0.703	0.464	0.082	-0.716	0.185	0.292	-0.969	0.01	-0.397	0.399	0.034	-0.084	-0.111	0.154	-1.15	-1.583	0.148	0.98	-0.182	-0.018	-0.198	-0.028	1.313	-0.253	0.42	-0.099
ABZR87_RS03185	hypothetical protein	0.39	0.431	0.719	0.309	0.212	0.078	0.266	0.421	0.186	0.548	0.313	0.261	0.236	-0.165	0.531	0.468	0.491	0.44	-0.518	-0.684	-0.035	0.204	-0.139	0.046	0.616	0.517	0.018	0.182	0.184	0.514	0.062	0.515	0.192	0.423
ABZR87_RS03190	hypothetical protein	-0.043	-0.109	-0.07	-0.064	-0.132	-0.191	-0.13	-0.026	-0.023	-0.085	-0.139	-0.043	-0.08	-0.035	-0.007	-0.031	-0.103	-0.126	-0.125	-0.209	-0.061	-0.117	-0.347	0.322	-0.176	-0.072	-0.031	-0.046	0	-0.098	0.049	-0.017	0	-0.025
ABZR87_RS03195	cation diffusion facilitator family transporter	-1.231	-1.358	-0.022	-0.001	-1.701	-1.43	-0.959	-1.23	-0.142	-0.052	-0.04	-0.146	-0.246	-0.265	0	-0.14	-1.024	-0.91	-0.89	-0.933	-1.077	-1.115	-0.521	-0.254	-1.191	-0.649	0.177	-0.21	-0.096	0.066	-0.123	-0.248	-1.149	-0.829
ABZR87_RS03200	response regulator transcription factor	0.103	0.054	0.265	0.268	0.31	0.033	0.198	0.207	0.053	-0.01	0.392	0.286	0.149	0.167	-0.036	-0.028	0.148	-0.135	0.309	0.283	0.074	0.141	-0.093	0.121	0.093	-0.184	0.133	-0.033	-0.237	0.155	-0.103	0.42	0.428	0.538
ABZR87_RS03205	transporter substrate-binding domain-containing protein	0.09	0.115	0.054	0.134	0.062	0.08	0.062	0.042	-0.048	0.053	0.109	0.038	0.073	-0.018	0.089	0.076	-0.047	0.037	0.109	0.099	-0.021	0.084	0.177	-0.031	0	0.254	0.093	0.052	0.099	0.04	0.072	0.057	0.009	0.094
ABZR87_RS03210	NAD(P)/FAD-dependent oxidoreductase	0.111	0.011	0.086	-0.045	0.17	0.108	0.199	0.127	0.025	0.013	0.18	0.04	-0.027	0.031	0.022	0.027	0.138	0.057	0.041	0.042	0.04	0.034	-0.136	0.025	-0.003	-0.01	-0.199	0.162	0.151	-0.008	-0.079	0.054	0.129	0.114
ABZR87_RS03215	SDR family NAD(P)-dependent oxidoreductase	0.014	-0.037	-0.01	0.042	-0.221	-0.001	0.013	0.15	0.022	-0.031	0.017	-0.004	0.147	0.069	0	-0.005	0.006	-0.082	0.001	-0.143	0.127	0.003	0.643	0.011	0.007	0.051	-0.303	0.033	0.026	-0.114	0.206	0.144	0.095	0.028
ABZR87_RS03220	alpha/beta hydrolase	0.047	-0.127	-0.098	0.015	0.045	-0.011	-0.037	-0.008	-0.08	-0.013	-0.067	-0.047	-0.147	-0.143	0.074	0.003	-0.083	0.018	-0.05	0.013	0.071	-0.026	-0.06	0.006	-0.003	0.17	0.179	0.048	0.047	0.049	0.143	0.21	0.133	-0.135
ABZR87_RS03225	metal-dependent hydrolase	0.037	-0.036	0.034	0.037	-0.014	0.145	-0.038	-0.047	0.01	0.085	0.223	0.015	-0.046	0.089	-0.019	0.057	0.125	-0.007	0.106	-0.009	-0.012	-0.071	-0.079	0.116	0.028	0.077	0.328	-0.006	-0.035	0.005	-0.036	-0.085	0.085	-0.061
ABZR87_RS03230	MerR family transcriptional regulator	0.06	-0.045	-0.15	0.016	0.063	0.001	-0.025	-0.135	-0.191	0.088	0.108	-0.033	0.064	0.038	-0.192	-0.174	-0.008	0.206	0.166	0.041	0.171	0.042	-0.997	-0.407	0.076	0.226	-0.047	-0.04	-0.125	-0.121	-0.103	0.029	-0.471	-0.533
ABZR87_RS03235	hypothetical protein	-0.118	0.055	-0.098	-0.089	0.096	-0.049	-0.287	0.036	-0.025	0.181	-0.109	-0.042	0.114	0.212	0.2	0.184	-0.019	0.126	0.21	-0.121	-0.049	0.09	0.169	-0.629	0.014	0.174	-1.184	-0.062	0.324	0.035	0.146	0.297	0.079	-0.374
ABZR87_RS03240	hypothetical protein	-0.01	0.17	0.057	0.008	0.048	-0.023	0.157	-0.15	0.075	0.064	0.165	-0.037	-0.036	-0.106	-0.074	-0.068	0.058	0.051	0.261	0.155	-0.03	0.055	0.325	0.271	0.011	0.175	0.096	0.17	0.023	0.025	0.184	0.236	-0.062	-0.018
ABZR87_RS03245	surface-adhesin E family protein	-0.119	-0.191	-0.034	-0.185	0.131	-0.05	0.212	0.009	0.04	-0.001	-0.033	0.057	0.012	-0.098	0.012	-0.117	-0.061	0	0.308	-0.056	-0.075	-0.16	0.448	-0.154	-0.032	-0.068	-0.257	-0.04	-0.083	-0.099	0	0.138	-0.222	-0.265
ABZR87_RS03250	c-type cytochrome	-0.084	-0.084	0.019	-0.144	-0.109	-0.114	-0.25	-0.392	-0.124	-0.136	0.078	-0.088	0.155	0.028	-0.164	-0.277	-0.029	-0.096	-1.184	-1.169	-0.182	-0.145	-1.501	-1.381	-0.091	-0.594	-1.484	-0.602	0.043	-0.176	-0.686	-0.872	-0.087	-0.153
ABZR87_RS03260	histidinol-phosphate transaminase	0.045	0.048	-0.073	-0.171	-0.012	-0.039	-0.049	-0.062	0.011	0.068	0.035	0.107	-0.135	-0.043	0.07	-0.088	-0.191	0.047	0.12	0.131	-0.009	-0.025	0.13	-0.02	0.012	-0.05	0.048	-0.089	-0.063	-0.143	0.045	0.045	0.103	0.065
ABZR87_RS03265	high-potential iron-sulfur protein	-0.088	-0.222	0.107	-0.361	-0.605	0.113	-0.451	0.189	-0.233	-0.893	0.28	-0.34	0.21	-0.177	0.047	-0.481	-0.022	-0.134	-1.778	-0.858	-0.187	-0.179	-0.474	-3.573	-0.067	-0.826	-0.383	-0.244	-0.049	-0.405	-0.004	-0.037	0.307	-0.391
ABZR87_RS03270	two-component system response regulator KdpE	0.057	-0.089	0.093	0.19	0.015	-0.05	0.108	-0.027	0.045	0.016	0.104	-0.01	0.19	0.03	0.082	0.027	0.002	0.019	0.378	0.231	0.186	0.054	0.496	0.444	0.034	0.194	0.302	0.01	0.025	-0.055	-0.014	0.123	0.106	0.15
ABZR87_RS03275	tripartite tricarboxylate transporter substrate binding protein	0.168	0.183	0.049	-0.068	0.044	0.024	-0.191	-0.134	0.055	0.115	-0.056	-0.042	-0.292	-0.466	0.117	0.127	-0.086	-0.393	0.831	0.842	-0.357	-0.506	-0.085	0.006	-0.079	-0.287	-0.336	-0.071	0.02	-0.022	0.296	0.22	-0.597	-0.339
ABZR87_RS03280	porin	-0.012	-0.11	-0.105	-0.077	-0.167	-0.147	-0.111	-0.095	-0.113	-0.064	-0.139	-0.077	-0.094	-0.12	0.081	0.065	-0.078	-0.155	0.809	0.565	-0.228	-0.191	1.208	1.13	-0.069	-0.285	-0.646	-0.315	-0.009	-0.012	-0.405	-0.312	-0.344	-0.223
ABZR87_RS03285	hypothetical protein	-0.009	-0.06	-0.167	-0.156	-0.008	0.017	-0.007	-0.017	-0.002	-0.149	-0.165	-0.139	-0.005	-0.026	-0.213	-0.252	-0.034	-0.057	-0.667	-0.57	-0.013	-0.093	-0.38	-1.068	-0.165	-0.236	-0.18	-0.096	-0.106	0.018	-0.91	-0.939	-0.012	-0.23
ABZR87_RS03290	xanthine dehydrogenase family protein molybdopterin-binding subunit	-0.097	-0.026	-0.091	-0.144	-0.071	-0.133	-0.094	-0.059	-0.05	-0.113	-0.072	-0.012	-0.008	-0.111	-0.041	-0.029	-0.055	-0.007	-0.018	0.012	-0.028	-0.073	-0.18	-0.404	0.058	-0.197	-0.147	-0.07	-0.077	-0.095	-0.004	-0.132	0.026	-0.287
ABZR87_RS03295	xanthine dehydrogenase family protein subunit M	-0.14	0.023	-0.095	-0.025	0.058	0.064	0.147	0.024	-0.146	0.014	-0.129	-0.036	-0.122	0.078	-0.157	-0.131	0.082	-0.026	0.054	-0.063	0.095	-0.096	0.304	0.19	0.015	0.223	-0.18	-0.048	-0.065	0.059	0.153	-0.021	-0.001	-0.046
ABZR87_RS03300	2Fe-2S iron-sulfur cluster-binding protein	0.247	-0.096	-0.031	0.051	0.167	0.087	-0.062	0.045	-0.115	-0.105	-0.091	-0.143	0.124	0.294	-0.132	0.023	-0.026	-0.099	0.237	0.012	0.105	-0.04	0.424	-0.183	0.062	-0.265	0.438	-0.377	-0.112	-0.175	0.221	0.024	0.004	0.178
ABZR87_RS03305	M20/M25/M40 family metallo-hydrolase	-0.131	0.09	0.042	-0.073	-0.163	-0.031	-0.175	-0.118	-0.035	-0.342	-0.28	-0.268	-0.231	-0.335	-0.095	-0.057	-0.171	-0.056	0.021	0.001	-0.062	-0.285	-0.102	0.595	-0.198	-0.155	0.442	0.048	0.043	-0.142	-0.038	0.156	-0.322	-0.416
ABZR87_RS03310	DUF1835 domain-containing protein	0.12	0.352	-0.133	-0.215	0.016	-0.138	-0.256	-0.124	-0.101	-0.058	0.279	0.07	0.218	0.004	-0.155	-0.158	0.315	0.342	0.58	0.247	0.363	0.304	-0.434	-0.207	-0.335	-0.528	-0.479	-0.079	0.067	-0.109	0.43	0.234	0.762	0.42
ABZR87_RS03315	glutathione-regulated potassium-efflux system protein KefC	-0.109	-0.16	-0.11	-0.027	-0.023	0.118	0.044	-0.167	-0.158	-0.095	0.017	0.005	-0.116	-0.06	0.005	-0.064	-0.13	-0.118	0.173	0.013	-0.065	0.017	-0.119	-0.067	0.007	-0.087	0.054	-0.06	-0.051	-0.152	0.119	-0.002	-0.058	-0.011
ABZR87_RS03320	NAD(P)H-dependent oxidoreductase	0.086	0.153	-0.109	0.12	0.4	0.188	0	0.014	0.167	-0.007	0.472	0.095	0.166	0.139	0.334	-0.034	0.112	-0.009	0.296	0.112	0.163	0.187	-0.865	-0.677	0.122	-0.027	-0.077	0.13	-0.005	0.106	0.542	0.114	0.277	0.486
ABZR87_RS03325	GNAT family N-acetyltransferase	0.008	-0.123	0.015	0.079	-0.289	-0.471	-0.057	-0.111	0.158	0.212	0.051	-0.023	0.139	0.158	0.011	-0.045	0.09	0.001	0.163	-0.033	0.152	0.176	0.539	0.99	0.05	0.352	0.025	0.153	0.013	0.059	0.255	0.17	0.065	0.135
ABZR87_RS03330	MarR family transcriptional regulator	-0.145	-0.199	0.45	-0.231	-0.219	0.035	-0.378	-0.084	0.356	0.308	-0.249	0.013	-0.201	-0.667	0.101	0.143	-0.029	-0.115	-0.081	-0.055	0.213	0.131	-0.801	-0.114	0.093	-0.299	0.237	0.08	-0.028	0.136	-0.316	-0.126	-0.227	0.116
ABZR87_RS03335	hypothetical protein	-0.039	-0.207	0.187	0.002	-0.008	-0.331	0.321	0.362	-0.24	-0.198	-0.216	-0.45	0.422	0.478	-0.005	0.002	0.197	-0.072	0.146	-0.382	-0.177	0.009	-0.396	0.295	0.137	1.054	-0.314	0.051	-0.243	-0.411	-0.276	-0.474	-0.017	-0.099
ABZR87_RS03340	VOC family protein	0.017	-0.05	-0.184	0.041	-0.114	-0.188	-0.098	0.095	0.135	-0.052	-0.034	-0.073	0.152	0.223	-0.164	0.047	-0.007	0.019	-0.108	-0.051	0.007	-0.136	-0.042	0.347	-0.084	0.15	-0.178	-0.163	-0.04	0.163	0.224	0.126	-0.116	0.174
ABZR87_RS03345	cupin domain-containing protein	0.111	0.052	-0.042	-0.166	0.16	-0.005	-0.102	-0.115	0.017	0.086	0.126	-0.084	0.056	0.089	0.127	0.102	0.005	-0.008	0.01	0.038	0.049	0.023	0.059	0.381	-0.001	-0.002	0.257	0.044	0.158	-0.107	0.053	0.143	-0.034	-0.289
ABZR87_RS03350	LysM domain-containing protein	-0.003	-0.1	-0.12	0	0.023	-0.043	0.059	-0.021	-0.004	0.056	-0.019	-0.115	0.01	-0.13	-0.119	0.097	-0.087	-0.002	-0.06	-0.107	-0.048	-0.135	-0.061	-0.069	-0.053	0.1	-0.293	-0.095	-0.052	0.051	-0.101	0.133	-0.068	-0.098
ABZR87_RS03360	hypothetical protein	-0.1	-0.138	-0.052	-0.022	-0.234	-0.03	0.008	-0.035	-0.084	0.093	-0.112	-0.001	0.03	0.068	-0.001	-0.025	-0.019	0.005	0.109	-0.015	-0.068	-0.084	-0.182	-0.164	-0.023	0.002	0.123	-0.05	-0.011	-0.03	0.072	0.161	-0.095	0.16
ABZR87_RS03365	SgcJ/EcaC family oxidoreductase	0.002	0.099	-0.061	-0.027	-0.101	0.012	-0.13	-0.177	-0.148	-0.037	-0.259	-0.064	0.303	-0.057	-0.034	-0.187	0.094	0.169	-0.116	-0.244	-0.273	-0.155	-0.372	-0.143	0.005	0.223	-0.678	0.075	-0.111	-0.263	-0.169	0.028	-0.104	-0.077
ABZR87_RS03370	hypothetical protein	-0.022	-0.009	-0.096	0.022	-0.094	0.114	-0.005	0.032	0.025	-0.033	0.231	-0.008	0.191	-0.145	-0.068	0.069	0.027	-0.007	0.043	0.046	-0.1	0.066	-0.292	0.426	0.008	-0.003	-0.021	-0.101	-0.034	-0.03	-0.139	0.268	0.029	-0.348
ABZR87_RS03375	hypothetical protein	0.005	-0.028	-0.073	-0.181	-0.144	0.036	0.072	-0.07	-0.029	-0.121	0.06	0.106	-0.259	-0.208	0.041	-0.117	-0.041	-0.213	0.106	0.137	0.03	-0.025	-0.298	-0.323	0.016	-0.046	0.28	-0.099	0.07	-0.08	0.288	0.17	0.188	0.168
ABZR87_RS03380	hypothetical protein	0.2	-0.125	-0.045	-0.098	-0.044	0.022	-0.391	-0.131	-0.041	0.174	-0.008	-0.08	0.167	-0.139	-0.003	-0.178	0.042	0.086	-0.18	0.085	-0.169	0	-0.464	-0.024	-0.094	0.301	0.012	0.052	0	-0.072	-0.005	0.155	-0.368	0.149
ABZR87_RS03385	5'-nucleotidase	0.084	0.063	-0.002	0.006	0.052	0.121	0.133	0.025	-0.021	0.073	-0.038	-0.081	-0.056	-0.037	0.125	0.095	0.068	0.075	0.044	0.009	0.085	0.019	-0.003	0.075	-0.056	0.063	0.139	-0.043	-0.023	0.104	0.149	0.095	0.092	0.003
ABZR87_RS03390	Lrp/AsnC family transcriptional regulator	-0.131	-0.187	-0.028	0.003	-0.071	-0.152	0.057	0.03	-0.206	0.076	0.113	0.014	-0.155	-0.241	0.023	0.171	-0.275	-0.15	-0.441	-0.545	-0.3	-0.384	-1.507	-1.619	-0.019	-0.51	-0.505	-0.562	-0.125	0.13	-0.789	-0.46	-0.801	-0.15
ABZR87_RS03395	4-hydroxyphenylpyruvate dioxygenase	-0.004	-0.025	-0.017	0.003	0.013	0.016	-0.113	-0.07	-0.017	-0.032	-0.042	0.049	0.087	0.024	-0.026	-0.107	0.027	0.052	0.191	0.107	-0.018	-0.047	-0.029	0.116	0.031	-0.306	-0.589	-0.203	0.02	-0.005	-0.226	-0.159	0.014	0.039
ABZR87_RS03400	EF-hand domain-containing protein	-0.169	-0.018	0.166	0.109	0.091	-0.04	0.16	-0.009	0.121	-0.148	-0.182	0.18	-0.013	0.018	0.005	-0.199	0.123	-0.093	-0.054	0.09	-0.014	-0.061	-0.159	0.036	-0.185	-0.518	0.426	-0.131	-0.094	-0.249	-0.412	-0.201	-0.264	0.258
ABZR87_RS03405	type II secretion system protein N	0.137	0.524	0.071	0.081	0.062	0.064	0.045	-0.089	-0.047	0.309	0.257	0.351	-0.199	0.167	0.151	0.169	-0.393	-0.09	-0.001	-0.226	0.162	-0.131	1.607	1.897	0.186	0.55	0.422	-0.141	-0.077	0.079	0.197	0.431	0.031	0.256
ABZR87_RS03410	type II secretion system major pseudopilin GspG	-0.007	0.104	0.033	-0.147	-0.173	0.173	-0.214	0.269	0.126	0.491	-0.209	0.231	-0.378	0.227	0.077	-0.174	0.453	0.213	-0.172	0.292	0.067	-0.016	-0.974	-1.175	-0.022	-0.381	-0.393	0.258	0.024	-0.028	-0.24	-0.406	0.329	0.37
ABZR87_RS03415	GspH/FimT family pseudopilin	0.016	-0.146	0.051	0.124	-0.174	-0.081	-0.087	0.083	-0.034	-0.052	-0.032	0.061	-0.094	0.076	-0.074	-0.149	0.023	0.074	-0.332	-0.312	-0.27	-0.297	-0.262	-0.419	-0.083	-0.218	-0.189	0.009	-0.031	-0.107	-0.609	-0.244	-0.016	0.074
ABZR87_RS03420	type II secretion system minor pseudopilin GspI	0.111	0.929	-0.007	0.859	-0.862	0.303	-1.679	1.116	-0.054	0.175	1.397	-0.376	-0.413	-0.105	0.16	0.064	-0.329	0.912	-3.396	0.18	-2.428	0.651	-3.303	-1.614	1.006	2.152	0.415	-0.804	0.729	0.485	-0.377	-0.743	0.985	0.572
ABZR87_RS03425	prepilin-type N-terminal cleavage/methylation domain-containing protein	-0.127	-0.091	-0.009	-0.064	-0.401	0.179	-0.335	0.164	0.177	-0.147	-0.013	-0.089	-0.055	0.259	-0.163	-0.484	-0.142	0.201	-0.511	-0.06	-0.04	-0.18	-1.503	-0.674	-0.317	-0.516	-0.262	0.113	0.244	-0.046	-0.353	-0.751	0.023	-0.01
ABZR87_RS03430	type II secretion system minor pseudopilin GspK	0.099	0.086	0.029	-0.008	-0.154	0.166	-0.251	0.015	0.036	0.083	0.065	-0.026	0.077	-0.221	-0.036	-0.143	0.25	0.299	-0.212	-0.117	-0.136	-0.16	-0.671	-0.637	-0.15	-0.194	-0.264	-0.007	-0.028	-0.025	-0.661	-0.39	0.13	-0.079
ABZR87_RS03435	type II secretion system protein GspL	0.178	0.257	-0.008	0.16	-0.191	0.183	-0.399	-0.085	0.235	0.162	-0.285	-0.075	-0.185	-0.089	-0.118	-0.004	0.184	0.245	-0.423	-0.091	-0.408	-0.177	-0.1	-0.046	0.171	-0.298	-0.248	0.168	-0.018	-0.246	-0.449	-0.533	0.117	-0.182
ABZR87_RS03440	type II secretion system protein GspM	0.056	-0.019	0.133	-0.022	-0.298	-0.273	-0.792	0.036	0.033	-0.107	-0.375	-0.253	-0.36	-0.163	-0.272	-0.174	0.029	-0.137	-0.337	-0.163	-0.264	-0.698	-1.065	-0.693	-0.131	-0.631	0.539	-0.137	0.023	0.205	-0.476	-0.471	0.224	-0.018
ABZR87_RS03445	type II secretion system protein N	0.25	0.159	0.42	0.435	0.076	0.153	-0.163	-0.357	-0.277	-0.013	-0.191	-0.109	-0.32	-0.142	-0.382	-0.251	0.071	0.105	-0.429	-0.273	-0.127	-0.329	-0.741	-0.494	0.069	-0.34	-0.021	-0.092	-0.005	0.016	-0.499	-0.436	0.168	0.022
ABZR87_RS03450	type II secretion system secretin GspD	-0.047	-0.023	-0.074	-0.264	-0.237	0.187	-0.565	-0.003	0.074	0.149	-0.382	-0.17	-0.113	-0.107	-0.289	-0.27	0.251	0.104	-0.34	-0.103	-0.446	-0.257	-1.036	-0.515	-0.058	-0.318	-0.565	-0.001	-0.212	-0.114	-0.641	-0.319	0.097	-0.017
ABZR87_RS03455	type II secretion system ATPase GspE	0.046	-0.008	-0.027	0.011	-0.153	0.135	-0.631	-0.033	0.037	0.011	-0.146	-0.178	-0.064	0.029	-0.17	-0.19	0.302	0.145	-0.341	-0.01	-0.179	-0.346	-0.446	-0.926	-0.033	-0.427	-0.356	-0.037	-0.015	-0.2	-0.603	-0.393	-0.016	0.098
ABZR87_RS03460	type II secretion system inner membrane protein GspF	-0.047	-0.094	-0.001	0.019	-0.042	-0.02	-0.331	0.129	0.089	0.141	-0.148	-0.167	-0.083	-0.181	-0.214	-0.348	0.296	0.064	-0.338	-0.157	-0.362	-0.442	-0.732	-0.26	-0.21	-0.43	-0.639	-0.099	-0.12	-0.085	-0.91	-0.365	0.133	0.021
ABZR87_RS03465	pyridoxamine 5'-phosphate oxidase family protein	0.009	0.097	0.053	-0.075	0.066	0.175	0.144	0.079	0.11	0.046	0.016	0.073	-0.146	0.05	0.055	0.145	0.109	0.026	0.02	-0.032	0.014	0.024	0.09	-0.168	0.069	-0.141	0.088	0.076	0.115	0.007	0.057	0.22	0	-0.013
ABZR87_RS03470	PLP-dependent aminotransferase family protein	-0.1	0.1	-0.081	0.084	0.138	0.054	-0.17	0.138	-0.019	0.104	0.121	-0.065	-0.276	-0.092	-0.029	0.008	0.044	-0.08	0.162	-0.012	-0.042	0.016	0.045	0.002	0.085	-0.099	0.017	-0.15	-0.005	0.009	0.023	-0.034	0.111	-0.138
ABZR87_RS03475	N-acetyltransferase	-0.207	0.112	-0.116	0.234	-0.089	0.125	-0.207	-0.079	-0.128	-0.146	0.065	-0.154	-0.103	-0.225	0.014	-0.018	-0.011	-0.213	-0.171	-0.031	-0.029	-0.123	0.079	-0.346	-0.011	-0.078	0.177	-0.057	-0.061	-0.09	-0.043	-0.07	0.226	0.108
ABZR87_RS03480	hypothetical protein	-0.357	-0.441	-0.436	-0.336	0.136	-0.159	-0.26	-0.33	-0.319	-0.361	-0.381	-0.198	-0.066	-0.13	0.116	-0.084	-0.122	-0.506	-0.108	-0.002	-0.312	-0.182	-0.318	-0.038	-0.234	-0.553	0.155	-0.29	-0.083	-0.283	0.226	-0.255	0.136	-0.612
ABZR87_RS03490	indolepyruvate ferredoxin oxidoreductase family protein	-0.049	-0.08	0.496	0.629	-0.419	-0.312	-0.187	-0.19	0.109	0.176	-0.031	-0.052	0.066	-0.042	0.146	0.064	-0.006	-0.059	-0.225	-0.251	-0.114	-0.048	0.245	0.344	0.005	-0.059	0.017	-0.184	0.121	0.12	0.009	-0.036	-0.206	-0.139
ABZR87_RS03495	exodeoxyribonuclease I	0.01	0.107	-0.154	0.031	-0.105	-0.111	0.514	0.146	-0.074	-0.234	0.304	0.084	0.001	0.144	0.081	0.092	0.831	0.825	0.025	-0.154	0.715	0.258	0.244	-0.465	0.339	0.762	-0.292	0.142	-0.025	-0.206	-0.268	-0.176	-0.263	0.775
ABZR87_RS03500	alcohol dehydrogenase AdhP	-0.023	-0.08	-0.111	-0.027	-0.031	-0.007	0.062	0.131	0.023	0.052	-0.062	-0.014	0.039	0.203	-0.094	0.008	0.004	0.031	0.039	-0.051	0.077	0.084	-0.139	0.013	-0.01	-0.079	0.227	0.022	-0.004	0.023	-0.004	0.219	0	-0.173
ABZR87_RS03505	2-hydroxyacid dehydrogenase	0.031	-0.028	0.024	0.162	-0.02	0.069	0.031	0.024	0.027	0.177	-0.189	0.047	0.05	0.608	0.163	0.127	0.014	0.058	-0.081	-0.008	0.098	-0.058	0.181	-0.433	0.091	0.13	-0.405	-0.096	0.088	-0.029	-0.272	0.165	-0.154	-0.37
ABZR87_RS03510	HD domain-containing protein	-0.003	-0.084	0.052	-0.085	0.062	-0.039	0.066	0.038	-0.077	0.084	-0.121	0.063	-0.041	-0.032	0.118	-0.048	-0.111	-0.03	0.045	0.018	-0.064	-0.087	-0.153	-0.03	0.027	-0.176	0.093	0.056	-0.035	-0.019	0.093	0.158	-0.015	-0.037
ABZR87_RS03515	Crp/Fnr family transcriptional regulator	-0.165	-0.641	-0.052	0.015	-0.182	0.15	-0.458	-0.059	-0.015	0.042	-0.074	-0.006	0.129	-0.138	-0.076	-0.113	-0.075	0.033	0.202	0.064	0.083	-0.046	0.302	0.257	0.004	0.323	0.25	0.107	0.078	-0.036	0.333	0.154	0.001	-0.425
ABZR87_RS03520	ferritin-like domain-containing protein	0.06	0.104	0.049	-0.145	-0.055	-0.072	-0.164	-0.146	0.062	0.079	0.034	-0.091	0.227	0.126	-0.337	-0.26	-0.007	-0.072	-0.441	-0.589	-0.095	-0.179	-1.208	-0.829	-0.134	-0.152	-0.472	-0.233	-0.122	-0.034	-0.111	0.028	-0.032	0.165
ABZR87_RS03525	methyl-accepting chemotaxis protein	-0.005	0.063	-0.02	0.107	-0.025	-0.039	0.089	-0.021	0.005	0.038	0.211	0.025	0.059	0.039	0.009	-0.032	0.085	-0.007	0.111	0.06	-0.025	-0.021	0.096	0.357	0.083	-0.006	-0.24	-0.036	0.054	0.061	0.006	0.149	0.112	-0.05
ABZR87_RS03530	bifunctional glycoside hydrolase 114/ polysaccharide deacetylase family protein	-0.03	-0.01	-0.048	-0.071	-0.029	-0.019	-0.071	-0.005	0.01	0.004	-0.044	-0.025	0.015	0.002	-0.034	-0.02	0.042	-0.036	-0.022	-0.06	-0.092	-0.001	-0.144	-0.099	0.019	-0.067	0.036	-0.042	-0.034	0.03	0.025	0.093	-0.017	-0.078
ABZR87_RS03535	hypothetical protein	0.035	-0.014	0.084	0.225	0.039	-0.164	0.12	-0.051	-0.071	-0.008	-0.121	-0.071	-0.087	0.085	0.035	-0.059	0.091	-0.054	0.065	-0.052	-0.272	0.128	-1.243	0.271	-0.308	0.034	-1	-0.139	0.003	0.202	-0.294	0.1	0.027	-0.032
ABZR87_RS03540	SDR family oxidoreductase	0.008	0.091	-0.025	-0.05	-0.119	0.053	0.139	-0.052	-0.051	0.065	-0.186	-0.037	-0.082	0.066	0.035	-0.056	-0.108	-0.171	0.206	-0.102	-0.12	-0.057	-0.122	-0.113	0.159	-0.288	-0.239	-0.129	-0.077	-0.044	-0.189	-0.171	0.112	-0.466
ABZR87_RS03545	MarR family transcriptional regulator	-0.136	-0.186	-0.224	-0.216	-0.056	-0.288	-0.201	0.05	-0.158	-0.161	0.061	-0.271	-0.078	-0.098	-0.023	0.064	-0.15	0.077	-0.028	0.063	-0.238	-0.274	-0.303	-0.038	-0.048	-0.044	0.361	-0.068	-0.093	-0.13	0.117	0.042	-0.257	-0.466
ABZR87_RS03550	response regulator transcription factor	-0.028	-0.033	0.319	0.484	0.351	-0.273	0.522	0.233	-0.19	-0.214	0.068	0.084	0.392	-0.397	-0.649	-0.068	-0.108	0.06	-0.024	-0.347	0.057	-0.182	-0.236	-0.103	0.065	-0.282	0.394	-0.531	-0.171	-0.036	-0.168	-0.489	-0.184	-0.007
ABZR87_RS03555	S1C family serine protease	0.039	0.006	-0.07	-0.074	-0.032	-0.034	0.035	0.006	-0.119	-0.104	0.168	0.003	-0.109	0.029	-0.031	0.038	-0.196	-0.161	0.287	0.007	-0.228	0.04	-0.185	-0.047	-0.113	-0.165	-0.822	-0.102	-0.049	0.029	0.141	0.105	-0.17	-0.089
ABZR87_RS03560	hypothetical protein	-0.187	-0.071	-0.276	-0.244	-0.288	-0.099	-0.04	-0.288	-0.212	-0.186	-0.195	-0.195	0.107	-0.315	-0.198	-0.084	-0.272	-0.116	-0.053	-0.178	-0.275	-0.28	-0.231	-0.424	-0.158	-0.224	0.054	-0.134	-0.255	-0.18	-0.221	-0.281	0.091	-0.305
ABZR87_RS03565	TetR/AcrR family transcriptional regulator	-0.399	-0.19	-0.113	-0.211	-0.773	-0.506	-1.139	-1.1	-0.135	-0.091	-0.333	-0.648	-0.945	-0.723	-0.602	-0.462	-0.746	-0.666	-2.245	-2.581	-1.117	-0.565	-2.005	-1.886	-0.439	-1.149	-1.63	-1.179	-0.152	-0.067	-1.445	-1.575	-1.141	-0.627
ABZR87_RS03570	MFS transporter	0.08	0.147	0.059	-0.003	0.095	0.104	-0.177	0.025	0.118	0.121	0.234	-0.164	0.246	0.096	0.241	0.111	0.013	-0.089	-0.072	0.104	0.089	0.086	-0.348	-0.447	-0.106	0.227	0.054	0.086	0.037	0.032	-0.238	0.186	-0.078	-0.133
ABZR87_RS03575	undecaprenyl-diphosphatase	0.02	0.094	-0.054	0.007	0.097	-0.072	-0.016	-0.005	-0.067	-0.01	-0.11	0.075	-0.124	0.086	-0.112	0.043	0.161	0.052	0.076	-0.036	0.024	0.012	-0.455	-0.218	0.083	-0.075	-0.577	-0.165	0.074	-0.025	0.001	0.191	-0.168	0.064
ABZR87_RS03580	sensor domain-containing diguanylate cyclase	0.134	-0.037	0.018	0.034	0.058	0.052	-0.027	0.092	0.09	0.154	-0.045	0.096	0.061	0.083	0.073	0.006	0.142	0.025	-0.064	-0.102	0.036	0.088	0.035	-0.407	0.175	-0.094	-0.062	0.034	0.084	0.073	-0.057	0.25	-0.073	0.011
ABZR87_RS03585	LysR family transcriptional regulator	0.015	-0.01	-0.082	-0.095	0.158	-0.051	-0.05	-0.066	-0.079	0.025	-0.09	-0.136	-0.007	0.128	-0.079	-0.086	0.155	-0.075	-0.037	-0.292	-0.188	-0.021	-0.182	-0.267	0.024	-0.124	-0.244	-0.038	0.076	-0.032	0.019	-0.167	-0.029	-0.155
ABZR87_RS03590	SDR family oxidoreductase	0.076	-0.62	0.103	-0.097	-0.044	-0.433	-0.219	-0.234	-0.193	0.112	-0.283	-0.122	0.105	-0.6	-0.104	0.006	-0.198	-0.061	-0.295	-0.473	-0.074	-0.113	-0.464	-0.351	-0.028	-1.206	0.588	0.012	-0.437	-0.071	-0.07	-0.296	-0.131	0.593
ABZR87_RS03600	chaperonin GroEL	0.017	0.08	-0.001	-0.217	0.114	-0.232	0.237	-0.015	0.12	0.153	-0.022	0.13	-0.292	0.063	0.151	0.126	0.099	0.08	0.19	0.173	-0.088	-0.008	-0.171	0.073	-0.09	0.064	-0.282	0.105	0.245	0.027	-0.108	0.072	-0.078	0.095
ABZR87_RS03605	co-chaperone GroES	0.166	0.283	0.479	0.382	0.937	1.128	0.184	1.045	0.465	0.536	-0.286	0.746	0.389	0.411	0.63	0.673	-0.17	0.298	0.807	0.466	0.304	0.73	-1.871	0.2	0.694	0.699	-0.009	0.246	0.759	0.615	-0.608	0.089	-0.322	0.325
ABZR87_RS03610	hypothetical protein	0.099	0.196	0.164	-0.067	0.149	0.097	0.527	-0.11	0.028	0.555	0.015	0.065	0.392	0.029	-0.244	0.015	-0.03	-0.176	0.055	0.12	0.356	0.35	-0.422	-0.106	-0.014	0.186	-0.442	0.126	-0.113	0.22	0.253	0.077	-0.047	0.1
ABZR87_RS03615	Hsp20/alpha crystallin family protein	-0.218	-0.01	-0.484	-0.506	-0.003	-0.127	0.112	-0.224	0.183	-0.287	-0.331	-0.132	-0.478	-0.001	-0.179	-0.356	-0.204	-0.203	-0.047	-0.191	-0.169	-0.065	0.003	0.315	-0.281	-0.835	0.203	-0.042	0.118	-0.091	0.561	0.133	0.215	-0.17
ABZR87_RS03625	hypothetical protein	-0.639	0.2	-0.185	-0.465	-1.151	-0.434	0.229	-0.245	0	0.211	-0.252	0.323	0.906	-0.082	0.471	-0.608	0.604	-0.079	0.073	-0.109	0.02	-0.305	0.195	0.728	0.44	0.415	0.551	-0.293	-0.785	0.417	0.017	-1.168	0.617	-0.737
ABZR87_RS03630	DUF892 family protein	-0.142	0.082	-0.019	-0.046	0.007	-0.206	-0.106	-0.066	0.073	-0.004	-0.01	0.049	-0.165	-0.005	-0.068	-0.181	0.159	-0.146	-0.214	0.225	-0.066	-0.096	-0.216	0.112	0.127	0.025	-0.01	-0.002	0.032	0.023	-0.217	-0.146	-0.046	0.029
ABZR87_RS03635	ferritin-like domain-containing protein	-0.004	0.143	0.028	0.118	-0.097	-0.212	-0.32	-0.103	-0.213	-0.232	-0.027	-0.033	-0.035	0.132	-0.18	-0.281	-0.129	-0.147	-0.125	-0.07	-0.139	-0.094	0.2	-0.581	-0.236	-0.571	-0.013	-0.231	-0.033	-0.132	-0.084	-0.132	0.074	-0.265
ABZR87_RS03640	oxidoreductase	0.065	0.286	-0.149	0.22	0.01	-0.154	0.122	0.085	-0.213	0.132	0.037	0.02	-0.14	0.186	0.182	-0.166	0.007	-0.067	0.347	0.102	-0.291	0.121	0.193	0.533	-0.179	0.107	0.105	-0.077	0.259	0.113	-0.011	0.157	-0.035	-0.31
ABZR87_RS03645	AraC family transcriptional regulator	-0.028	-0.101	-0.122	-0.037	0.022	-0.081	-0.06	-0.089	0.046	0.04	-0.034	0.042	-0.024	-0.142	0.134	-0.028	-0.099	-0.071	-0.051	0.091	0.073	0	0.204	0.031	-0.178	-0.051	0.023	0.069	0.107	0.01	-0.093	0.014	-0.028	0.023
ABZR87_RS03650	hypothetical protein	0.201	0.244	0.1	-0.087	-0.03	-0.036	0.102	-0.092	-0.039	0.059	0.131	0.107	-0.568	-0.049	0.114	0.074	-0.073	-0.07	0.1	-0.145	0.097	0.098	0.111	-0.149	0.132	-0.281	-0.202	0.457	-0.023	0.002	0.05	-0.147	-0.397	0.131
ABZR87_RS03655	EthD family reductase	0.121	0.189	0.07	0.204	-0.002	0.059	-0.144	0.026	0.139	0.072	-0.071	-0.085	-0.084	0.006	0.005	0.128	0.014	-0.011	0.108	-0.01	0.082	0.048	-0.009	-0.011	-0.009	-0.191	0.321	0.043	0.022	0.126	0.065	0.104	0.165	0.048
ABZR87_RS03660	PhzF family phenazine biosynthesis protein	0.036	0.044	-0.117	0.13	0.094	0.035	-0.332	0.01	-0.092	0.032	0.036	0.241	0.029	-0.098	-0.1	-0.018	-0.137	0.007	-0.259	-0.012	-0.205	-0.075	-0.081	0.089	-0.093	-0.033	0.209	0.024	0.051	0.204	0.015	0.24	0.003	-0.278
ABZR87_RS03665	MarR family transcriptional regulator	-0.532	-0.048	-0.743	0.09	-0.38	-0.507	-0.616	-0.643	-0.333	-0.315	-0.002	0.211	-0.572	-0.035	-0.177	0.114	-0.267	-0.293	-0.423	-0.85	-0.525	-0.647	-3.652	-1.534	-0.085	-1.122	-1.29	-0.267	-0.036	0.166	-0.671	-1.394	-0.726	-0.391
ABZR87_RS03670	organic hydroperoxide resistance protein	-0.314	0.063	-0.247	-0.576	-0.196	-0.373	-0.793	-0.272	-0.19	-0.229	0.134	-0.157	-0.761	-0.124	0.379	-0.284	-0.391	-0.369	-0.506	-0.087	-0.162	0.042	-0.397	-0.11	-0.083	-1.318	0.557	-0.536	-0.352	-0.55	-0.662	-0.748	-0.174	-0.67
ABZR87_RS03675	alpha/beta hydrolase	-0.033	0.073	0.072	-0.059	0.046	0.047	0.149	-0.187	-0.185	0.06	0.118	-0.069	0.122	-0.05	-0.084	-0.008	0.046	0.064	-0.081	0.104	-0.143	-0.086	-0.062	-0.364	-0.109	0.046	-0.036	0.065	0.134	0.039	-0.082	0.063	0.031	-0.02
ABZR87_RS03680	DUF1330 domain-containing protein	-0.152	0.047	0.011	-0.098	-0.041	0.02	-0.083	0.153	0.036	-0.009	-0.149	-0.116	-0.036	-0.062	-0.011	0.115	0.035	0.155	-0.161	0.062	0.015	0.321	0.149	0.02	-0.021	-0.09	0.102	0.166	-0.127	-0.024	0.091	-0.213	-0.033	-0.068
ABZR87_RS03685	PASTA domain-containing protein	-0.121	-0.121	-0.259	0.01	-0.199	-0.191	-0.065	-0.246	-0.273	-0.052	-0.256	-0.097	-0.235	-0.032	-0.169	-0.208	-0.169	-0.166	-0.322	-0.092	-0.143	-0.03	-0.29	-0.23	-0.151	-0.203	-0.315	-0.198	-0.156	0.009	-0.347	-0.083	-0.064	0.135
ABZR87_RS03690	DUF305 domain-containing protein	-0.082	-0.043	0.042	-0.094	0.155	-0.061	0.144	-0.038	-0.154	-0.054	0.042	0.088	-0.035	-0.132	-0.086	0.043	-0.165	-0.133	-0.122	-0.035	-0.206	0.117	-0.118	0.029	-0.128	-0.177	0.081	0.013	-0.148	0.078	0.092	-0.05	-0.094	-0.099
ABZR87_RS03695	carboxymuconolactone decarboxylase family protein	0.273	0.29	0.285	0.184	0.002	0.439	0.243	-0.335	0.188	-0.095	-0.102	0.156	0.382	0.24	0.117	0.217	-0.057	0.169	-0.036	0.232	0.115	0.289	0.103	0.207	-0.115	0.073	0.339	0.03	0.228	0.161	0.543	0.23	0.241	0.205
ABZR87_RS03700	RNA polymerase sigma factor	0.001	0.193	0.095	-0.055	0.038	-0.055	0.279	-0.112	0.153	0.082	0.122	0.154	0.119	0.063	0.145	0.1	0.083	0.014	0.171	0.052	-0.09	0.133	0.373	0.118	0.158	-0.11	-0.292	-0.022	0.062	-0.111	-0.275	0.16	-0.065	0.135
ABZR87_RS03705	DUF2892 domain-containing protein	0.729	0.929	0.158	0.87	0.142	0.996	0.594	-0.101	0.964	-0.659	-0.139	0.506	0.032	0.215	0.503	0.375	-0.341	0.64	0.13	-0.521	-0.116	0.24	-0.482	-2.537	-1.533	1.399	-1.693	-0.311	0.179	0.433	-1.831	-1.073	-0.247	0.87
ABZR87_RS03710	Hsp70 family protein	-0.063	-0.11	-0.181	0.08	-0.002	0.095	-0.069	-0.096	-0.165	-0.073	-0.03	-0.126	-0.009	-0.025	-0.094	-0.043	-0.119	-0.06	-0.069	-0.056	0.007	-0.217	-0.459	0.038	-0.046	-0.074	0.118	-0.039	-0.205	-0.035	0.041	-0.027	-0.056	-0.332
ABZR87_RS03715	NADPH-dependent FMN reductase	0	0.091	-0.004	-0.181	-0.044	0.05	-0.257	0.045	-0.049	-0.096	-0.14	0.013	0.053	-0.117	0.058	0.018	0.057	0.203	-0.039	0.172	0.026	0.092	-0.283	-0.089	-0.065	-0.019	-0.548	-0.121	0.121	-0.052	-0.01	0.04	0.105	0.25
ABZR87_RS03720	hypothetical protein	0.058	0.207	0.001	0.061	0.05	-0.075	0.199	-0.032	0.141	0.083	0.026	0.165	-0.069	0.088	0.048	0.116	0.008	0.112	-0.028	0.141	0.127	0.011	-0.254	-0.049	-0.157	0.007	0.056	0.073	-0.007	0.009	-0.052	-0.041	-0.179	0.119
ABZR87_RS03725	hypothetical protein	-0.009	-0.022	0.156	0.005	0.292	-0.13	-0.083	-0.142	0.179	-0.238	-0.114	0.076	0.105	-0.016	0.347	0.129	0.213	0.135	0.106	-0.118	0.037	-0.027	-0.235	-1.006	-0.239	-0.371	-0.472	0.023	0.128	0.15	-0.193	-0.051	-0.397	-0.011
ABZR87_RS03730	toll/interleukin-1 receptor domain-containing protein	0.095	-0.019	-0.162	-0.316	-0.17	-0.026	-0.293	0.126	-0.027	-0.018	-0.262	-0.14	0.04	-0.157	0.064	-0.007	0.001	-0.174	0.172	0.132	-0.036	-0.053	-0.131	-0.165	0.009	0.2	0.324	-0.061	-0.03	0.033	0.005	0.044	-0.062	-0.104
ABZR87_RS03735	hypothetical protein	-0.025	0.057	-0.049	-0.084	-0.141	-0.132	-0.051	-0.149	0.023	-0.106	-0.007	-0.118	0.172	0.08	0.16	-0.03	-0.022	-0.055	-0.174	0.002	-0.081	-0.119	-0.65	-0.197	0.103	-0.116	-0.546	-0.11	0.047	0.012	0.077	-0.151	0.005	0.083
ABZR87_RS03740	serine hydrolase domain-containing protein	0.007	-0.062	-0.049	0.062	-0.051	-0.019	-0.059	0.003	0.011	-0.041	0.015	0.026	0.044	-0.047	-0.043	0.011	0.028	-0.111	-0.041	0.061	-0.105	-0.085	0.003	-0.021	0.044	-0.182	-0.13	0.014	0.06	0.019	-0.078	0.002	0.062	0.046
ABZR87_RS03750	thiosulfohydrolase SoxB	-0.08	-0.096	-0.207	-0.015	0.087	-0.112	-0.107	0.01	0.014	0.08	-0.266	-0.102	0.048	-0.096	-0.08	-0.07	-0.114	-0.005	0.052	-0.086	-0.035	-0.063	0.172	-0.306	-0.066	-0.078	-0.048	-0.113	-0.095	0.042	0.108	-0.068	0.217	-0.012
ABZR87_RS03755	TlpA disulfide reductase family protein	0.571	0.53	0.015	0.307	0.604	0.348	0.539	0.337	0.441	0.871	0.605	0.668	-0.485	0.523	0.279	0.566	0.366	0.326	-0.129	0.092	0.307	0.446	-0.158	-0.757	0.141	0.379	0.852	0.164	0.163	0.785	-0.049	0.443	-0.35	-0.351
ABZR87_RS03760	sulfur oxidation c-type cytochrome SoxX	-0.034	-0.057	0.149	0.176	0.071	0.019	-0.246	-0.04	-0.012	0.23	0.112	-0.055	-0.168	-0.02	-0.088	0.025	0.057	0.002	-0.219	-0.092	0.212	0.109	-0.769	-0.944	0.075	-0.198	0.014	-0.084	-0.008	0.066	-0.005	0.014	0.075	-0.11
ABZR87_RS03765	sulfur oxidation c-type cytochrome SoxA	-0.189	0.032	-0.067	-0.033	-0.096	-0.172	-0.238	-0.136	-0.022	-0.211	-0.043	-0.117	-0.134	-0.05	-0.263	-0.153	-0.035	-0.069	-0.374	-0.376	-0.023	-0.188	-1.059	-1.238	-0.287	0.179	-0.132	-0.261	-0.155	-0.024	-0.125	-0.027	-0.156	-0.263
ABZR87_RS03770	DsrE family protein	0.221	0.028	0.109	-0.259	-0.09	0.059	0.15	-0.091	0.126	0.055	-0.35	-0.115	0.097	0.335	-0.401	0.023	-0.088	0.129	-0.413	-0.651	0.213	0.135	-1.936	-1.316	0.07	0.07	0.741	0.31	0.011	0.022	0.215	-0.079	0.093	-0.388
ABZR87_RS03780	thiosulfate oxidation carrier protein SoxY	-0.005	0.297	0.617	-1.277	-1.535	0.577	-0.616	-0.049	-0.04	-0.397	0.4	0.507	0.679	-0.159	-0.525	0.505	0.291	0.657	-0.642	-0.252	0.275	-0.336	0.194	1.798	-0.976	-1.406	-0.658	0.313	-0.546	0.048	-0.481	-0.67	0.059	-0.091
ABZR87_RS03785	c-type cytochrome	0.01	0.183	0.299	0.037	0.181	0.008	0.351	0.355	0.392	0.102	0.359	-0.023	0.742	-0.28	0.313	0.357	0.047	-0.428	0.079	-0.031	0.017	0.003	0.126	0.816	0.044	-0.783	0.285	0.101	0.363	0.178	-0.553	0.249	0.099	0.025
ABZR87_RS03790	EamA family transporter	-0.027	-0.069	-0.256	-0.178	-0.108	-0.123	-0.068	-0.096	-0.19	0.01	-0.122	-0.069	-0.14	-0.104	-0.05	-0.214	-0.152	-0.066	-0.077	-0.181	-0.223	-0.099	-0.062	0.006	-0.205	-0.151	-0.243	-0.014	-0.089	-0.095	0.056	-0.027	0.033	-0.234
ABZR87_RS03795	NAD(P)/FAD-dependent oxidoreductase	-0.055	0.094	0.015	0.012	0.085	-0.098	-0.041	-0.065	-0.008	0.065	0.097	-0.118	0.035	0.047	-0.07	-0.06	0.093	-0.057	-0.143	-0.206	-0.01	-0.003	-0.049	-0.116	0.065	-0.166	0.134	-0.015	0.052	-0.044	-0.028	0.006	-0.066	-0.039
ABZR87_RS03805	BON domain-containing protein	0.084	0.129	0.096	0.103	0.203	0.075	0.031	-0.078	0.056	0.205	-0.285	0.013	-0.007	-0.036	0.045	-0.085	0.013	0.032	0.055	0.25	-0.051	0.124	0.786	0.947	-0.059	0.061	-0.007	0.124	-0.034	0.041	0.257	0.111	0.146	0.073
ABZR87_RS03810	YraN family protein	-0.099	-0.151	0.133	-0.192	0.327	-0.065	-0.134	-0.007	-0.082	-0.038	-0.346	0.121	-0.036	-0.69	0.3	-0.3	-0.216	-0.128	0.494	-0.213	-0.28	0.063	0.325	-0.022	-0.299	-0.49	-0.65	0.084	-0.3	-0.148	0.114	-0.166	0.071	-0.799
ABZR87_RS03815	16S rRNA (cytidine(1402)-2'-O)-methyltransferase	-0.117	-0.058	-0.152	-0.083	-0.175	-0.08	-0.32	-0.151	0.009	-0.013	-0.027	-0.118	-0.274	-0.416	-0.039	-0.053	-0.241	-0.223	0.04	0.161	-0.18	-0.252	-0.406	-1.006	-0.091	-0.713	-0.251	-0.431	-0.046	-0.03	-0.015	-0.058	-0.43	-0.175
ABZR87_RS03820	septal ring lytic transglycosylase RlpA family protein	0.179	0.212	-0.187	0.154	-0.107	-0.217	-0.01	0.05	-0.263	-0.02	-0.132	0.022	0.005	-0.277	-0.099	-0.022	-0.13	-0.009	-0.27	-0.125	0.167	-0.051	-0.819	-0.284	0.06	0.243	-0.577	0.117	-0.225	-0.117	-0.008	0.164	-0.064	-0.085
ABZR87_RS03825	MBL fold metallo-hydrolase	0.146	0.187	0.065	-0.059	-0.041	-0.076	-0.282	0.298	0.222	0.18	-0.408	0.026	0.108	-0.374	-0.214	0.291	0.157	-0.067	-0.589	0.098	0.153	-0.257	-0.395	-0.362	0.038	-0.082	0.543	-0.037	-0.075	-0.113	0.264	0.374	0.071	-0.317
ABZR87_RS03830	exonuclease	-0.186	-0.299	-0.058	0.147	-0.17	0.028	-0.07	0.017	-0.166	-0.113	-0.026	0.069	-0.023	-0.218	-0.316	-0.009	-0.075	0.122	-0.133	0.037	0.019	-0.146	0.269	0.084	0.176	0.202	0.678	0.291	0.016	0.006	0.251	-0.194	0.005	-0.075
ABZR87_RS03840	arsenate reductase (glutaredoxin)	-0.135	-0.176	-0.364	0.173	-0.173	-0.224	-0.143	-0.064	-0.2	-0.087	-0.106	-0.188	-0.174	-0.144	-0.031	-0.065	0.024	-0.273	-0.129	-0.386	-0.018	-0.059	-0.123	0.325	-0.02	-0.266	-0.447	-0.262	-0.207	-0.082	-0.608	-0.075	-0.044	0.008
ABZR87_RS03845	M20/M25/M40 family metallo-hydrolase	0.17	0.214	0.091	0.035	0.112	0.177	-0.035	0.071	0.094	0.145	-0.065	0.139	0.075	0.03	-0.005	0.086	0.152	0.147	0.192	0.076	-0.031	0.022	0.167	0.111	0.121	0.105	0.08	0.016	0.08	0.077	0.029	0.164	-0.016	-0.053
ABZR87_RS03850	ureidoglycolate lyase	-0.111	-0.158	0.123	0.039	-0.048	0.113	-0.355	0.008	-0.211	-0.07	-0.006	-0.173	-0.015	0.031	0.062	0.02	0.008	-0.076	0.16	0.312	-0.231	-0.54	0.482	0.269	0.071	-0.273	-0.691	-0.008	-0.083	-0.044	0.175	0.167	-0.356	-0.034
ABZR87_RS03855	allantoicase	0.074	0.045	-0.049	0.07	0.045	0.094	0.145	0.147	-0.065	-0.043	0.148	0.059	0.152	0.08	-0.067	0.07	-0.007	-0.114	0.313	0.112	-0.115	0.018	0.395	0.154	0.091	0.073	0.14	0.023	-0.095	-0.01	0.263	0.158	0.032	0.127
ABZR87_RS03860	C4-dicarboxylate transporter DctA	0.014	-0.025	-0.13	-0.115	-0.119	-0.024	-0.274	-0.121	-0.052	0.096	-0.179	-0.141	0.036	0.057	0.114	-0.214	-0.344	-0.107	-0.116	-0.113	0.013	-0.003	-0.094	0.139	-0.174	0.064	0.115	-0.004	-0.079	-0.088	0.151	-0.06	0.006	-0.023
ABZR87_RS03865	GntR family transcriptional regulator	-0.526	-0.491	-0.008	-0.066	-0.167	-0.168	-0.393	0.106	-0.231	-0.148	-0.02	-0.054	-0.227	-0.129	0.049	-0.142	-0.672	-0.847	0.426	0.259	-0.993	-0.9	0.104	0.289	0.007	-0.314	-0.488	-0.235	-0.268	-0.172	0.411	-0.13	-0.338	-0.171
ABZR87_RS03870	YigZ family protein	0.045	-0.089	0.036	-0.008	-0.008	0.042	0.089	0	0.014	-0.203	0.044	0.058	-0.06	0.027	0.083	0.02	-0.057	0.083	-0.094	-0.163	0.129	-0.095	-0.656	-0.229	-0.027	0.329	-0.351	0.047	-0.015	-0.143	-0.026	0.147	-0.109	-0.241
ABZR87_RS03875	hypothetical protein	0.049	0.11	0.006	0.008	0.148	0.132	-0.066	-0.137	0.115	0.163	-0.142	0.074	0.056	0.11	0.204	0.1	0.109	0.048	0.107	0.158	0.058	0.142	-0.136	0.228	0.205	-0.172	0.312	0.332	0.14	0.061	0.194	-0.023	0.264	-0.112
ABZR87_RS03880	LysR family transcriptional regulator	-0.02	0.066	-0.127	-0.02	-0.025	0.125	-0.221	0.055	-0.014	-0.113	0.174	0.148	0.18	0.204	0.115	0.07	-0.169	0.021	0.157	0.151	-0.033	-0.02	-0.184	-0.624	-0.202	0.07	-0.114	0.073	0.216	0.031	0.067	-0.362	0.26	0.083
ABZR87_RS03885	glyoxylate carboligase	-0.02	0.068	-0.073	-0.053	-0.243	-0.126	-0.008	-0.017	0.074	0.138	0.122	-0.027	-0.019	-0.017	-0.044	-0.043	-0.055	0.056	-0.207	-0.286	0.061	-0.006	-0.328	-0.237	0.066	0.018	0.11	0.063	-0.07	0.118	-0.095	0.002	-0.15	-0.034
ABZR87_RS03890	hydroxypyruvate isomerase	0.083	0.144	-0.222	-0.116	-0.216	-0.255	-0.284	0.005	0.189	0.286	-0.202	-0.216	0.035	0.021	0.157	0.019	0.02	0.079	-0.176	-0.361	0.095	0.153	0.481	-0.432	-0.003	-0.068	-0.304	0.163	-0.004	0.062	-0.068	0.034	-0.202	0.063
ABZR87_RS03895	2-hydroxy-3-oxopropionate reductase	0.112	0.127	0.173	-0.121	-0.209	-0.042	0.018	0.044	0.17	0.051	0.285	0.117	0.016	0.191	-0.118	0.081	-0.022	0.027	-0.042	-0.138	0.122	0.19	-0.016	-0.21	0.066	0.034	0.037	0.03	0.124	0.155	0.031	0.25	-0.257	0.117
ABZR87_RS03900	glycerate kinase	-0.298	-0.325	0.019	-0.178	-0.421	-0.26	0.263	0.115	-0.203	-0.006	0.062	-0.286	-0.062	-0.11	-0.173	0.113	-0.231	-0.159	-0.354	-0.319	0.087	-0.062	0.165	-0.509	0.211	-0.44	-0.204	-0.081	-0.038	-0.058	-0.17	0.017	-0.135	-0.233
ABZR87_RS03905	pyruvate kinase	-0.017	-0.266	-0.038	-0.017	-0.196	-0.06	-0.081	-0.007	-0.043	-0.079	-0.204	-0.233	-0.28	-0.441	0.034	-0.045	-0.19	0.087	0.071	0.091	-0.092	-0.29	-0.077	-0.116	-0.134	0.168	0.122	0.226	0.117	-0.108	0.275	-0.015	-0.133	-0.141
ABZR87_RS03910	oxygen-independent coproporphyrinogen III oxidase	0.091	0.02	-0.026	-0.011	0.048	0.096	0.07	0.133	0.015	0.054	0.019	0.021	0.044	0.075	0.209	0.08	0.028	0.086	0.08	0.016	0.038	0.055	-0.013	0.019	0.107	-0.146	0.245	0.035	-0.004	0.078	-0.126	0.141	-0.136	0.081
ABZR87_RS03915	UvrD-helicase domain-containing protein	0.331	0.43	-0.427	-0.161	0.23	0.3	0.249	0.083	-0.138	-0.124	0.266	-0.001	0.303	0.061	-0.053	0.01	0.191	0.135	-0.325	-0.485	0.064	0.249	-0.391	-0.55	0.227	0.491	-0.028	0.559	0.018	0.083	0.537	0.733	0.293	0.57
ABZR87_RS03925	glycine cleavage system aminomethyltransferase GcvT	0.35	0.39	0.059	0.582	0.04	0.573	0.018	-0.025	0.057	0.007	0.096	-0.126	0.603	0.191	-0.01	0.129	0.192	0.011	1.138	1.174	0.079	0.199	0.588	0.032	-0.14	0.286	0.224	0.577	0.272	0.104	0.589	0.533	0.69	0.007
ABZR87_RS03930	glycine cleavage system protein GcvH	0.472	0.685	0.261	0.692	0.466	0.493	-0.557	0.128	-0.354	0.051	-0.478	-0.128	0.594	0.352	0.654	0.246	0.86	-0.114	1.665	0.374	-0.18	0.051	-1.588	-1.098	0.104	0.225	-0.367	0.888	0.216	0.139	0.437	1.251	0.188	0.641
ABZR87_RS03935	aminomethyl-transferring glycine dehydrogenase	0.573	0.52	0.24	0.375	0.608	0.471	0.15	0.182	-0.027	0.162	0.172	0.282	0.102	0.235	0.114	0.036	-0.072	0.007	1.65	1.482	-0.025	0.05	0.648	0.358	-0.014	0.688	0.553	0.588	0.014	0.163	0.866	1.054	1.008	0.68
ABZR87_RS03940	L-serine ammonia-lyase	0.666	0.833	0.102	0.335	0.62	0.573	0.364	0.364	0.433	0.514	0.069	0.357	0.245	0.265	0.292	0.292	0.199	-0.094	2.527	2.227	0.19	0.232	2.112	2.26	0.119	1.926	2.298	1.218	0.03	-0.028	2.591	2.711	1.752	1.34
ABZR87_RS03945	oligopeptide transporter, OPT family	0.193	0.251	0.068	0.045	0.13	0.107	0.152	0.064	0.102	0.199	0.071	-0.085	-0.054	0.074	0.103	0.059	0.085	0.043	0.179	0.273	0.119	0.002	0.393	0.816	0.172	0.47	0.233	0.296	-0.004	0.294	0.353	0.499	0.08	-0.076
ABZR87_RS03950	GNAT family N-acetyltransferase	0.068	-0.216	0.315	-0.299	-0.273	-0.309	-0.347	-0.047	1.137	-0.612	0.054	-0.209	0.163	0.541	0.156	-0.574	0.801	0.349	-0.307	0.289	0.095	-0.338	-0.729	-0.088	0.704	0.296	-0.707	-0.155	0.644	0.146	0.239	0.277	-0.246	-0.018
ABZR87_RS03955	YbdK family carboxylate-amine ligase	0.006	-0.081	0.41	0.358	-0.045	-0.021	0.045	0.098	-0.039	0.147	-0.049	-0.179	0.594	0.558	-0.191	-0.092	0.151	0.037	-0.808	-0.818	0.128	0.132	-2.55	-3.065	0.089	-0.046	-1.234	-0.117	0.263	0.157	-1.651	-1.508	0.821	0.496
ABZR87_RS03960	cation:proton antiporter	-0.113	-0.147	0.233	0.09	0.006	-0.036	-0.047	0.096	-0.086	-0.227	0.018	0.066	0.472	0.692	-0.192	-0.302	0.127	0.057	-0.929	-0.691	0.284	0.195	-3.106	-2.7	0.175	0.075	-1.43	-0.132	0.185	0.321	-1.827	-2.334	0.826	0.874
ABZR87_RS03965	branched-chain amino acid ABC transporter substrate-binding protein	-0.003	-0.011	-0.053	-0.063	-0.056	0.022	-0.152	-0.003	-0.015	-0.043	-0.157	0.126	-0.062	0.088	-0.178	-0.003	-0.075	-0.068	-0.048	0.047	-0.052	-0.06	-0.21	-0.268	0.101	0.121	-0.199	0.044	0.035	-0.064	-0.339	-0.314	-0.154	0.06
ABZR87_RS03970	trifunctional transcriptional regulator/proline dehydrogenase/L-glutamate gamma-semialdehyde dehydrogenase	-0.325	-0.25	-0.049	-0.053	-0.222	-0.319	0.005	-0.008	-0.081	-0.099	-0.089	-0.054	-0.096	-0.17	-0.083	-0.108	-0.32	-0.288	-0.827	-0.728	-0.532	-0.465	-1.209	-0.98	-0.183	-0.515	-0.335	-0.204	-0.047	0.04	-0.299	-0.255	-0.299	-0.303
ABZR87_RS03985	cupin domain-containing protein	-0.001	0.094	-0.054	-0.071	0.055	-0.143	0.173	-0.084	-0.066	-0.099	-0.072	-0.04	0.145	-0.132	-0.005	-0.01	-0.065	-0.072	-0.323	-0.018	0.053	-0.111	-0.048	-0.188	0.033	0.174	-0.089	-0.114	0.015	-0.097	-0.041	0.014	-0.055	-0.18
ABZR87_RS03990	GFA family protein	-0.237	0.064	0.165	-0.035	-0.13	0.086	-0.273	0.014	0.262	0.032	-0.02	-0.198	0.033	-0.033	-0.177	-0.188	-0.049	0.084	-0.22	0.173	0.233	0.012	-0.112	-0.458	0.006	0.302	-0.014	-0.139	0.131	-0.014	-0.157	-0.742	0.054	-0.132
ABZR87_RS03995	Rieske 2Fe-2S domain-containing protein	-0.17	-0.61	-0.127	-0.503	-0.132	-0.309	0.197	-0.178	-0.02	-0.242	-0.397	-0.425	0.425	0.187	-0.246	-0.173	-0.063	-0.218	-0.648	-0.376	-0.322	-0.475	-0.654	-1.028	-0.201	-0.428	-0.204	-0.286	-0.267	-0.255	-0.015	-0.287	-0.19	-0.503
ABZR87_RS04000	GNAT family N-acetyltransferase	-0.109	-0.034	-0.103	-0.24	-0.136	-0.125	-0.294	-0.121	-0.108	-0.042	-0.061	-0.129	-0.082	-0.015	-0.244	-0.067	-0.17	-0.176	-0.13	-0.086	-0.015	-0.165	-0.1	-0.369	-0.154	-0.128	-0.069	-0.049	-0.093	-0.202	-0.066	-0.014	0.021	-0.326
ABZR87_RS04005	hypothetical protein	0.043	-0.085	0.022	0.24	-0.098	0.13	-0.142	0.092	0.155	-0.025	-0.218	-0.006	0.244	0.041	-0.161	-0.057	-0.083	-0.058	0.026	-0.083	0.059	0.074	-0.527	0.352	0.041	0.191	0.093	-0.093	-0.019	-0.059	0.128	0.048	-0.035	-0.17
ABZR87_RS04010	methyl-accepting chemotaxis protein	-0.01	0.014	-0.205	0.118	0.049	0.115	-0.154	0.135	-0.029	-0.094	-0.098	0.08	-0.115	-0.064	0.233	-0.035	0.039	0.011	0.106	0.103	-0.056	-0.216	0.132	0.567	0.222	-0.09	0.416	-0.051	0.025	-0.154	0.099	0.049	0.035	0.098
ABZR87_RS04015	hypothetical protein	-0.003	0.165	0.111	0.199	0.106	-0.068	0.046	0.33	0.208	0.348	0.375	0.115	0.235	-0.074	-0.169	0.268	-0.002	0.173	0.29	0.356	0.214	0.294	1.255	-0.593	0.267	0.431	-0.469	-0.203	0.243	0.348	0.253	0.159	0.221	0.257
ABZR87_RS04020	sterol desaturase family protein	0.012	-0.057	-0.014	0.066	0.057	0.033	0.014	-0.073	0.08	0.002	0.046	-0.012	0.02	0.043	-0.009	0.019	0.034	0.016	0.058	0.037	0.051	0.027	0.059	-0.165	0.092	0.157	0.05	-0.013	-0.036	-0.02	-0.063	0.07	-0.053	-0.016
ABZR87_RS04025	LysR family transcriptional regulator	0.071	0.078	-0.033	-0.043	-0.112	-0.068	0.022	-0.042	-0.068	-0.13	-0.074	0.075	0.164	0.008	-0.055	0.054	-0.047	-0.191	-0.05	-0.042	-0.078	-0.105	-0.158	0.032	-0.117	-0.282	-0.158	-0.094	-0.05	0.085	-0.094	-0.074	0.005	0.056
ABZR87_RS04030	glutathione transferase GstA	0.009	-0.01	-0.034	-0.078	-0.019	-0.188	-0.269	-0.027	-0.043	-0.134	-0.144	-0.082	-0.179	-0.153	-0.098	-0.115	-0.021	-0.099	-0.215	-0.151	-0.04	-0.097	-0.345	-0.088	-0.075	-0.072	-0.105	-0.148	-0.081	-0.043	0.004	-0.133	0.038	0.061
ABZR87_RS04035	phosphate ABC transporter substrate-binding protein PstS	-0.123	-0.061	-0.243	-0.268	-0.019	-0.1	-0.156	-0.053	-0.101	-0.116	-0.04	-0.24	0.018	-0.196	-0.227	-0.007	-0.152	-0.048	-0.181	-0.147	-0.1	-0.012	0.063	0.159	-0.053	-0.286	-0.013	-0.084	-0.093	-0.226	-0.138	-0.243	-0.018	-0.112
ABZR87_RS04040	DUF3562 domain-containing protein	-0.307	0.021	-0.424	-0.024	-0.241	0.044	-0.399	-0.067	-0.286	-0.244	-0.474	-0.124	-0.14	-0.057	-0.261	-0.041	-0.029	-0.358	-0.185	-0.355	-0.641	-0.193	-0.609	-0.863	0.01	-0.299	-0.837	-0.191	-0.326	-0.151	-0.601	-0.122	-0.273	-0.061
ABZR87_RS04045	alpha/beta hydrolase	0.052	-0.074	0.128	0.055	0.125	-0.096	0.009	-0.019	-0.047	0.003	0.082	-0.013	-0.152	-0.001	-0.086	-0.069	-0.192	-0.046	-0.034	0.043	-0.044	0.151	-0.012	0.012	-0.204	0.007	0.471	0.131	0.139	0.065	-0.011	-0.051	-0.142	-0.149
ABZR87_RS04050	CoA-binding protein	0.126	-0.112	-0.07	-0.126	-0.07	0.121	-0.069	0.243	0.048	0.108	0.071	0.01	-0.195	-0.061	-0.29	-0.179	0.202	0.081	-0.273	-0.01	-0.123	0.04	-0.692	-0.128	-0.116	-0.003	-0.231	-0.115	0.003	-0.029	-0.205	-0.091	0.019	-0.235
ABZR87_RS04055	RsiV family protein	0.329	0.172	-0.042	0.127	0.404	0.23	0.316	0.018	0.058	0.076	0.114	0.287	-0.079	-0.065	0.239	0.095	-0.139	0.021	0.862	0.901	0.266	0.112	-0.061	0.072	0.253	0.428	0.513	0.322	0.193	0.108	0.55	0.69	0.413	0.294
ABZR87_RS04060	DUF6600 domain-containing protein	-0.089	-0.184	-0.148	-0.075	-0.161	-0.057	-0.213	-0.156	-0.144	-0.025	-0.192	-0.251	-0.082	-0.022	-0.256	-0.164	-0.091	-0.149	-0.304	-0.34	-0.235	-0.093	-0.311	-0.125	-0.077	-0.602	-0.438	-0.126	-0.148	-0.179	-0.092	-0.257	-0.071	-0.194
ABZR87_RS04105	ATP synthase subunit I	-0.771	-0.667	-1.701	0.085	-0.371	-0.592	0.262	0.087	0.042	-0.441	-1.641	-0.107	0.453	0.316	-0.888	-0.017	0.259	0.209	-0.743	-1.114	-0.131	-0.353	1.722	1.191	0.136	-1.37	-0.32	-0.126	-1.039	-1.203	-0.226	-0.811	-0.035	0.397
ABZR87_RS04120	16S rRNA (guanine(527)-N(7))-methyltransferase RsmG	-0.104	-0.616	-0.203	-0.183	0.082	-0.535	-1.232	-0.306	-0.035	-0.223	-0.284	-0.086	-0.555	0.379	-0.271	0.001	-0.069	0.024	-0.395	-0.623	-0.131	-0.241	-2.677	-2.409	-0.254	-0.286	-1.527	-1.205	0.016	-0.134	-1.504	-1.999	-0.907	-0.843
ABZR87_RS04125	tRNA uridine-5-carboxymethylaminomethyl(34) synthesis enzyme MnmG	-1.779	-1.444	-0.82	-1.252	-1.457	-1.806	-1.98	-1.79	-0.542	-0.389	-2.1	-1.689	-1.185	-1.28	-2.221	-1.95	-2.384	-1.77	-4.237	-3.908	-2.088	-1.882	-2.833	-3.585	-1.672	-3.719	-2.938	-3.513	-1.191	-0.484	-3.343	-3.831	-2.625	-1.457
ABZR87_RS04130	LysR family transcriptional regulator	0.011	-0.151	-0.165	-0.313	-0.058	-0.093	-0.029	-0.276	0.025	-0.14	0.117	-0.062	0.019	0.234	0.121	-0.196	-0.14	-0.034	-0.132	0.095	-0.187	-0.188	-0.488	0.036	0.054	-0.079	-0.413	-0.037	0.002	-0.161	0.34	0.218	-0.174	-0.085
ABZR87_RS04135	aldo/keto reductase	-0.103	-0.007	-0.232	-0.055	0.006	-0.143	-0.033	-0.117	-0.105	-0.023	-0.108	0.06	-0.138	0.109	0	-0.178	-0.212	0.002	0.166	-0.222	-0.145	-0.106	0.186	0.117	-0.001	0.057	-0.041	-0.129	0.025	0.059	0.118	-0.068	0.061	-0.064
ABZR87_RS04140	ABC transporter substrate-binding protein	-0.039	-0.011	-0.014	0.076	-0.142	-0.155	0.001	-0.033	0.055	-0.06	-0.041	-0.06	-0.187	-0.023	-0.196	0.009	-0.044	0.071	0.018	-0.005	-0.129	0.005	0.198	0.098	0.009	-0.111	0.208	0.019	0.003	-0.066	0.017	0.122	-0.121	-0.122
ABZR87_RS04145	short chain dehydrogenase	0.142	0.1	-0.123	-0.16	-0.024	-0.182	0.339	-0.032	0.034	0.054	-0.324	-0.036	0.054	0.013	-0.014	-0.066	0.022	0.05	-0.245	-0.118	-0.101	0.151	0.055	0.421	0.103	0.008	-0.018	0.16	0.127	-0.151	-0.026	0.109	-0.018	0.205
ABZR87_RS04150	LysR family transcriptional regulator CrgA	0.027	-0.08	-0.084	0.025	0.096	-0.029	0.041	-0.066	-0.04	-0.014	0.121	0.034	-0.042	0.024	-0.117	0.023	-0.04	-0.022	0.131	-0.007	0.09	0.05	-0.179	-0.28	0.046	-0.042	-0.169	0.065	0.051	0.151	-0.03	-0.002	-0.037	0.065
ABZR87_RS04155	DUF3820 family protein	-0.096	-0.179	-0.012	-0.225	-0.066	-0.136	-0.137	0.003	0.184	0.065	-0.009	0.041	0.067	-0.036	0.21	0.028	-0.221	-0.083	-0.058	0.087	0.137	0.007	0.047	0.259	-0.017	0.256	0.329	0.151	0.111	0.015	-0.34	0.121	-0.168	0.161
ABZR87_RS04160	LysR family transcriptional regulator	0	-0.795	0.445	0.387	0.529	-0.099	0.129	0.37	-0.084	-0.231	0.459	-0.228	-0.317	0.067	0.015	0.048	-0.232	0.144	0.281	0.068	-0.253	0.167	0.614	0.279	0.341	0.463	-0.995	-0.109	0.079	0.041	-0.392	0.035	0.018	-0.03
ABZR87_RS04165	SDR family oxidoreductase	-0.081	-0.12	-0.179	-0.147	-0.088	-0.042	0.069	-0.187	-0.247	-0.048	0.033	0.07	-0.406	-0.051	-0.125	-0.179	-0.163	-0.298	-0.14	-0.135	0.024	-0.163	-0.138	0.295	-0.117	-0.015	-0.082	-0.21	-0.33	-0.207	-0.135	-0.03	-0.174	-0.069
ABZR87_RS04170	phosphonate degradation HD-domain oxygenase	0.092	0.351	0.341	0.056	-0.036	0.051	0.261	0.102	0.203	0.094	0.23	0.123	0.243	-0.013	0.128	0.258	0.007	0.316	0.203	0.081	0.022	-0.026	0.097	0.202	-0.167	-0.166	-0.124	0.066	-0.084	0.038	0.113	0.132	-0.011	0.156
ABZR87_RS04175	cupin domain-containing protein	-0.047	-0.064	-0.309	-0.124	0.052	-0.043	0.033	-0.311	-0.058	-0.135	-0.204	0.211	-0.264	0.045	-0.061	-0.174	-0.217	-0.005	0.016	-0.174	0.054	-0.084	-0.173	0.025	-0.244	-0.007	-0.382	0.013	-0.084	-0.016	-0.011	0.091	-0.102	0.099
ABZR87_RS04180	TSUP family transporter	0.332	0.103	0.041	-0.12	-0.007	-0.035	0.41	-0.149	-0.116	0.074	0.173	0.118	-0.207	0.317	0.201	-0.292	0.041	0.086	-0.325	-0.067	-0.125	-0.721	0.071	1.012	0.2	-0.377	-1.33	0.326	-0.197	0.118	-0.066	0.506	-0.048	0.024
ABZR87_RS04185	hypothetical protein	-0.291	-0.052	-0.068	-0.224	-0.412	-0.36	0.004	0.086	-0.234	-0.304	-0.129	-0.339	-0.299	0.319	-0.043	-0.174	-0.39	-0.567	-1.012	-0.278	-0.096	-0.117	-0.263	-0.463	-0.368	0.036	-0.568	0.053	-0.383	0.24	-0.098	-0.023	-0.17	-0.298
ABZR87_RS04190	hypothetical protein	0.063	0.453	0.067	-0.265	-0.359	0.06	0.478	0.26	-0.071	0.036	0.166	-0.369	-0.414	0.287	-0.111	0.255	0.272	-0.153	-2.115	0.577	0.302	0.577	-1.417	1.676	0.292	0.74	-1.968	-0.419	0.687	0.756	0.619	0.745	0.615	0.077
ABZR87_RS04195	branched-chain amino acid ABC transporter permease	0.121	0.134	0.053	0.205	0.209	0.254	0.071	0.199	0.08	0.003	-0.063	0	-0.225	-0.208	-0.006	0.043	-0.501	-0.387	0.539	0.488	-3.368	-3.618	0.211	0.17	-0.371	0.434	0.506	0.241	0.079	0.199	0.337	0.219	0.045	0.058
ABZR87_RS04200	branched-chain amino acid ABC transporter permease	-0.031	0.053	-0.004	-0.087	0.001	0.004	-0.155	-0.089	-0.006	-0.171	0.191	-0.065	-0.144	-0.084	-0.226	-0.137	-0.596	-0.658	0.532	0.449	-3.821	-2.992	-0.463	-0.588	-0.808	0.194	-0.075	0.163	0.077	-0.124	0.368	0.039	0.155	-0.02
ABZR87_RS04205	ABC transporter substrate-binding protein	0.112	0.088	0.035	-0.068	0.071	0.188	0.143	0.231	0.023	0.078	-0.082	0.077	-0.169	-0.274	0.117	-0.064	-0.181	-0.119	0.414	0.443	-1.299	-1.183	0.143	0.018	-0.434	0.224	0.264	0.201	0.022	-0.048	0.093	0.265	0.164	0.174
ABZR87_RS04210	ABC transporter ATP-binding protein	-0.008	0.127	-0.09	0.195	-0.097	-0.054	-0.069	-0.114	-0.145	-0.083	0.191	-0.178	-0.271	-0.009	0.065	-0.131	-0.658	-0.561	0.415	0.108	-3.733	-3.126	0.392	0.26	-0.512	-0.551	-0.242	0.21	-0.25	0.071	0.132	0.055	-0.016	0.145
ABZR87_RS04215	ABC transporter ATP-binding protein	-0.09	-0.067	-0.063	-0.003	-0.132	-0.352	0.309	-0.33	-0.312	-0.115	0.383	-0.05	-0.132	-0.645	-0.074	-0.08	-0.667	-1.115	0.775	0.566	-4.454	-3.098	-1.198	0.514	-0.946	0.3	-0.891	0.476	-0.119	-0.084	-0.003	-0.007	-0.194	0.164
ABZR87_RS04220	choline dehydrogenase	0.132	0.069	-0.002	0.042	-0.077	-0.274	-0.804	-0.27	0.131	0.118	-0.102	-0.251	-0.08	0.014	-0.016	-0.098	0.006	-0.011	-0.487	-0.711	0.058	0.184	-0.527	-0.299	-0.001	-1.209	-1.956	-0.58	-0.073	0	-0.837	-0.547	-0.254	-0.28
ABZR87_RS04225	alpha/beta hydrolase	0.002	0.197	-0.056	0.018	-0.083	0.131	-0.08	-0.007	0.112	-0.311	0.098	-0.024	0.272	0.264	-0.437	0.027	0.088	0.059	-0.507	-0.185	0.417	0.091	-0.723	-0.161	0.332	-0.305	-0.982	0.04	-0.172	0.022	-0.887	-0.476	-0.049	-0.038
ABZR87_RS04230	Cu(I)-responsive transcriptional regulator	0.048	-0.009	-0.222	0.054	0.06	-0.037	-0.065	0.104	-0.08	-0.162	0.174	-0.333	-0.041	-0.258	-0.223	-0.256	-0.019	-0.19	0.303	0.15	-0.116	-0.006	-0.637	-0.363	-0.133	-0.007	0.172	-0.002	-0.043	-0.113	-0.051	0.06	-0.018	-0.171
ABZR87_RS04235	heavy metal translocating P-type ATPase	0.255	-0.197	0.09	0.077	0.165	0.013	0.067	0.11	-0.006	-0.136	0.06	0.165	0.133	0.138	-0.101	-0.084	0.184	0.057	-0.052	-0.269	-0.012	0.031	0.414	0.754	-0.181	0.18	-0.554	0.15	0.036	-0.002	0.059	0.075	-0.056	0.653
ABZR87_RS04240	heavy-metal-associated domain-containing protein	-0.028	-0.212	-0.061	-0.09	-0.029	0.127	-0.388	-0.638	-0.104	-0.858	-0.388	-0.031	0.014	-1.252	-0.014	-0.38	0.501	0.355	-0.967	0.187	-0.043	-0.102	-3.842	-0.505	-0.068	0.724	-0.867	0.137	0.539	0.333	0.441	-0.516	0.187	-0.227
ABZR87_RS04245	OmpW family protein	-0.487	-0.404	-0.032	-0.25	-0.418	-0.316	-0.473	-0.458	0.215	0.13	-0.036	-0.231	-0.093	-0.186	-0.2	-0.276	-0.421	-0.313	-1.245	-0.976	-0.219	-0.206	-2.666	-2.078	-0.161	-2.81	-4.898	-1.204	-0.064	-0.149	-1.362	-1.127	-0.932	-1.177
ABZR87_RS04250	delta(1)-pyrroline-2-carboxylate reductase family protein	-0.036	0.114	0.072	-0.137	0.066	-0.047	-0.146	0.135	0.12	-0.158	0.204	-0.209	0.031	0.326	0.052	-0.309	0.119	-0.011	-0.218	-0.151	-0.072	0.057	-0.052	0.502	0.323	0.027	-0.027	0.102	0.148	0.03	0.208	0.133	0.053	0.003
ABZR87_RS04255	lysoplasmalogenase	-0.265	-0.44	-0.292	-0.18	-0.413	-0.479	-0.45	-0.193	-0.242	-0.182	-0.468	-0.347	-0.091	-0.045	-0.36	-0.433	-0.206	-0.36	-0.381	-0.764	-0.672	-0.51	-0.188	0.123	-0.404	-0.404	-0.381	-0.717	-0.273	-0.259	-0.639	-0.445	-0.707	-0.475
ABZR87_RS04260	Lrp/AsnC family transcriptional regulator	-0.102	0.15	-0.032	-0.263	0.064	0.157	-0.1	-0.166	-0.111	0.074	0.094	-0.081	0.112	0.009	0.095	0.075	0.142	0.229	0.223	0.194	-0.312	-0.095	-1.145	-0.397	-0.066	0.178	-0.066	0.297	-0.092	-0.205	0.432	0.487	0.617	0.365
ABZR87_RS04265	phenylalanine 4-monooxygenase	0.612	0.556	-0.142	-0.024	0.452	0.343	-0.094	0.268	-0.078	0.002	-0.039	0.031	0.647	0.312	-0.38	-0.397	0.257	0.185	0.08	-0.273	0.066	0.125	-1.164	-1.02	-0.003	1.239	0.255	0.791	0.125	-0.104	1.287	1.684	1.423	1.195
ABZR87_RS04270	4a-hydroxytetrahydrobiopterin dehydratase	0.943	0.849	-0.059	0.372	0.926	0.586	-0.448	0.128	0.445	0.362	-0.208	0.379	0.829	0.751	0.35	0.175	0.165	0.502	0.667	0.645	0.682	0.231	1.348	1.743	0.311	1.584	0.268	1.544	-0.039	0.208	1.743	2.316	1.491	1.67
ABZR87_RS04275	DUF3717 domain-containing protein	-0.127	0.125	0.045	-0.338	-0.095	0.119	-0.245	-0.069	-0.032	0.003	0.07	0.005	-0.092	-0.091	0.049	-0.058	-0.088	-0.117	-0.283	0.093	-0.235	-0.077	-0.699	0.094	-0.102	-0.082	-0.483	-0.125	-0.047	-0.133	-0.113	-0.144	-0.119	-0.215
ABZR87_RS04280	response regulator transcription factor	-0.239	0.146	0.113	-0.054	-0.27	0.015	-0.177	0.007	-0.112	-0.115	0.025	-0.027	-0.115	-0.279	-0.002	-0.142	0.002	-0.026	0.177	-0.159	-0.019	-0.1	-0.808	-0.005	0.014	-0.098	0.123	0.016	-0.274	0.13	-0.077	-0.055	-0.091	-0.282
ABZR87_RS04285	sensor histidine kinase	-0.16	-0.181	-0.162	-0.248	-0.098	-0.2	-0.212	-0.19	-0.268	-0.184	-0.403	-0.064	-0.113	-0.307	-0.249	-0.299	-0.015	-0.196	-0.053	-0.145	-0.171	-0.102	0.11	-0.306	0.106	-0.02	-0.526	-0.513	-0.378	-0.211	-0.196	0.161	-0.172	-0.148
ABZR87_RS04290	SET domain-containing protein-lysine N-methyltransferase	-0.018	-0.036	-0.22	-0.175	0.126	0.178	0.059	-0.145	-0.176	0.086	-0.115	-0.025	0.86	0.924	-0.481	-0.455	0.322	0.5	-0.44	-0.198	0.011	0.087	-1.488	-1.607	-0.1	-0.813	-0.494	-0.654	-0.18	0.04	-0.581	-0.586	0.214	-0.123
ABZR87_RS04295	HU family DNA-binding protein	-0.306	-0.244	-0.492	-0.539	-1.135	-0.962	-0.408	0.194	-1.136	-1.145	-0.324	-0.52	0.383	-0.078	0.464	-0.009	-0.61	-0.361	-2.735	-2.422	-0.513	-0.518	-3.413	-2.202	-0.48	-2.558	-3.991	-0.151	-0.595	-0.444	0.107	-0.58	0.499	-0.189
ABZR87_RS04300	DUF2272 domain-containing protein	0.061	0.276	-0.002	-0.049	0.104	0.024	0.169	0.085	-0.041	-0.033	0.184	-0.134	0.003	-0.055	0.169	0.13	-0.136	0.067	-0.042	-0.07	-0.114	0.022	-0.235	-0.39	-0.014	-0.269	-0.047	0.161	-0.016	-0.131	0.09	0.379	0.023	-0.127
ABZR87_RS04305	class II aldolase/adducin family protein	-0.063	0.12	0.083	0.006	-0.064	0.058	0.053	0.146	-0.192	-0.068	0.018	-0.046	-0.04	-0.352	0.259	-0.038	0.122	-0.237	-0.14	-0.138	0.105	0.008	0.253	-0.621	0.192	-0.052	0.165	-0.031	0.09	-0.069	0.072	0.063	0.121	-0.059
ABZR87_RS04310	2-dehydropantoate 2-reductase	-0.426	-0.732	-0.007	0.47	-1.076	-0.243	0.086	0.016	-0.238	-0.637	-0.248	-0.535	0.249	0.435	-0.121	0.268	-0.06	0.02	-0.713	-0.606	-0.133	-0.277	0.155	-0.103	-0.447	0.704	0.381	0.049	-0.237	0.303	0.574	-0.267	0.253	0.19
ABZR87_RS04315	fimbrial protein	-0.089	-0.087	-0.13	-0.036	0.021	-0.004	-0.364	-0.108	-0.125	-0.093	-0.013	-0.055	-0.238	-0.006	-0.113	-0.167	-0.143	-0.087	-0.254	-0.061	-0.001	-0.173	0.002	-0.18	-0.122	-0.471	-0.112	-0.119	-0.017	-0.077	0.131	-0.008	-0.07	-0.079
ABZR87_RS04320	fimbrial protein	0.149	0.03	0.044	0.008	0.069	0.004	0.078	0.056	-0.04	0.159	0.069	-0.016	-0.009	-0.078	0.02	0.117	0.041	0.062	0.014	0.073	0.167	0.085	-0.035	-0.403	0.049	0.051	-0.218	-0.006	-0.012	0.074	-0.141	0.275	-0.032	0.039
ABZR87_RS04325	tetratricopeptide repeat protein	-0.137	-0.248	-0.045	-0.125	-0.202	-0.023	-0.235	0.128	-0.057	-0.003	-0.108	-0.094	-0.081	-0.273	-0.154	0.144	0.004	-0.101	-0.34	-0.204	0.031	-0.081	0.021	-0.087	-0.339	-0.831	-0.329	-0.076	0.031	-0.091	0.089	-0.119	0.003	0.013
ABZR87_RS04330	bifunctional 2',3'-cyclic-nucleotide 2'-phosphodiesterase/3'-nucleotidase	-0.002	-0.023	0.007	-0.041	-0.042	-0.052	-0.189	-0.15	-0.043	-0.067	-0.189	-0.024	-0.1	-0.208	-0.189	-0.061	-0.115	-0.045	-0.162	-0.186	-0.041	-0.08	-0.352	-0.024	-0.044	-0.135	-0.388	-0.064	-0.002	-0.047	-0.171	-0.092	-0.127	-0.088
ABZR87_RS04335	septum site-determining protein MinC	-0.193	-0.053	-0.22	-0.065	-0.012	-0.237	-0.113	-0.373	-0.18	-0.12	-0.052	-0.049	-0.074	0.062	0.09	-0.197	-0.148	0.022	-0.94	-0.892	-0.087	-0.133	-0.287	-1.275	-0.198	-0.223	-0.795	-0.237	-0.346	-0.25	-0.626	-0.4	-0.435	-0.112
ABZR87_RS04340	septum site-determining protein MinD	-0.096	-0.109	-0.215	-0.215	-0.184	-0.154	-0.099	-0.166	-0.233	-0.304	-0.454	-0.303	-0.097	-0.268	-0.331	-0.172	-0.077	0.021	-0.508	-0.703	-0.011	-0.195	-0.594	-0.107	-0.054	-0.161	-0.327	-0.379	-0.069	-0.006	-0.271	-0.2	-0.041	-0.04
ABZR87_RS04350	citrate synthase family protein	-0.041	-0.002	0.302	-0.07	-0.12	0.214	0.216	0.16	-0.335	-0.067	-0.018	0.361	0.011	0.014	-0.398	-0.136	-0.122	0.063	-0.671	0.131	0.122	0.256	-0.154	-0.05	-0.695	-0.854	0.631	0.305	0.033	-0.254	-0.002	0.087	0.31	0.095
ABZR87_RS04355	CoA transferase	0.061	0.08	0.135	-0.054	0.004	-0.096	0.019	0.095	0.165	-0.015	-0.008	0.082	-0.083	-0.164	-0.03	0.21	0.008	-0.056	0.057	0.127	-0.022	-0.16	-0.121	-0.04	0.141	-0.166	0.021	-0.017	0.06	0.051	-0.061	0.068	-0.21	-0.03
ABZR87_RS04360	23S rRNA (adenine(2030)-N(6))-methyltransferase RlmJ	-0.18	-0.268	-0.057	-0.051	-0.394	-0.111	-0.024	-0.042	-0.276	-0.014	-0.017	-0.025	0.027	-0.043	-0.151	-0.318	-0.188	-0.237	-0.168	-0.255	-0.174	0.07	-0.09	-0.276	-0.151	0.374	-0.085	-0.223	-0.306	-0.021	-0.146	-0.225	0.023	0.09
ABZR87_RS04365	polyphosphate kinase 2	-0.017	-0.026	0.018	-0.128	-0.137	0.068	0.041	-0.205	-0.13	0.104	0.014	-0.068	0.067	-0.107	-0.204	-0.153	-0.093	-0.063	-0.126	-0.023	-0.021	0.011	0.039	0.044	-0.057	0.063	-0.041	-0.059	-0.11	-0.177	-0.004	-0.071	-0.209	-0.005
ABZR87_RS04370	inorganic phosphate transporter	0.018	-0.162	-0.033	-0.072	0.076	0.001	-0.044	0.031	0.006	-0.072	0.03	0.006	-0.195	-0.142	0.029	-0.093	-0.175	0.009	0.084	0.03	0.035	-0.069	0.159	0.161	-0.028	-0.095	-0.24	0.07	-0.036	-0.125	0.031	0.029	-0.22	-0.161
ABZR87_RS04375	acylphosphatase	-0.556	-0.198	-0.239	-0.204	-0.378	-0.311	-0.124	-0.11	-0.374	-0.401	-0.378	-0.489	-0.053	-0.617	-0.047	-0.422	-0.179	-0.188	-0.268	-0.108	-0.42	-0.175	-1.508	-0.062	-0.047	-0.111	0.512	-0.331	-0.11	0.043	-0.447	-0.263	-0.022	-0.394
ABZR87_RS04380	ABC transporter permease subunit	-0.252	-0.054	-0.031	-0.152	-0.195	-0.223	-0.172	-0.164	0.155	0.163	0.12	0.13	-0.038	0.184	0.028	-0.014	-0.073	-0.213	-0.469	-0.645	0.292	0.234	-1.731	-1.751	0.154	-0.014	-1.369	-0.016	0.176	0.007	-0.817	-0.692	0.848	0.565
ABZR87_RS04385	AAA-associated domain-containing protein	-0.041	-0.055	-0.05	-0.006	-0.056	-0.381	0.123	0.175	0.104	0.166	-0.37	0.376	0.11	0.045	-0.261	-0.225	-0.181	-0.008	-0.52	-0.689	0.277	0.105	-1.552	-1.612	0.268	-0.424	-2.47	-0.137	0.157	-0.125	-1.082	-1.092	0.507	0.551
ABZR87_RS04390	autotransporter outer membrane beta-barrel domain-containing protein	-0.004	-0.013	-0.022	-0.044	-0.002	-0.05	-0.069	-0.048	-0.044	-0.004	0	-0.033	-0.033	-0.011	-0.004	-0.021	0	0.053	-0.063	-0.055	0.009	0.032	-0.072	-0.015	0.055	0.015	-0.088	-0.019	-0.015	0.069	-0.008	0.036	-0.045	-0.008
ABZR87_RS04395	TonB-dependent receptor	0.007	-0.023	-0.119	0.019	-0.115	-0.06	-0.057	-0.13	-0.04	0.046	-0.054	-0.029	-0.027	0.098	-0.063	0.061	-0.059	-0.033	0.056	-0.031	-0.011	-0.075	0.479	0.301	0.159	0.028	0.825	-0.108	-0.023	0	0.296	0.38	0.052	-0.213
ABZR87_RS04400	dienelactone hydrolase family protein	0.031	-0.024	-0.062	-0.252	0.055	-0.086	0.015	-0.148	-0.032	-0.028	0.064	-0.001	-0.054	-0.093	-0.074	0.08	-0.068	0.027	-0.028	-0.1	-0.015	-0.019	0.085	-0.449	0.157	0.118	0.006	-0.07	0.111	0.001	0.018	-0.128	-0.004	0.051
ABZR87_RS04405	chromate resistance protein ChrB domain-containing protein	0.023	-0.026	-0.068	0.023	-0.153	-0.109	0.249	-0.307	0.028	0.179	0.078	0.136	0.379	0.047	-0.166	0.252	-0.075	0.149	0.091	-0.261	-0.225	-0.055	0.612	-0.234	-0.009	-0.423	0.414	0.06	-0.021	-0.112	0.098	-0.192	0.118	-0.13
ABZR87_RS04410	chromate transporter	-0.105	-0.1	0.023	0.007	0.033	-0.063	-0.071	-0.076	-0.06	0.048	0.048	-0.046	0.041	-0.054	0.083	0.03	-0.036	-0.128	-0.004	-0.014	-0.035	-0.055	-0.072	-0.029	0.025	-0.3	-0.121	-0.223	-0.076	-0.016	0.142	-0.043	0.083	-0.103
ABZR87_RS04415	hypothetical protein	0.191	-0.032	0.128	0.387	0.211	0.252	0.375	0.067	0.103	0.284	-0.183	0.217	0.321	0.152	0.316	0.161	0.02	0.135	-0.306	0.184	0.12	-0.009	1.156	-0.278	-0.211	-0.117	-0.23	-0.258	0.081	0.105	-0.273	-0.083	-0.277	-0.286
ABZR87_RS04420	hypothetical protein	-0.099	-0.068	-0.127	0.212	-0.115	0.129	-0.448	0.063	-0.152	0.141	-0.004	0.09	-0.113	0.239	0.427	0.352	-0.194	0.178	0.073	-0.542	-0.022	-0.069	0.686	-0.06	-0.252	-0.175	0.943	0.258	-0.243	0.074	0.597	-0.139	0.028	-0.079
ABZR87_RS04425	hypothetical protein	-0.117	0.115	-0.174	0.128	-0.256	-0.027	-0.321	-0.284	-0.178	-0.092	-0.251	0.024	0.03	0.299	-0.309	-0.201	0.048	0.089	-0.059	-0.071	-0.213	0.021	-0.105	-0.562	-0.201	0.201	-0.355	-0.114	-0.05	-0.022	-0.179	-0.325	-0.194	0.195
ABZR87_RS04430	hypothetical protein	0.103	0.175	-0.169	0.007	-0.133	0.003	-0.017	0.064	-0.143	0.049	0.277	0.129	-0.1	0.213	0.034	-0.068	-0.058	-0.012	-0.15	0.086	-0.144	-0.164	0.038	0.17	-0.12	-0.137	0.112	0.175	-0.003	0.027	0.152	-0.046	-0.134	-0.121
ABZR87_RS04435	lysozyme inhibitor LprI family protein	-0.148	-0.079	-0.085	-0.192	-0.224	-0.275	0.323	-0.156	-0.045	-0.191	-0.084	-0.345	-0.493	-0.234	0.064	-0.259	-0.321	-0.208	-0.261	-0.208	-0.319	-0.09	-0.426	-0.318	-0.417	0.018	0.194	-0.158	0.033	-0.412	-0.016	-0.312	-0.036	-0.213
ABZR87_RS04440	metalloregulator ArsR/SmtB family transcription factor	-0.088	-0.223	-0.344	-0.133	-0.242	0.07	0.038	-0.151	-0.042	0.001	-0.048	-0.312	-0.366	0.022	-0.065	-0.172	0.053	-0.321	-0.17	0.031	0	0.041	0.23	0.518	-0.281	-0.771	-0.149	-0.047	-0.179	-0.227	0.016	0.045	0.239	0.068
ABZR87_RS04445	arsenate reductase ArsC	-0.017	-0.029	-0.123	-0.281	-0.077	-0.009	0.026	-0.156	-0.099	-0.015	0.243	-0.27	0.355	-0.201	-0.132	-0.103	0.072	0.078	0.074	0.107	-0.318	-0.212	-1.019	-0.489	-0.263	-0.036	0.351	0.026	0.229	-0.057	0.305	-0.172	0.249	0.148
ABZR87_RS04450	MIP/aquaporin family protein	-0.173	0.102	0.081	-0.009	-0.091	-0.292	-0.101	0.072	0.108	0.006	-0.018	-0.034	0.103	-0.086	-0.205	0.142	-0.008	0.143	0.037	0.12	-0.162	0.078	-0.389	-0.171	-0.025	-0.218	-0.216	0.028	-0.049	0.02	-0.13	0.063	0.013	-0.328
ABZR87_RS04455	alpha/beta hydrolase	0.025	0.129	0.294	-0.202	0.157	0.022	0.154	0.062	-0.159	0.141	-0.101	-0.08	0.187	-0.05	-0.04	0.047	-0.076	0.052	0.079	0.06	-0.146	0.197	0.095	-0.046	-0.081	0.256	0.169	-0.137	0.047	-0.043	0.058	0.009	-0.152	-0.043
ABZR87_RS04460	hypothetical protein	0.059	-0.04	-0.16	0.131	-0.083	-0.097	-0.053	-0.118	-0.255	-0.041	-0.206	-0.133	0.043	0.054	-0.264	-0.125	-0.286	-0.154	-0.215	-0.228	-0.031	0.031	-0.264	0.156	-0.16	-0.302	0.206	-0.313	-0.109	0.029	-0.195	-0.152	-0.059	-0.254
ABZR87_RS04465	hypothetical protein	0.068	0.169	-0.037	0.134	-0.117	0.081	-0.051	-0.152	0.159	0.141	0.139	0.074	0.06	-0.132	0.085	0.07	-0.127	-0.178	0.32	-0.077	-0.015	0.001	-0.589	-0.198	0.276	-0.779	0.216	-0.206	-0.063	-0.254	-0.186	0.145	-0.291	0.172
ABZR87_RS04470	hypothetical protein	0.044	0.422	0.151	-0.164	0.157	-0.332	0.103	-0.282	0.206	0.076	-0.183	-0.153	-0.155	0.129	0.262	-0.049	0	-0.029	0.126	-0.009	-0.04	0.226	-0.236	0.641	0.013	0.472	-0.729	0.018	0.1	-0.004	-0.041	-0.176	0.232	-0.227
ABZR87_RS04475	hypothetical protein	-0.075	-0.077	-0.197	0.109	0.089	0	0.071	-0.298	-0.065	-0.07	-0.365	-0.108	-0.222	-0.333	0.174	-0.168	-0.057	0.125	-0.005	0.012	-0.111	-0.136	0.398	-0.179	-0.279	-0.136	-0.2	-0.088	-0.152	-0.297	-0.069	-0.126	-0.018	-0.031
ABZR87_RS04480	hypothetical protein	-0.078	-0.173	-0.212	-0.489	-0.29	-0.259	-0.093	-0.212	-0.043	-0.201	-0.519	-0.022	-0.18	-0.253	-0.214	-0.212	-0.44	-0.043	-0.375	0.007	-0.188	-0.27	-0.808	-0.282	-0.196	-0.197	-0.632	-0.504	-0.174	-0.06	0.174	0.002	-0.13	-0.306
ABZR87_RS04485	hypothetical protein	0.048	0.137	0.123	0.09	0.162	0.124	-0.006	0.071	-0.041	-0.016	0.097	0.044	-0.053	0.03	0.1	0.024	0.032	0.147	0.017	0.013	0.027	0.113	-0.302	-0.141	-0.115	0.188	0.128	-0.006	-0.004	0.042	-0.053	0.215	0.034	-0.092
ABZR87_RS04490	hypothetical protein	-0.221	-0.23	-0.06	-0.046	0.093	0.149	-0.44	-0.164	-0.166	-0.326	-0.318	0.105	-0.103	0.06	0.176	-0.148	0.048	-0.114	0.104	-0.327	-0.356	-0.323	-0.314	-0.099	-0.144	-0.498	0.472	-0.163	-0.143	-0.261	-0.443	0.088	-0.149	-0.36
ABZR87_RS04495	TorF family putative porin	0.087	0.028	0.023	0.008	0.166	0.007	-0.09	0.128	0.055	0.015	-0.058	0.046	0.189	-0.02	0.16	0.044	0.052	0.129	0.184	0.067	-0.016	0.067	-0.308	0.182	0.107	0.011	0.328	0.099	0.071	-0.106	0.006	0.227	0.142	-0.161
ABZR87_RS04500	hypothetical protein	0.258	1.002	0.042	-0.051	0.08	0.302	0.341	0.628	0.65	0.036	0.242	0.469	1.309	1.156	-0.196	0.027	-0.327	0.275	0.013	0.389	0.832	-0.228	1.082	0.287	0.477	-0.091	-3.799	0.028	1.013	0.642	-0.592	0.145	0.882	-1.102
ABZR87_RS04505	K(+)-transporting ATPase subunit F	0.226	0.38	-0.087	0.213	0.519	0.296	0.1	0.096	-0.118	0.104	0.153	0.412	-0.076	0.473	0.132	0.321	-0.11	0.421	0.083	0.297	0.129	0.294	0.239	0.669	0.077	0.18	-0.177	-0.02	0.216	0.13	-0.246	0.528	0.233	0.236
ABZR87_RS04510	potassium-transporting ATPase subunit KdpA	0.159	0.101	0.11	0.115	0.187	0.128	0.235	0.239	0.234	0.106	0.087	0.064	0.083	0.01	0.099	0.274	0.077	0.181	0.59	0.638	0.054	0.105	0.211	0.998	0.178	0.106	0.272	0.348	0.188	0.23	0.019	0.297	0.019	0.116
ABZR87_RS04515	potassium-transporting ATPase subunit KdpB	0.049	-0.014	0.033	0.16	-0.208	-0.143	-0.071	0.084	-0.096	-0.079	0.03	-0.058	-0.179	-0.214	0.155	-0.02	0.192	0.053	0.873	0.66	-0.003	-0.062	1.216	1.851	-0.105	0.058	-0.048	0.185	-0.21	-0.019	0.081	0.249	0.127	0.148
ABZR87_RS04520	potassium-transporting ATPase subunit KdpC	-0.014	-0.038	0.059	0.122	0.025	-0.234	0.027	0.124	0.016	-0.086	-0.069	-0.089	-0.095	-0.059	-0.189	0.107	0.148	-0.062	0.866	0.781	-0.064	-0.323	1.737	1.269	-0.033	-0.337	-0.207	-0.056	-0.079	0.006	0.151	0.171	0.114	-0.051
ABZR87_RS04525	sensor histidine kinase KdpD	-0.005	0.092	0.017	-0.019	-0.063	-0.076	0.031	0.003	-0.007	0.053	-0.081	-0.057	0.058	-0.071	0.017	0.017	-0.006	-0.008	-0.004	-0.065	0.067	-0.148	-0.045	-0.254	0.269	-0.237	-0.419	-0.04	-0.1	-0.059	0.023	-0.126	-0.012	0.037
ABZR87_RS04530	MetQ/NlpA family lipoprotein	-0.082	-0.011	0.044	0.072	0.138	-0.045	-0.001	-0.011	0.116	-0.01	-0.102	-0.009	0.035	-0.045	-0.151	-0.007	-0.15	0.15	0.234	0.207	0.065	0.091	-0.51	0.043	-0.014	-0.051	-0.18	0.293	0.054	-0.07	0.019	0.052	0.066	-0.029
ABZR87_RS04535	EAL domain-containing protein	-0.056	-0.021	0.036	-0.13	-0.132	0.211	0.192	-0.014	0.013	-0.017	0.104	0.044	0.411	0.174	-0.138	-0.15	0.11	-0.231	-0.259	-0.348	0.116	0.111	-0.131	-0.046	-0.091	-0.186	-0.488	-0.129	-0.207	0.077	-0.131	-0.044	0.073	-0.516
ABZR87_RS04540	response regulator transcription factor	0.183	-0.059	-0.17	0.071	0.133	0.014	0.107	-0.042	-0.119	-0.028	-0.093	-0.247	-0.074	-0.04	0.044	-0.086	-0.091	-0.034	-0.181	-0.106	-0.085	0.017	-0.294	-0.101	-0.162	-0.274	-0.403	-0.108	0.184	-0.101	-0.275	-0.047	0.051	0.176
ABZR87_RS04545	aquaporin	0.116	0.044	-0.181	-0.274	0.021	-0.004	0.009	-0.007	-0.154	-0.08	0.19	0.075	0.225	-0.093	0.112	0.008	-0.088	0.165	0.167	0.014	-0.279	-0.064	-0.337	0.044	0.165	-0.08	-0.502	0.012	0.041	0.058	-0.17	-0.04	-0.149	-0.069
ABZR87_RS04550	MFS transporter	0.087	0.084	-0.004	-0.063	0.021	-0.014	-0.087	-0.109	-0.031	-0.001	-0.079	-0.043	0.062	0.091	-0.106	-0.083	-0.129	0.007	0.058	-0.051	0.059	-0.161	-0.478	-0.166	-0.163	0.167	-0.056	0	-0.083	-0.002	0.146	0.038	-0.016	-0.119
ABZR87_RS04555	helix-turn-helix transcriptional regulator	0.039	0.147	0.035	-0.007	-0.08	0.09	0.044	0.068	0.037	0.014	0.165	0.048	-0.206	0.048	0.096	0.085	0.091	-0.057	0.072	-0.114	-0.041	-0.036	-0.835	-0.31	-0.022	0.159	-0.577	0.01	0.03	0.072	0.041	0.045	-0.198	0.127
ABZR87_RS04560	hydrolase	-0.003	-0.084	-0.402	0.042	0.021	-0.392	-0.262	-0.193	-0.18	0.003	0.116	-0.4	0.245	-0.062	-0.024	-0.038	-0.041	-0.003	-0.39	-0.213	-0.128	-0.261	-0.481	-0.005	0.005	-0.308	-0.288	-0.469	-0.177	-0.042	-0.143	-0.02	0.272	-0.076
ABZR87_RS04565	PaaI family thioesterase	0.023	-0.375	0.301	0.394	0.765	-0.456	0.113	0.257	-0.297	0.232	0.693	0.273	0.848	0.208	-0.059	-0.007	0.322	0.425	0.246	0.37	0.486	0.493	0.113	-1.881	0.366	0.548	0.16	-0.13	0.239	0.362	-0.203	0.131	-0.42	-0.216
ABZR87_RS04570	porin	-0.109	0.061	-0.036	-0.045	-0.081	0.058	-0.208	-0.016	-0.045	0.036	0.031	-0.011	-0.047	0.132	-0.01	0.07	0.05	-0.035	-0.004	-0.136	0.113	-0.125	-0.215	0.12	0.005	-0.468	-0.344	-0.031	0.035	0	-0.088	0.028	-0.002	0.167
ABZR87_RS04575	ABC transporter substrate-binding protein	-0.048	0.072	-0.262	-0.155	-0.224	-0.126	-0.15	-0.066	-0.089	0.025	0.015	-0.294	-0.131	-0.144	-0.154	-0.032	-0.231	-0.087	-0.254	-0.073	-0.031	-0.155	-0.409	-0.437	-0.059	-0.199	0.046	-0.172	-0.319	0	-0.073	-0.17	0.066	0.075
ABZR87_RS04580	response regulator	-0.136	-0.025	-0.086	-0.352	-0.042	0.083	-0.13	-0.206	-0.07	-0.155	-0.009	-0.158	-0.147	-0.105	0.065	-0.145	-0.065	-0.183	-0.175	-0.269	-0.296	-0.047	-0.467	-0.411	-0.066	-0.125	0.382	0.033	-0.075	-0.142	0.122	0.217	0.315	-0.196
ABZR87_RS04585	sensor histidine kinase	0.115	-0.074	0.066	0.102	-0.145	-0.039	-0.172	-0.004	0.046	-0.046	0.168	-0.173	-0.095	0.115	0.194	0.041	-0.017	0.166	-0.026	0.035	-0.114	-0.21	-0.083	-0.062	-0.189	0.144	-0.218	0.208	0.155	-0.022	-0.015	0	-0.158	-0.129
ABZR87_RS04590	S-layer protein	0.01	0.017	0.02	-0.092	0.018	-0.076	-0.125	-0.168	0.014	0.027	-0.055	-0.174	-0.009	0.019	-0.135	-0.085	0.028	0.078	-0.036	-0.195	-0.054	0.001	0.096	0.055	-0.146	0.05	-0.186	0.064	-0.127	0.084	0.082	-0.006	-0.025	-0.049
ABZR87_RS04595	hypothetical protein	-0.03	-0.04	-0.203	0.164	0.237	-0.018	-0.155	0.201	0.066	-0.107	0.062	-0.09	0.597	-0.611	0.34	-0.371	0.168	-0.249	0.073	0.135	-0.036	-0.091	-2.23	-1.383	0.397	0.371	-0.074	-0.599	-0.381	-0.346	-0.124	0.582	-0.009	-0.53
ABZR87_RS04600	DUF4142 domain-containing protein	-0.024	-0.264	0.037	-0.096	-0.095	0.058	0.337	0.093	-0.221	0.211	0.198	0.227	0.066	0.106	-0.062	-0.012	0.188	-0.228	-0.12	0.121	-0.245	-0.041	-0.382	-0.162	-0.062	-0.147	-0.457	-0.029	-0.049	0.002	-0.545	-0.006	-0.232	-1.086
ABZR87_RS04605	DUF2795 domain-containing protein	0.044	-0.098	0.408	0.142	-0.009	0.215	0.425	-0.091	-0.23	0.206	-0.282	0.262	0.574	-0.525	0.124	0.158	-0.037	0.496	-0.083	0.1	0.302	0.412	-1.46	1.201	0.412	-0.088	-0.23	-0.134	0.315	-0.263	0.431	0.642	0.207	-0.098
ABZR87_RS04610	DNA damage-inducible protein D	0.217	0.043	0.06	0.157	0.303	0.121	-0.347	-0.017	0.36	0.283	0.341	-0.045	0.18	0.367	0.185	0.097	0.283	0.16	0.341	0.102	0.124	0.255	-0.509	0.01	0.189	-0.203	0.059	0.014	0.199	-0.1	0.056	-0.078	0.018	0.383
ABZR87_RS04615	Rrf2 family transcriptional regulator	-0.109	-0.004	-0.2	-0.436	0.122	0.113	0.159	-0.209	0.005	0.039	-0.391	0.013	-0.272	-0.295	0.099	-0.113	-0.082	0.125	-0.558	-0.992	-0.139	-0.176	-0.77	-1.85	0.048	-1.483	-1.848	-0.832	-0.097	0.068	-1.033	-0.33	-0.978	-0.053
ABZR87_RS04620	globin domain-containing protein	-0.065	0.169	-0.131	-0.119	-0.06	0.089	0.171	-0.036	0.02	0.142	-0.058	-0.007	0.053	0.046	0.21	0.1	-0.063	-0.063	-0.012	0.113	0.192	0.093	-0.049	0.001	-0.079	-0.302	0.198	-0.04	0.045	0.061	-0.07	0.055	0.08	0.399
ABZR87_RS04625	NnrS family protein	-0.045	-0.11	-0.134	-0.266	-0.195	-0.299	-0.052	-0.068	-0.071	-0.221	-0.313	-0.12	-0.07	-0.179	0.035	-0.227	-0.117	-0.282	-0.079	-0.102	0.065	-0.028	-0.131	-0.088	-0.136	-0.416	-0.082	-0.152	-0.03	-0.077	-0.177	-0.147	0.056	-0.436
ABZR87_RS04630	PLP-dependent aminotransferase family protein	0.06	-0.112	-0.013	0.047	-0.096	-0.069	-0.048	0.027	-0.02	-0.043	0.115	-0.112	0.048	-0.039	-0.095	0.009	-0.015	-0.007	0.176	0.071	0.024	-0.063	-0.143	-0.134	0.043	-0.216	-0.284	-0.164	-0.109	0.026	-0.026	0.082	-0.091	-0.038
ABZR87_RS04635	carboxymuconolactone decarboxylase family protein	0.212	-0.081	-0.033	-0.214	-0.422	-0.106	-0.179	0.05	0.062	0.117	0.301	0.266	0.539	-0.355	0.026	-0.451	0.041	-0.367	-0.009	0.079	0.201	-0.007	0.64	-0.456	-0.124	-0.858	0.216	-0.086	-0.185	0.217	0.035	-0.561	0.071	-0.546
ABZR87_RS04640	hypothetical protein	-0.378	-0.589	-0.02	0.032	-0.63	-0.174	-1.395	-0.949	-0.489	-1.117	-0.419	-1.039	-0.716	0.283	-0.446	-0.632	-0.368	-0.763	0.001	-0.464	-0.6	-0.296	-0.164	-3.539	-0.1	-0.61	-0.639	-0.153	-0.621	-0.732	0.218	-0.274	-0.096	-0.8
ABZR87_RS04645	MFS transporter	-0.023	-0.043	0.075	-0.011	0.081	-0.084	0.047	-0.135	-0.011	-0.009	-0.046	-0.02	0.219	-0.016	0.12	-0.01	-0.177	0.001	0.015	-0.069	0.025	-0.074	0.172	0.065	-0.103	0.231	0.014	-0.043	-0.082	0.025	-0.152	-0.048	0.071	0.025
ABZR87_RS04650	LysR family transcriptional regulator	0.004	-0.115	-0.094	-0.237	0.122	-0.323	-0.177	-0.269	-0.084	0.285	-0.104	-0.099	0.174	0.067	0.162	0.023	-0.177	-0.176	-0.792	-0.366	-0.104	-0.225	-0.572	-0.298	0.031	0.076	0.121	-0.314	-0.196	0.043	-0.235	-0.169	0.063	-0.004
ABZR87_RS04655	N-acetyl-gamma-glutamyl-phosphate reductase	-0.006	-0.178	-0.053	0.134	0.098	0.107	-0.234	-0.014	-0.058	0.019	-0.02	-0.184	-0.099	-0.104	0.115	0.045	-0.192	-0.105	-0.593	-0.08	0.013	-0.052	-0.143	-0.245	-0.071	0.281	-0.304	0.107	-0.054	0.143	0.018	-0.284	-0.341	-0.332
ABZR87_RS04660	bifunctional allantoicase/(S)-ureidoglycine aminohydrolase	0.085	0.038	-0.129	-0.022	-0.064	-0.239	-0.032	-0.013	0.13	0.173	-0.028	0.04	0.184	-0.007	-0.074	0.011	0.184	-0.017	-0.125	0.001	0.13	0.11	-0.477	-0.198	-0.228	0.007	0.033	-0.161	-0.005	-0.015	0.066	0.119	0.148	0.155
ABZR87_RS04665	trans-aconitate 2-methyltransferase	0.208	0.063	0.14	0.186	0.107	0.081	0.039	-0.085	-0.069	0.198	0.066	0.083	-0.146	-0.236	-0.2	-0.116	0.059	0.003	-0.029	0.1	-0.064	-0.065	0.027	0.421	0.006	-0.184	0.419	0.235	0.066	-0.046	0.046	0.131	-0.225	0.188
ABZR87_RS04670	LysR family transcriptional regulator	0.21	0.438	0.239	0.281	0.343	0.118	0.175	0.033	0.19	-0.116	0.218	0.119	0.158	-0.144	0.143	0.211	0.119	0.165	-0.12	0.09	-0.011	0.159	0.194	0.262	0.12	0.589	0.02	-0.008	0.293	-0.19	0.121	0.241	0.182	0.018
ABZR87_RS04675	hypothetical protein	-0.026	-0.161	0.016	0.025	-0.099	0.061	-0.112	0.06	0.058	-0.001	0.008	-0.027	-0.026	-0.013	-0.021	-0.025	0.01	-0.015	-0.16	-0.057	-0.044	0.124	0.199	-0.012	0.083	-0.291	-0.101	0.081	0.223	-0.157	-0.156	-0.103	-0.105	-0.106
ABZR87_RS04680	nickel/cobalt efflux protein RcnA	0.148	0.069	-0.01	-0.007	0.089	-0.071	-0.002	0.077	0.105	0.097	0.243	0.149	-0.168	-0.161	0.098	0	-0.016	-0.163	-0.142	-0.135	-0.277	-0.026	0.538	-0.124	0.283	0.284	-0.132	0.203	-0.217	0.074	-0.111	0.24	-0.18	-0.136
ABZR87_RS04690	DMT family transporter	0.169	0.038	0.008	0.132	0.113	0.235	0.014	0.111	0.178	0.173	0.129	0.042	0.31	0.063	-0.002	0.077	-0.107	-0.03	-0.105	0.027	0.139	0.209	-0.207	-0.24	0.217	0.117	-0.641	0.128	-0.011	0.07	-0.2	0.247	-0.185	0.122
ABZR87_RS04695	hypothetical protein	-0.178	-0.441	0.121	-0.28	-0.183	-0.386	-0.307	-0.048	0.144	0.051	0.041	-0.12	0.396	-0.219	-0.446	0.23	0.139	-0.106	0.017	-0.253	0.04	-0.441	0.861	0.992	0.006	0.202	-1.164	0.272	-0.054	0.225	0.126	0.294	0.089	-0.084
ABZR87_RS04700	FAD-binding oxidoreductase	-0.243	0.019	-0.146	-0.029	0.026	0.022	-0.176	-0.177	-0.062	0.119	-0.206	0.017	0.061	-0.058	-0.16	-0.318	-0.104	-0.1	-0.189	-0.015	0.016	-0.096	0.234	0.44	0.07	-0.094	0.242	-0.24	-0.098	-0.225	-0.083	-0.139	0.028	0.086
ABZR87_RS04705	amino acid ABC transporter ATP-binding protein	-0.359	-0.072	-0.078	-0.046	-0.121	-0.37	0.035	-0.436	-0.23	0.112	-0.396	-0.12	-0.139	-0.062	-0.249	-0.027	-0.512	0.047	-0.067	-0.349	-0.416	-0.145	-0.261	-0.406	-0.061	-0.545	0.012	-0.235	-0.109	-0.03	0.082	0.191	-0.129	-0.287
ABZR87_RS04710	ectoine/hydroxyectoine ABC transporter permease subunit EhuD	-0.051	0.009	0.001	-0.082	0.021	-0.11	-0.208	-0.009	0.004	-0.084	-0.152	-0.243	0.089	0.039	0.102	-0.143	-0.001	-0.023	-0.011	-0.106	0.023	0.02	0.047	-0.025	0.138	-0.012	-0.253	-0.202	0.044	-0.023	-0.154	0.01	-0.107	0.143
ABZR87_RS04715	ABC transporter substrate-binding protein	-0.105	-0.025	-0.076	0.111	0.005	0.135	0.006	0.023	-0.073	0.07	-0.134	0.121	-0.087	0.012	-0.019	0.022	0.165	-0.025	-0.103	0.167	-0.031	-0.026	0.309	-0.114	0.008	0.024	0.007	-0.169	0.116	-0.102	0.233	-0.139	-0.085	0.135
ABZR87_RS04720	IclR family transcriptional regulator	-0.021	-0.172	-0.198	0.048	-0.04	-0.027	-0.155	-0.039	-0.053	-0.147	-0.158	0	-0.041	-0.067	-0.022	-0.117	-0.163	-0.053	-0.215	-0.092	-0.232	-0.101	-0.229	-0.299	-0.073	-0.171	-0.423	-0.161	-0.08	-0.039	-0.004	-0.181	-0.208	-0.04
ABZR87_RS04725	universal stress protein	-0.219	0.373	0.337	-0.11	0.178	0.165	0.844	-0.183	-0.45	0.027	0.326	-0.705	-0.022	-0.378	0.19	0.319	0.354	0.514	0.324	0.129	-0.801	0.046	1.431	-2.753	-0.428	0.739	0.172	0.211	0.037	-0.383	0.164	-1.098	0.698	1.338
ABZR87_RS04730	thioesterase family protein	-0.258	-0.152	-0.049	0.071	-0.211	-0.145	-0.139	-0.315	0.064	-0.023	-0.292	-0.328	0.142	-0.307	-0.115	-0.28	0.29	-0.226	0.158	-0.251	-0.424	-0.153	0.484	-0.948	-0.233	0.078	-0.796	0.043	-0.293	-0.165	0.103	-0.206	-0.051	-0.116
ABZR87_RS04740	hypothetical protein	0.104	0.065	-0.163	-0.261	0.006	-0.171	0.084	0.048	-0.154	-0.075	-0.035	-0.162	-0.15	-0.058	0.107	-0.247	0.048	-0.206	0.176	0.116	-0.047	0.053	-0.596	0.501	0.176	-0.023	0.477	0.003	-0.204	-0.077	-0.109	-0.187	0.211	0.089
ABZR87_RS04750	LysR substrate-binding domain-containing protein	0.011	0.099	0.144	-0.127	-0.178	0.451	0.08	-0.085	0.094	0.095	0.092	0.06	-0.382	0.006	-0.136	0.188	0.179	0.26	-0.347	0.251	0.157	0.096	0.938	-0.267	0.465	0.201	-0.28	0.087	0.073	-0.049	0.092	-0.091	-0.389	-0.358
ABZR87_RS04755	coniferyl aldehyde dehydrogenase	0.091	0.057	0.057	-0.057	-0.021	0.19	0	-0.004	-0.007	-0.011	0.133	0.033	0.105	0.015	0.04	-0.029	0.148	0.026	-0.246	0.154	0.003	-0.053	-0.123	-0.164	0.12	0.24	0.408	0.018	0.098	-0.029	0.049	-0.091	0.031	0.013
ABZR87_RS04760	GMC family oxidoreductase N-terminal domain-containing protein	-0.066	-0.17	0.021	-0.061	-0.065	-0.073	-0.273	-0.065	0.013	-0.009	-0.105	-0.152	-0.066	-0.15	-0.095	-0.097	-0.114	-0.044	-0.086	-0.077	-0.09	0.074	-0.139	0.083	-0.013	-0.147	-0.073	0.005	-0.025	-0.094	-0.133	-0.024	-0.063	-0.009
ABZR87_RS04765	amino acid ABC transporter substrate-binding protein	-0.021	0.111	0.148	0.288	0.178	0.119	-0.14	0.066	0.228	0.096	0.13	0.14	0.067	-0.024	0.09	0.052	0.069	0.185	-0.095	0.2	-0.008	-0.108	0.125	-0.079	0.228	0.144	-0.046	0.136	0.152	0.195	0.165	0.071	0.117	0.089
ABZR87_RS04770	acyl-CoA dehydrogenase family protein	0.004	-0.007	0.021	0.028	0.142	0.106	0.158	0.155	0.009	0.035	0.04	0.199	0.001	-0.121	0.137	0.064	0.192	0.216	0.033	0.056	0.088	0.151	0.131	-0.216	0.057	0.154	-0.261	0.192	0.154	0.014	-0.076	0.123	0.058	-0.052
ABZR87_RS04775	putative Ig domain-containing protein	-0.016	0.038	0.028	0.047	-0.036	0	-0.042	0.032	0.039	0.005	-0.065	0.059	0.111	0.118	-0.032	0.027	0.038	0.048	0.005	-0.013	0.037	0.029	-0.007	-0.111	0.093	-0.01	0.038	0.012	0.044	-0.006	0.012	0.092	0.048	0.054
ABZR87_RS04780	nitronate monooxygenase family protein	0.106	0.122	0.196	0.191	-0.252	0.231	0.322	0.287	0.421	0.871	-0.042	0.236	-0.043	0.306	0.209	0.116	0.243	0.298	0.678	0.461	-0.211	0.172	0.524	0.009	0.311	-0.564	0.027	0.194	0.102	-0.009	0.528	0.417	0.345	0.507
ABZR87_RS04785	phosphomethylpyrimidine synthase ThiC	-1.099	-0.99	-0.484	-0.652	-1.5	-1.702	-1.253	-0.947	-0.859	-0.765	-1.419	-1.264	-0.206	0.078	-1.544	-1.31	-0.393	-0.452	-4.368	-4.918	-1.66	-1.506	-5.472	-5.279	-1.818	-5.076	-5.32	-2.786	-0.668	-0.758	-4.183	-4.939	-1.866	-0.864
ABZR87_RS04810	VOC family protein	-0.027	-0.068	0.118	-0.029	-0.004	-0.115	0.123	-0.205	0.027	-0.012	0.016	0.116	-0.176	0.018	0.042	-0.139	0.024	-0.006	-0.14	-0.029	-0.064	0.038	-0.104	-0.228	0.065	-0.229	-0.152	-0.017	0.005	-0.052	-0.052	-0.064	-0.064	-0.081
ABZR87_RS04815	DUF3274 domain-containing protein	-0.056	0.003	0.014	0.014	-0.013	-0.051	0.037	-0.034	0.052	-0.04	-0.022	-0.06	-0.066	0.01	-0.026	-0.062	-0.039	-0.005	-0.08	-0.015	-0.011	-0.034	0.033	0.047	0.022	-0.18	0.144	-0.07	0.008	-0.04	0.051	-0.141	-0.058	0.166
ABZR87_RS04820	hypothetical protein	0.008	0.012	0.013	0.035	-0.037	-0.123	-0.018	-0.006	0.124	0.177	0.019	0.047	-0.144	-0.014	-0.076	0.008	0.02	-0.036	0.04	-0.043	0.017	0.034	0.225	0.095	0.141	0.066	-0.109	0.114	0.056	0.085	0.058	0.069	0.051	-0.228
ABZR87_RS04825	DUF4369 domain-containing protein	-0.107	-0.001	-0.075	0.094	0.011	-0.09	0.01	-0.063	0.017	0.013	-0.05	-0.096	-0.057	0.027	0.06	0.058	-0.008	-0.05	-0.029	0.02	-0.005	0.014	-0.293	0.034	-0.191	-0.224	0.057	0.124	-0.168	0.067	0.084	-0.094	-0.077	0.041
ABZR87_RS04835	hypothetical protein	0.353	0.532	0.055	0.711	0.414	0.631	0.186	0.36	0.126	0.305	-0.138	0.441	-0.089	-0.046	0.214	0.427	0.122	-0.001	0.001	0.559	-0.197	0.655	0.441	1.399	-0.118	0.48	-1.688	0.535	0.359	0.499	0.156	-0.259	-0.088	0.329
ABZR87_RS04840	alkaline phosphatase	-0.039	-0.057	0.064	-0.05	0.066	0.095	-0.174	-0.042	-0.119	0.053	-0.187	-0.058	-0.143	-0.018	0.019	0.021	0.022	-0.041	0.019	-0.099	-0.182	-0.047	-0.224	-0.129	0.049	-0.175	-0.048	-0.209	-0.046	-0.006	-0.18	-0.094	-0.099	0.007
ABZR87_RS04845	alkaline phosphatase	0.046	0.006	0.071	-0.034	0.008	0.012	-0.039	-0.027	0.009	-0.002	0.043	0.028	0.017	0.084	0.029	0.046	0.019	0.027	-0.012	0.035	0.044	-0.034	-0.001	-0.347	-0.081	-0.092	-0.134	-0.15	0	0.008	-0.094	-0.026	0.035	0.031
ABZR87_RS04850	hypothetical protein	-0.195	-0.232	-0.266	-0.019	-0.105	-0.169	0.075	-0.437	-0.056	-0.062	-0.381	-0.058	0.062	-0.324	-0.32	-0.24	0.242	-0.095	-0.33	-0.202	-0.275	-0.077	-0.139	0.262	-0.346	-0.099	-0.109	-0.37	-0.042	-0.17	0.189	-0.367	0.044	-0.023
ABZR87_RS04860	phage holin family protein	-0.274	-0.025	-0.166	-0.217	-0.154	-0.178	-0.397	-0.405	-0.21	-0.17	-0.106	-0.009	0.314	0.182	0.21	-0.438	-0.039	0.095	-0.379	-0.125	-0.187	-0.102	0.194	-0.617	-0.656	-0.518	-0.053	0.03	-0.183	-0.213	-0.16	-0.246	-0.002	0.276
ABZR87_RS04865	methylenetetrahydrofolate reductase [NAD(P)H]	-4.181	-3.8	-2.785	-2.147	-2.973	-3.038	-4.062	-4.175	-3.415	-3.556	-2.703	-3.572	-1.158	-1.136	-3.949	-4.107	-2.741	-2.704	-3.723	-4.152	-3.385	-3.98	-3.406	-3.358	-4.324	-4.042	-3.776	-4.13	-3.507	-2.667	-3.544	-3.532	-2.366	-0.732
ABZR87_RS04870	TfoX/Sxy family protein	0.27	0.273	0.031	0.346	0.109	0.159	0.044	0.289	0.325	0.148	0.117	-0.077	0.016	-0.059	0.148	0.06	0.136	0.003	0.218	0.13	0.314	0.3	-0.924	-0.089	0.301	-0.086	-0.067	0.303	0.24	0.044	-0.127	0.254	-0.095	-0.041
ABZR87_RS04875	pyridoxamine 5'-phosphate oxidase family protein	0.07	0.247	0.277	0.078	-0.164	0.009	-0.277	0.171	0.154	0.044	0.025	0.08	-0.369	-0.066	-0.105	0.181	0.098	0.146	0.173	0.147	0.239	0.016	-0.423	-0.107	-0.123	-0.255	-0.123	0.072	-0.089	0.076	0.265	0.007	0.064	-0.082
ABZR87_RS04880	5-formyltetrahydrofolate cyclo-ligase	-0.148	-0.176	0.13	0.181	-0.443	-0.437	-1.156	-0.874	0.077	0.016	0.219	-0.299	-0.299	-0.322	-0.178	-0.269	-0.433	-0.349	-2.094	-1.793	-0.224	-0.167	-2.757	-2.109	-0.342	-1.436	-1.306	-0.358	0.087	0.147	-1.417	-1.392	-0.377	-0.4
ABZR87_RS04885	lytic transglycosylase domain-containing protein	0.326	0.246	0.073	0.071	0.269	0.273	0.058	0.145	0.155	0.038	0.235	0.09	-0.085	0.025	0.017	0.013	0.11	0.13	-0.045	-0.002	0.143	0.137	-0.038	0.001	0.105	0.638	0.711	0.665	0.18	0.127	0.526	0.55	0.546	0.3
ABZR87_RS04890	complex I NDUFA9 subunit family protein	0.042	0.002	0.073	-0.038	-0.134	-0.007	0.028	-0.026	-0.102	0.149	0.081	-0.003	0.094	-0.03	0.275	0.115	0.155	0.002	0.234	0.245	-0.03	-0.133	0.03	0.743	-0.052	-0.115	0.02	-0.039	0.059	0.011	-0.051	0.034	-0.156	0.108
ABZR87_RS04895	glutathione S-transferase family protein	-0.036	-0.149	-0.049	-0.11	0.212	0.179	0.164	-0.048	-0.206	-0.128	-0.095	0.07	0.317	-0.083	-0.14	-0.087	-0.024	-0.043	-0.119	-0.447	-0.044	0.026	-0.935	-0.777	-0.132	-0.056	0.268	0.042	-0.175	-0.13	0.021	-0.326	-0.159	-0.103
ABZR87_RS04905	glutamate/aspartate ABC transporter substrate-binding protein	0.228	0.015	0.163	0.209	0.297	-0.17	-0.174	0.195	0.007	0.038	0.017	0.126	-0.187	0.195	-0.041	0.101	0.302	-0.145	-0.206	0.145	0.285	0.179	-0.266	0.191	0.033	0.084	0.156	0.169	0.122	0.112	0.122	0.155	0.235	0.185
ABZR87_RS04910	3-keto-5-aminohexanoate cleavage protein	0.076	0.315	0.238	0.034	0.128	-0.128	0.32	0.212	0.325	0.173	0.236	0.344	0.292	0.159	-0.373	0.227	0.443	0.305	0.235	0.26	0.252	0.15	-0.372	0.651	0.148	0.433	0.373	0.219	0.307	0.33	-0.096	0.244	-0.268	0.531
ABZR87_RS04915	aspartate aminotransferase family protein	0.05	-0.096	-0.01	-0.065	-0.025	-0.059	-0.124	-0.035	0.003	-0.083	0.015	0.04	-0.025	-0.04	-0.019	0.039	-0.024	-0.113	0.023	-0.073	0.016	-0.09	0.063	0.021	-0.101	-0.074	0.088	-0.006	0.036	0.101	-0.027	0.088	0.01	-0.065
ABZR87_RS04920	MurR/RpiR family transcriptional regulator	-0.173	-0.239	-0.125	-0.117	-0.143	-0.295	-0.193	-0.073	-0.042	-0.046	0.065	-0.149	-0.222	0.097	-0.018	0.02	-0.038	-0.079	0.004	-0.169	-0.031	0.014	0.114	0.173	-0.018	0.022	-0.327	-0.231	-0.293	0.002	-0.183	0.221	-0.039	-0.119
ABZR87_RS04940	PAS domain-containing sensor histidine kinase	-0.479	-0.568	-0.984	-1.099	-0.872	-0.748	-0.271	-0.824	-1.603	-1.002	-0.421	-0.768	0.32	0.026	-1.245	-1.607	0.006	-0.419	-3.008	-3.192	-1.775	-2.373	-2.419	-2.146	-2.177	-1.296	-1.59	-1.242	-0.228	0.137	-1.846	-2.194	-0.61	0.553
ABZR87_RS04945	DUF4390 domain-containing protein	-0.133	-0.605	-1.01	-0.464	-0.345	-1.019	-1.804	-1.632	-1.357	-1.221	-1.812	-1.043	-0.348	-1.157	-0.906	-1.775	-1.472	-1.931	-2.514	-1.477	-1.584	-1.288	-3.233	-0.958	-0.986	-0.574	-3.184	-2.773	-0.22	-0.342	-2.078	-1.523	-0.926	-0.933
ABZR87_RS04950	16S rRNA (cytosine(967)-C(5))-methyltransferase RsmB	-0.058	-0.063	0.084	-0.126	-0.091	-0.078	-0.303	-0.059	-0.023	-0.03	-0.136	-0.101	-0.167	0.011	-0.019	-0.168	-0.106	-0.031	-0.244	-0.105	0.114	0.07	0.62	0.399	-0.126	0.113	0.169	-0.093	-0.011	-0.003	-0.213	-0.149	-0.142	0.007
ABZR87_RS04955	zinc metalloprotease HtpX	0.065	-0.014	0.058	-0.055	-0.04	0.018	0.052	-0.122	-0.086	0.191	0.047	-0.052	0.023	-0.105	0.104	-0.075	-0.069	-0.137	-0.014	-0.001	-0.13	-0.12	0.448	0.597	-0.084	-0.36	-0.311	0.165	-0.084	-0.031	-0.077	0.003	-0.071	-0.131
ABZR87_RS04960	LysE family translocator	-0.002	-0.161	-0.15	-0.02	-0.137	-0.205	-0.134	0.067	-0.063	-0.06	0.006	-0.011	-0.153	0.033	-0.033	0.04	-0.037	-0.173	0.129	-0.078	-0.103	-0.123	0.019	0.159	-0.024	0.077	0.136	-0.04	-0.028	0.001	0.098	0.072	0.05	-0.053
ABZR87_RS04970	glycosyltransferase family 39 protein	-0.112	-0.008	-0.266	-0.136	-0.233	-0.164	-0.067	0.019	-0.005	-0.06	-0.1	0.097	-0.068	-0.038	0.292	0.244	0.042	-0.003	1.843	1.63	-0.302	-0.38	5.646	6.269	-0.384	0.137	-0.036	-0.275	-0.203	-0.22	0.182	0.294	-0.317	-0.146
ABZR87_RS04975	peptide deformylase	-1.495	-1.431	-1.169	-0.726	-1.196	-1.768	-5.004	-2.783	-1.194	-1.004	0.302	-0.533	0.92	1.509	-2.365	-3.458	-0.905	-0.948	-4.669	-4.413	-1.527	-2.286	-3.283	-3.147	-1.494	-4.709	-2.781	-2.455	-1.913	-0.891	-2.628	-4.356	-1.725	-2.461
ABZR87_RS04980	LysM peptidoglycan-binding domain-containing protein	-0.03	-0.005	-0.136	0.095	0.008	-0.054	-0.298	-0.071	-0.077	-0.045	-0.184	-0.236	0.024	-0.056	-0.201	-0.113	0.053	-0.093	-0.215	-0.254	-0.211	-0.029	-0.826	-0.103	-0.066	-0.19	-0.041	-0.042	-0.053	-0.027	-0.064	-0.114	-0.048	-0.173
ABZR87_RS04985	DNA-processing protein DprA	0.176	0.091	0.113	-0.093	0.14	0.131	-0.102	-0.016	0.08	0.08	0.029	0.101	0.102	0.093	-0.03	0.067	0.276	0.013	0.004	-0.075	0.047	0.222	-0.344	-0.299	-0.03	0.124	-0.073	-0.062	0	-0.01	-0.023	-0.025	0.039	0.205
ABZR87_RS04990	thioredoxin family protein	-0.27	-0.318	-0.53	-0.936	0.072	0.525	0.799	-0.567	-0.314	0.21	-0.165	-0.16	0.106	-0.089	0.36	0.076	-0.093	0.153	-0.503	-0.427	-0.139	0.36	-1.268	-2.337	0.299	0.702	-0.583	-0.304	-0.214	-0.492	-0.521	0.135	0.324	0.402
ABZR87_RS04995	DNA topoisomerase III	-1.208	-0.054	-0.186	-0.253	-2.772	-2.254	0.51	-0.097	-1.572	-1.247	-0.388	-1.412	0.927	1.633	-0.284	-0.427	-0.815	0.467	-2.122	-3.426	-0.581	0.079	-2.945	-3.111	-0.966	-3.086	-2.747	-1.407	-0.821	-1.272	-0.98	0.171	1.041	0.511
ABZR87_RS05000	LysR family transcriptional regulator	0.229	0.15	0.139	0.027	0.072	0.03	0.15	0.123	0.113	0.167	-0.089	-0.275	-0.036	0.13	-1.024	-1.009	-0.139	-0.153	-3.309	-3.08	0.447	0.489	-4.776	-5.082	0.215	1.015	1.133	0.553	0.097	0.055	-2.812	-2.905	0.029	0.082
ABZR87_RS05005	AMP-binding protein	0.078	-0.085	-0.053	-0.092	-0.068	-0.057	-0.487	-0.435	-0.169	-0.185	-0.412	-0.566	-0.121	-0.145	-0.943	-0.935	-0.128	-0.167	0.734	0.285	0.062	0.251	0.592	0.353	0.32	-0.006	-0.017	-0.157	-0.112	-0.052	-0.271	-0.112	-0.153	-0.119
ABZR87_RS05010	rod shape-determining protein RodA	0.728	0.277	-0.983	-0.148	-0.04	-0.04	-0.056	0.266	-0.326	-0.216	-0.345	0.108	0.41	-0.035	-0.533	-0.777	-0.379	-0.606	1.423	1.451	-1.238	-0.156	0.431	-0.333	-0.911	2.184	1.003	1.03	0.404	0.134	3.378	3.49	0.832	1.517
ABZR87_RS05015	penicillin-binding protein 2	0.701	0.552	-0.041	-0.118	0.625	0.157	-0.119	0.343	-0.363	-0.423	-0.479	-0.044	0.451	0.584	0.021	-0.393	-0.35	-0.861	1.569	1.549	-0.647	-0.159	-0.434	0.005	-1.003	1.918	1.327	1.049	0.556	0.345	3.297	3.414	0.762	1.235
ABZR87_RS05025	rod shape-determining protein MreC	0.798	1.238	0.755	-0.158	0.045	0.145	-1.382	0.728	-0.104	-0.487	-0.883	0.045	0.979	0.989	-0.498	-0.144	0.348	-0.22	1.702	1.55	-1.803	-0.346	0.807	1.143	-1.936	1.698	1.256	1.01	0.732	1.094	3.544	3.804	0.586	0.736
ABZR87_RS05045	hypothetical protein	-0.256	-0.13	-0.05	0.082	-0.154	-0.243	0.015	-0.085	0.069	-0.004	-0.262	-0.123	0.085	-0.145	-0.362	0.135	-0.141	-0.078	-0.264	-0.015	0.169	0.103	-0.377	0.052	0.03	-0.348	-0.547	-0.194	0.154	-0.022	0.068	0.17	-0.261	-0.287
ABZR87_RS05050	dienelactone hydrolase family protein	-0.282	-0.335	-0.203	-0.39	0.021	0.033	-0.044	-0.151	-0.027	0.12	-0.19	-0.097	-0.023	-0.021	-0.351	-0.106	0.116	0.41	-0.319	-0.185	-0.007	-0.033	-0.26	-0.17	-0.19	-0.38	-0.194	-0.043	-0.032	-0.032	-0.341	0.27	-0.134	-0.252
ABZR87_RS05060	DUF484 family protein	-1.25	-1.808	-0.829	-0.621	-0.278	-0.573	-0.742	-0.927	-0.691	-0.411	-0.738	-1.293	-0.994	-0.445	-1.084	-0.695	-1.068	-0.924	-2.715	-2.051	-1.202	-1.211	-2.18	-2.526	-0.585	-0.073	-1.779	-1.078	-0.607	-1.193	-0.975	-1.068	-1.384	-1.18
ABZR87_RS05065	tyrosine recombinase XerC	-0.373	-0.134	-0.294	-0.402	-0.61	0.003	-0.58	0.035	-0.341	-0.577	0.158	-0.436	-0.104	-0.567	-0.306	-0.305	0.079	-0.078	-1.127	-0.703	-0.245	-0.223	-1.329	-1.855	0.029	-0.202	-1.312	-0.718	-0.086	-0.211	-2.12	-0.861	-1.272	-0.22
ABZR87_RS05070	class I SAM-dependent rRNA methyltransferase	0.14	0.186	-0.045	0.018	0.128	0.013	-0.157	0.045	0.004	0.11	-0.174	0.101	-0.033	-0.044	0.048	-0.008	0.051	0.103	0.281	0.15	0.116	0.071	0.171	0.368	-0.077	0.063	0.583	0.192	0.004	0.098	0.233	0.237	0.141	-0.007
ABZR87_RS05075	metal-dependent hydrolase	-0.078	0.219	-0.144	-0.346	-0.1	0.045	-0.261	-0.27	-0.033	-0.354	0.083	-0.277	-0.931	0.147	-0.449	-0.206	-0.241	-0.125	-0.823	-0.167	-0.89	-0.341	-0.34	0.434	0.02	0.721	-1.498	-0.113	0.337	-0.105	-0.082	-0.198	0.392	-0.088
ABZR87_RS05080	FAD-binding oxidoreductase	0.018	-0.03	-0.083	-0.003	0.022	-0.068	0.005	-0.041	0.052	0.14	-0.038	0.028	0.062	0.015	-0.111	-0.14	0	0.031	0.209	-0.026	0.058	-0.034	-0.4	-0.145	-0.059	0.068	-0.199	0.029	-0.022	-0.068	0.025	0.13	-0.074	0.09
ABZR87_RS05085	lactonase family protein	-1.087	-0.902	0.217	0.084	-0.188	0.019	-0.141	-0.009	0.043	0.069	-0.03	-0.18	-0.206	-0.061	-0.099	-0.204	-0.092	-0.017	0.181	-0.1	-0.336	-0.286	-0.239	-0.022	-0.144	0.04	-0.068	0.02	-0.054	-0.021	-0.093	0.007	-0.065	0.137
ABZR87_RS05095	GTP-binding protein	-0.046	-0.004	-0.116	-0.064	-0.341	-0.151	-0.39	-0.06	-0.178	-0.095	-0.162	-0.219	-0.091	0.046	-0.125	-0.157	-0.07	-0.071	-0.318	-0.327	-0.309	-0.262	-0.512	-0.351	-0.212	-0.126	-0.106	-0.021	-0.162	-0.138	-0.074	-0.068	-0.429	-0.092
ABZR87_RS05100	RNA polymerase-binding protein DksA	-4.338	-5.422	-4.453	-2.754	-5.514	-4.238	-3.066	-3.68	-4.077	-4.051	-3.679	-4.312	-2.205	-1.73	-3.744	-4.368	-2.551	-3.151	-4.496	-4.401	-4.601	-4.692	-4.881	-2.02	-4.179	-4.217	-4.465	-4.776	-2.487	-2.799	-3.322	-3.951	-3.478	-2.671
ABZR87_RS05105	zinc metallochaperone GTPase ZigA	-0.006	0.007	-0.054	-0.273	0.03	-0.193	-0.79	-0.494	-0.537	0.225	-0.262	0.117	-0.055	-0.025	-0.064	-0.393	-0.035	0.082	-0.231	-0.606	-0.45	-0.228	-1.475	-2.841	-0.235	-0.437	-1.449	-0.428	-0.205	0.208	-0.956	-0.195	-0.435	-0.209
ABZR87_RS05110	ABC transporter substrate-binding protein	-0.047	0.067	0.009	-0.027	0.039	0.019	-0.014	0.056	-0.018	0.135	-0.07	-0.031	0.088	-0.059	0.03	0.039	-0.101	0.015	0.05	0.032	-0.007	-0.065	0.159	0.229	0.01	0.179	0.06	0.014	-0.087	0.049	0.149	0.092	0.038	-0.112
ABZR87_RS05115	ATP-dependent protease subunit HslV	-0.432	-0.169	-0.398	-0.328	-0.447	-0.132	-0.251	-0.042	-0.446	-0.188	-0.365	-0.418	-0.196	-0.093	-0.183	-0.2	0.083	-0.466	-0.719	-0.918	-0.52	-0.515	-0.843	-1.748	-0.328	-0.072	-0.061	-0.142	-0.424	-0.08	-0.541	-0.555	-0.559	-0.34
ABZR87_RS05120	ATP-dependent protease ATPase subunit HslU	-0.155	-0.137	-0.015	0.11	-0.214	-0.26	-0.123	0.061	-0.407	-0.248	-0.116	-0.267	0.058	0.236	-0.035	-0.252	-0.01	-0.071	-0.694	-0.929	-0.287	-0.248	-0.561	-0.831	-0.382	-0.2	0.361	-0.065	0.095	-0.021	-0.259	-0.205	-0.103	0.098
ABZR87_RS05125	hypothetical protein	-0.021	-0.116	0.094	-0.067	-0.043	0.064	0.184	0.024	-0.063	0.067	-0.209	-0.149	0.029	-0.059	-0.091	-0.038	-0.058	-0.077	0.03	-0.047	0.003	-0.002	0.254	-0.369	-0.078	-0.016	-0.108	-0.011	-0.03	-0.004	-0.12	-0.208	-0.001	-0.115
ABZR87_RS05130	CsbD family protein	-0.187	-0.049	-1.271	-0.276	0.948	-0.94	-1.825	-1.143	-0.577	-1.131	-0.107	-0.181	-1.233	-1.381	-1.653	-1.387	-0.242	-0.302	-1.2	-0.08	-0.828	-1.816	-4.194	-1.745	-2.165	-4.458	0.25	-0.667	-0.837	0.025	-2.167	-1.043	-0.581	-1.14
ABZR87_RS05140	ATP-binding protein	-0.128	0.473	-1.677	-1.973	0.441	-0.669	-1.125	0.083	-1.461	-0.851	-0.844	-1.25	-0.004	-0.615	-1.429	-1.661	-0.155	-0.275	-0.96	-1.595	-0.101	-0.116	-0.381	0.29	-0.627	1.312	1.429	0.538	-0.014	-2.041	1.133	1.007	1.559	0.819
ABZR87_RS05145	copper chaperone PCu(A)C	0.109	-0.071	-0.161	-0.697	-1.004	-0.139	-1.874	-0.241	-0.346	-0.178	-0.56	0.202	-0.496	0.213	-1.046	-0.773	0.584	-0.464	-0.488	-1.115	0.029	-1.316	-0.811	-0.701	0.452	-0.827	-3.797	-0.58	0.223	-0.077	0.719	0.961	-0.053	-2.081
ABZR87_RS05160	zf-HC2 domain-containing protein	-0.192	-0.115	0.139	-0.016	0.148	-0.139	-0.141	0.114	0.233	0.117	0.053	-0.165	0.094	-0.233	0.177	-0.1	-0.37	0.018	0.241	0.162	0.23	0.109	-0.005	-1.564	0.493	-0.465	0.358	-0.052	-0.094	0.087	0.53	0.058	0.008	0.22
ABZR87_RS05165	sigma-70 family RNA polymerase sigma factor	0.004	-0.066	-0.002	-0.029	-0.165	0.271	-0.373	-0.125	0.032	-0.075	0.059	0.053	0.138	0.061	0.247	0.165	0	-0.015	-0.048	0.201	0.105	0.096	-0.099	0.727	0.238	0.463	0.178	0.007	0.158	-0.034	0.216	0.24	0.129	0.008
ABZR87_RS05170	acetylglutamate kinase	-4.114	-3.976	-3.321	-4.363	-4.266	-3.969	-3.776	-3.209	-4.194	-3.979	-3.885	-4.545	-1.106	-2.52	-4.212	-4.602	-3.925	-4.429	-4.168	-3.97	-4.297	-3.977	-3.242	-3.403	-4.514	-4.239	-3.738	-3.938	-3.888	-4.073	-4.019	-3.85	-2.925	-1.221
ABZR87_RS05175	HAD-IA family hydrolase	0.162	0.134	0.123	-0.008	0.011	0.1	-0.092	0.019	0.05	-0.078	0.097	-0.061	-0.095	0.238	0.045	0.221	-0.032	0.106	0.216	0.029	-0.045	0.005	0.056	-0.364	-0.078	-0.263	0.266	0.066	-0.164	0.142	0.15	0.187	-0.014	-0.28
ABZR87_RS05180	nucleoid occlusion factor SlmA	0.201	-0.176	0.214	-0.205	0.232	0.114	0.361	0.013	0.031	0.077	-0.049	0.157	-0.078	0.088	0.154	0.507	0.02	-0.001	0.597	0.553	0.235	-0.144	0.371	-0.07	0.113	-0.129	-0.419	-0.459	0.541	-0.096	-0.032	0.112	-0.2	0.071
ABZR87_RS05185	PLP-dependent aminotransferase family protein	-0.026	-0.028	-0.016	-0.013	-0.031	-0.158	-0.066	-0.159	-0.012	-0.023	-0.023	-0.022	-0.123	-0.037	-0.039	-0.029	-0.092	-0.031	-0.197	-0.005	-0.019	-0.195	-0.276	0.269	0.031	-0.222	0.053	-0.061	-0.085	-0.144	0.045	-0.042	0.046	0.023
ABZR87_RS05190	4-aminobutyrate--2-oxoglutarate transaminase	-0.046	0.236	0.048	0.032	-0.082	-0.02	-0.096	0.087	0.074	0.081	0.124	0.118	0.071	-0.194	-0.029	0.081	-0.014	0.059	0.236	0.01	0.013	-0.041	0.082	-0.116	-0.116	0.001	-0.054	0.04	-0.109	0.04	-0.114	-0.074	0.031	0.102
ABZR87_RS05195	NAD-dependent succinate-semialdehyde dehydrogenase	0.002	0.212	0.005	0.101	0.166	0.168	0.056	0.117	0.074	0.134	0.26	-0.005	0.268	0.056	0.102	0.18	0.196	0.278	0.181	0.252	0.16	0.109	-0.299	0.172	-0.02	0.277	0.158	0.207	0.112	0.016	0.264	0.313	0.156	0.469
ABZR87_RS05200	homoserine O-acetyltransferase	-4.813	-5.277	-3.145	-2.531	-4.633	-3.893	-4.404	-4.863	-4.38	-4.378	-4.222	-4.966	-1.398	-1.363	-5.082	-4.888	-3.473	-3.616	-5.507	-5.487	-4.923	-5.076	-4.657	-4.608	-4.857	-4.927	-5.067	-5.344	-3.332	-3.275	-4.77	-5.447	-4.582	-1.567
ABZR87_RS05205	methionine biosynthesis protein MetW	-1.051	-0.881	-0.679	-0.481	-0.493	-0.586	-0.457	-0.488	-0.861	-0.675	-0.969	-0.813	-0.186	-0.247	-0.919	-0.629	-0.506	-0.263	-1.387	-1.273	-0.602	-0.84	-2.199	-1.327	-0.837	-2.037	-0.997	-1.132	-1.032	-0.804	-0.483	-1.287	-0.927	-0.014
ABZR87_RS05210	tetratricopeptide repeat protein	0.034	-0.187	-0.092	-0.007	0.006	0.039	0.023	0.104	0.079	0.166	0.026	0.044	-0.08	-0.065	-0.071	-0.108	-0.079	0.034	-0.069	0.158	0.263	0.029	0.055	-0.014	0.166	0.082	-0.522	-0.006	-0.188	-0.022	-0.241	0.181	-0.19	0.075
ABZR87_RS05215	YbdD/YjiX family protein	0.121	-0.132	0.425	0.211	0.039	0.085	0.292	0.21	0.106	0.106	0.016	0.17	0.616	0.033	0.421	0.359	0.395	0.259	0.553	-0.02	0.553	0.183	0.117	0.977	0.178	0.069	-0.448	-0.075	0.073	-0.068	0.021	-0.342	-0.037	-0.013
ABZR87_RS05220	carbon starvation CstA family protein	-0.065	0.023	-0.241	-0.01	-0.098	-0.139	0.08	0.022	-0.171	0.086	0.218	-0.169	0.151	0.18	-0.026	0.032	0.09	-0.005	-0.124	-0.049	0.046	-0.026	-0.139	0.228	0.145	0.025	0.097	0.092	-0.013	-0.094	0.152	0.15	0.185	0.084
ABZR87_RS05225	cache domain-containing protein	-0.177	0.003	0.059	-0.235	0.011	0.054	-0.03	0.135	0.033	0.147	-0.167	-0.081	-0.192	-0.011	-0.104	-0.16	0.021	-0.047	-0.01	-0.185	-0.108	-0.08	0.338	0.444	-0.096	-0.532	-0.329	-0.015	-0.009	-0.003	-0.22	-0.262	0.072	0.303
ABZR87_RS05230	response regulator transcription factor	-0.109	0.207	0.02	0.112	0.251	0.289	0.072	0.067	0.097	0.077	0.144	0.139	0.068	0.041	0.109	0.14	0.089	0.058	0.091	0.486	-0.254	0.133	0.246	0.103	0.068	0.329	-0.148	0.07	0.118	0.062	0.21	0.458	-0.069	0.507
ABZR87_RS05235	D-erythronate dehydrogenase	-0.037	0.053	-0.132	-0.211	-0.089	-0.095	-0.085	-0.168	-0.173	-0.136	0.057	-0.123	-0.072	-0.195	-0.101	-0.189	-0.144	0.034	-0.038	0.087	-0.09	-0.223	-0.111	-0.342	-0.115	-0.243	-0.115	0.049	-0.167	0.025	-0.071	-0.18	-0.144	-0.062
ABZR87_RS05240	FadR/GntR family transcriptional regulator	-0.014	0.042	-0.143	-0.09	-0.298	-0.203	-0.465	-0.535	-0.071	0.046	-0.359	-0.374	-0.386	-0.157	-0.554	-0.233	-0.315	-0.242	0.084	-0.273	-0.367	-0.152	-0.762	-0.173	-0.258	0.08	-0.732	-0.362	-0.532	-0.175	-0.584	-0.012	-0.014	-0.688
ABZR87_RS05245	L-threonate dehydrogenase	0.083	0.113	0.032	0.012	-0.078	0.021	0.037	-0.001	0.068	-0.002	-0.059	0.037	-0.074	0.214	-0.007	-0.007	0.107	0.035	0.038	-0.059	-0.124	-0.089	0.168	0.287	0.068	-0.017	-0.029	-0.08	-0.141	0.015	0.088	0.051	-0.007	0.044
ABZR87_RS05250	3-oxo-tetronate kinase	0.162	0.169	-0.391	-0.53	0.014	0.094	0.245	0.147	-0.139	-0.002	0.265	-0.257	-0.16	0.016	0.008	-0.181	-0.141	0.223	-0.006	-0.152	0.17	0.155	0.282	-0.133	0.006	-0.211	0.272	0.284	0.19	0.262	-0.102	-0.063	-0.016	-0.143
ABZR87_RS05255	aldolase	-0.096	-0.061	0.024	-0.096	-0.215	-0.283	-0.115	-0.219	-0.028	-0.191	-0.092	-0.202	0.103	-0.221	-0.318	-0.006	-0.02	-0.08	-0.225	-0.284	-0.13	0.095	-0.49	-0.376	0.003	-0.442	-0.027	-0.206	-0.41	-0.213	-0.397	-0.144	-0.314	0.011
ABZR87_RS05260	MFS transporter	-0.007	-0.122	-0.075	-0.166	-0.112	-0.023	-0.142	-0.014	0.034	-0.041	0.032	-0.252	0.008	-0.019	-0.108	0.093	-0.133	-0.055	-0.05	0.139	-0.102	-0.098	-0.458	-0.222	0.034	-0.185	0.184	0.077	-0.086	0.037	-0.12	0.217	-0.185	-0.14
ABZR87_RS05265	2-oxo-tetronate isomerase	0.139	0.194	-0.122	-0.031	-0.017	0.106	-0.123	-0.19	0.049	-0.04	-0.084	0.012	-0.036	-0.392	-0.14	-0.038	-0.022	0.104	-0.069	0.126	-0.146	-0.144	0.071	-0.211	-0.054	-0.392	-0.008	0.023	-0.042	-0.041	-0.362	-0.395	-0.113	-0.213
ABZR87_RS05270	DUF3617 family protein	0.049	0.058	-0.066	-0.099	-0.027	-0.05	-0.331	0.002	-0.07	0.158	-0.604	-0.028	0.147	0.089	0.175	0.132	-0.252	0.293	0.15	0.005	0.146	0.076	-0.129	0.043	0.105	-0.149	0.285	0.04	0.129	0.126	-0.086	-0.051	-0.461	0.013
ABZR87_RS05275	winged helix-turn-helix domain-containing protein	0.011	0.438	-0.15	-0.14	0.343	0.081	-0.035	0.299	0.066	0.018	-0.234	0.089	0.035	0.032	0.39	0.118	-0.133	-0.191	0.553	0.23	0.354	-0.16	0.686	1.024	-0.049	0.118	0.075	0.256	-0.036	-0.236	0.374	-0.011	0.085	-0.333
ABZR87_RS05280	phosphoenolpyruvate carboxykinase (GTP)	0.178	0.239	0.163	0.111	2.011	1.885	0.575	0.527	-0.204	-0.036	0.431	0.398	0.492	0.607	0.452	0.481	0.103	0.032	3.161	3.115	-0.223	-0.189	1.508	1.523	0.006	0.429	1.501	0.621	0.066	0.082	0.567	0.448	-0.132	-0.219
ABZR87_RS05285	D-2-hydroxyacid dehydrogenase family protein	-0.044	0.03	-0.01	-0.091	-0.133	0.044	0.145	-0.134	0.023	0.163	0.165	-0.034	-0.152	0.03	-0.065	-0.122	0.023	0.062	0.569	0.528	-0.197	-0.008	-0.539	0.062	-0.041	0.543	0.246	0.492	0.043	0.007	0.656	0.64	0.743	0.553
ABZR87_RS05290	class III extradiol ring-cleavage dioxygenase	0.019	0.124	-0.018	-0.036	-0.036	0.033	-0.049	0.014	-0.115	0.033	-0.103	0.009	-0.197	-0.101	-0.045	-0.007	-0.213	-0.018	0.228	0.146	0.024	0.041	0.071	0.02	-0.022	-0.273	-0.251	0.099	-0.001	-0.031	0.302	0.204	-0.063	-0.301
ABZR87_RS05295	NAD(P)/FAD-dependent oxidoreductase	0.063	0.055	-0.204	0.123	-0.046	-0.005	0.149	-0.062	-0.079	-0.091	0.14	-0.188	-0.104	0.128	-0.269	-0.017	-0.013	0.001	0.277	0.115	0.008	-0.005	0.047	0.361	0.121	0.165	0.561	0.052	0.009	0.053	0.174	-0.219	-0.065	-0.14
ABZR87_RS05300	patatin-like phospholipase family protein	0.043	0.057	-0.046	0.018	0.099	0.041	-0.071	-0.08	-0.057	-0.017	-0.011	0.037	-0.038	-0.068	0.08	-0.033	0.024	0.043	0.025	0.102	-0.062	-0.068	0.067	-0.006	0.075	-0.027	0.399	-0.009	0.063	0.024	0.056	0.002	-0.14	-0.044
ABZR87_RS05305	TetR family transcriptional regulator	-2.94	-3.4	-2.074	-1.769	-3.373	-3.473	-2.166	-2.852	-1.541	-1.221	-2.525	-2.638	-2.145	-1.941	-4.888	-4.174	-3.853	-3.472	-4.538	-5.007	-3.566	-4.354	-4.756	-4.314	-3.683	-3.646	-4.683	-4.909	-0.024	0.008	-3.877	-5.24	-2.891	-2.653
ABZR87_RS05310	efflux RND transporter periplasmic adaptor subunit	0.843	0.857	0.048	0.035	0.822	0.838	0.695	0.585	0.332	0.423	-0.028	0.003	0.303	0.37	0.276	0.273	0.634	0.588	3.423	3.133	0.78	0.712	-0.414	-0.422	0.152	3.386	4.525	2.353	0.06	0.161	3.701	3.643	2.518	1.828
ABZR87_RS05315	efflux RND transporter permease subunit	0.944	0.985	0.092	0.065	0.872	0.843	0.753	0.719	0.371	0.323	-0.03	-0.004	0.388	0.422	0.167	0.271	0.526	0.423	3.077	2.876	0.742	0.719	-0.369	-0.701	0.36	3.548	4.799	2.411	0.077	-0.003	3.732	3.625	2.612	1.834
ABZR87_RS05320	efflux transporter outer membrane subunit	1.018	1.052	0.047	0.158	0.86	0.7	0.572	0.616	0.375	0.536	-0.002	0.019	0.428	0.468	0.089	0.193	0.457	0.312	2.456	2.224	0.749	0.764	-4.165	-3.617	0.342	3.443	4.376	2.249	0.075	-0.027	2.489	2.603	2.647	1.986
ABZR87_RS05325	DNA topoisomerase IB	-0.004	-0.033	-0.056	-0.063	0.055	0.064	-0.012	-0.013	0.037	0.026	-0.032	0.02	0.03	0.116	-0.029	-0.13	-0.054	0.09	0.33	0.379	0.081	-0.105	-0.318	0.059	0.02	0.044	0.259	0.229	-0.078	0.039	0.287	0.279	0.192	-0.116
ABZR87_RS05335	hypothetical protein	0.068	-0.148	-0.1	-0.117	-0.174	-0.018	-0.134	-0.096	0.062	-0.184	0.08	-0.041	0.056	0.222	-0.132	-0.128	0.061	-0.07	-0.276	-0.152	-0.111	-0.151	-0.718	-0.349	-0.018	-0.462	0.071	-0.031	0.065	-0.009	0.045	0.018	0.056	-0.08
ABZR87_RS05340	low molecular weight protein tyrosine phosphatase family protein	0.213	0.298	0.037	-0.078	0.173	0.003	0.079	0.114	0.178	0.088	0.311	-0.004	-0.302	-0.045	0.274	0.138	0.061	0.117	-0.177	0.21	0.056	0.04	0.171	-0.169	0.086	0.492	-0.108	0.059	0.183	0.112	-0.124	0.212	-0.011	0.145
ABZR87_RS05345	NUDIX hydrolase	0.065	0.225	0.022	0.107	0.121	-0.093	0.052	0.012	-0.022	0.028	0.02	0.053	0.113	0.028	-0.001	0.126	0.142	0.096	0.079	0.099	0.124	0.046	0.251	0.336	-0.062	-0.23	-0.264	0.122	0.04	0.097	-0.078	0.027	-0.071	0.046
ABZR87_RS05350	tRNA uridine-5-carboxymethylaminomethyl(34) synthesis GTPase MnmE	-2.038	-1.772	-0.306	-0.582	-1.63	-1.536	-2.046	-1.474	-0.983	-0.667	-1.846	-1.694	-0.948	-1.216	-2.241	-2.281	-2.436	-2.098	-4.203	-4.25	-1.375	-1.882	-3.442	-4.062	-2.028	-2.92	-3.326	-4.045	-0.479	-0.983	-3.568	-4.226	-3.003	-1.47
ABZR87_RS05355	VOC family protein	0.069	-0.06	0.222	0.233	0.178	0.15	0.134	0.109	0.008	0.003	0.166	0.07	-0.114	0.061	0.106	-0.01	-0.031	0.155	0.029	0.012	-0.207	0.132	0.42	-0.224	0.038	0.193	0.279	-0.137	-0.027	-0.09	-0.002	-0.002	-0.044	-0.264
ABZR87_RS05365	membrane protein insertion efficiency factor YidD	0.319	-0.015	0.071	0.171	0.071	0.032	0.064	0.313	-0.326	-0.349	0.032	0.208	0.046	0.089	-0.156	0.196	-0.084	0.177	0.273	0.528	-0.004	-0.015	0.164	0.562	-0.071	0.547	0.886	0.66	0.307	0.11	0.792	0.859	0.629	0.628
ABZR87_RS05395	Dam family site-specific DNA-(adenine-N6)-methyltransferase	-0.062	-0.044	0.077	-0.019	-0.331	-0.316	-0.132	-0.1	-0.097	-0.191	-0.23	-0.142	0.111	0.048	-0.309	-0.154	-0.153	-0.368	-0.36	-0.356	-0.188	-0.342	-0.732	0.1	-0.363	-0.597	-0.706	-0.262	0.155	0.253	-0.223	-0.388	-0.007	-0.069
ABZR87_RS05400	DGQHR domain-containing protein	0.035	0.137	0.1	-0.031	0.012	-0.018	0.079	0.096	0.041	0.081	0.007	0.037	0.077	-0.08	0.096	0.063	0.061	-0.016	0.064	0.001	0.068	0.052	-0.182	-0.067	0.074	-0.015	-0.152	-0.009	0.11	0.084	0.034	0.204	0.086	0.061
ABZR87_RS05405	hypothetical protein	-0.1	-0.228	-0.095	-0.313	-0.336	-0.269	-0.236	-0.281	-0.04	-0.37	-0.202	0.065	-0.576	-0.13	-0.252	-0.177	-0.22	-0.193	-0.582	-0.489	0.023	-0.274	-0.247	0.074	0.025	-0.86	-0.277	-0.24	-0.395	-0.453	0.153	-0.473	-0.328	-0.139
ABZR87_RS05410	HNH endonuclease signature motif containing protein	0.039	-0.043	-0.029	-0.093	-0.25	-0.004	-0.001	0.026	-0.082	-0.089	0	0.06	0.036	-0.043	0.069	-0.142	-0.009	-0.059	-0.076	-0.035	-0.153	-0.043	-0.288	-0.393	-0.015	-0.161	0.153	-0.077	-0.061	-0.052	0.133	-0.041	0.012	-0.04
ABZR87_RS05415	hypothetical protein	-0.031	-0.042	-0.032	-0.005	0.218	0.066	0.028	0.071	-0.005	0.051	0.082	0.062	0.006	0.047	0.077	0.096	0.112	0.043	-0.017	-0.069	-0.116	0.069	-0.136	-0.239	0.042	0.076	0.006	0.146	0.315	0.17	-0.038	0.181	0.119	0.306
ABZR87_RS05420	fimbrial protein	0.08	0.085	0.03	-0.02	0.07	0.055	0.07	0.056	0.024	0.085	-0.008	-0.023	-0.008	-0.003	0.027	0.011	-0.034	0.015	0.019	0.004	-0.073	0.002	-0.139	0.002	0.071	-0.24	-0.246	0.003	0.044	0.051	0.009	0.05	0.064	-0.053
ABZR87_RS05425	hemagglutinin repeat-containing protein	-0.038	0.027	-0.06	-0.043	0.01	-0.058	-0.002	-0.078	-0.09	-0.016	-0.053	-0.069	-0.1	-0.03	0.001	-0.087	-0.088	0.008	-0.029	-0.023	-0.082	-0.016	-0.104	-0.171	-0.007	-0.191	-0.322	-0.182	-0.027	-0.025	-0.168	-0.159	-0.057	-0.081
ABZR87_RS05430	hypothetical protein	0.018	-0.018	0.12	0.346	-0.399	0.304	-0.193	-0.232	0.078	0.001	-0.008	0.244	-0.047	0.078	-0.064	0.17	-0.083	-0.075	-0.334	0.267	-0.203	-0.131	0.165	-0.112	-0.199	-0.432	-0.743	-0.218	0.019	0.174	-0.143	0.025	-0.284	-0.215
ABZR87_RS05435	hypothetical protein	0.02	0.07	0.22	0.089	0.07	0.109	-0.037	0.246	0.009	0.002	-0.03	-0.137	0.057	-0.101	-0.017	-0.015	0.081	0.004	-0.119	0.067	0.079	-0.05	-0.734	-0.805	0.114	-0.361	0.007	0.046	-0.056	-0.025	-0.29	-0.302	0.157	-0.069
ABZR87_RS05440	ShlB/FhaC/HecB family hemolysin secretion/activation protein	-0.072	0.062	-0.132	-0.111	-0.054	-0.016	-0.15	-0.07	-0.035	-0.037	0.162	-0.013	-0.213	0.102	-0.017	-0.073	0.004	0.07	-0.002	0.026	0.05	0.025	0.211	-0.045	-0.076	0.107	0.159	0.022	-0.271	0.006	-0.067	0.052	-0.085	-0.395
ABZR87_RS05445	hypothetical protein	-0.024	0.182	-0.336	0.306	0.125	-0.191	0.208	0.242	-0.338	0.021	-0.612	0.201	0.315	0.163	0.012	0.119	-0.14	-0.452	-0.194	0.123	0.045	0.104	-0.227	0.422	0.228	-0.388	-0.461	0.432	0.163	0.228	-0.177	-0.164	-0.069	-0.454
ABZR87_RS05455	transporter substrate-binding domain-containing protein	0.025	-0.081	0.029	0.09	0.066	-0.142	-0.106	-0.031	-0.028	0.065	-0.023	-0.142	-0.116	-0.015	0.015	0	-0.016	0.002	0.08	-0.003	0.068	0.059	0.028	0.139	0.014	0.026	-0.413	-0.06	-0.041	0.032	0.082	0.06	-0.08	-0.329
ABZR87_RS05460	amino acid ABC transporter permease	-0.071	-0.157	0.043	0.132	-0.145	0.057	0.301	0.021	0.051	-0.075	-0.044	-0.007	-0.192	0.089	-0.014	-0.025	-0.011	-0.028	-0.052	-0.018	-0.046	-0.023	0.24	-0.018	-0.007	-0.386	0.144	-0.125	0.095	0.099	0.075	0.136	-0.097	-0.288
ABZR87_RS05465	amino acid ABC transporter permease	0.01	-0.12	-0.133	-0.24	-0.097	-0.112	-0.025	-0.096	-0.126	0.029	-0.161	-0.141	-0.023	0.047	-0.11	-0.223	-0.208	-0.075	-0.112	-0.094	-0.172	-0.133	-0.043	-0.349	-0.108	-0.197	0.032	-0.005	-0.085	-0.099	0.07	0.002	0.053	-0.198
ABZR87_RS05470	amino acid ABC transporter ATP-binding protein	-0.748	-0.247	0.039	-0.266	0.02	-0.726	0.291	-0.284	0.115	-0.581	0.118	0.077	0.5	0.507	-0.656	-0.238	0.657	-0.806	0.224	0.093	-0.233	-0.314	-1.343	-1.947	-0.104	-0.522	-0.479	-0.121	-0.075	-0.035	0.366	0.137	0.042	-0.27
ABZR87_RS05475	fucose-binding lectin protein	-0.007	-0.02	-0.153	0.041	0.117	-0.044	-0.033	0.037	0.014	0.09	-0.104	-0.032	0.126	-0.065	0.092	0.062	0.02	0.001	0.041	-0.063	0.211	-0.215	-0.377	0.072	-0.015	-0.07	-0.075	0.035	0.155	0.046	0	0.187	0.044	-0.126
ABZR87_RS05480	bestrophin family ion channel	-0.043	0.001	-0.04	-0.217	-0.036	0.222	-0.101	-0.165	-0.012	-0.044	-0.165	0.065	-0.048	0.139	-0.321	-0.135	-0.008	0.031	0.118	0.071	-0.002	0.009	0.095	-0.156	0.069	-0.262	0.171	-0.154	0.05	0.051	0.098	-0.079	-0.078	-0.329
ABZR87_RS05485	beta-propeller fold lactonase family protein	0.047	0.045	0.056	-0.006	0.056	-0.066	0.024	-0.048	0.061	-0.02	-0.022	0.057	-0.061	-0.168	-0.003	0.016	-0.132	-0.08	0.13	-0.012	0.063	0.014	-0.273	0.043	0.035	-0.083	-0.414	-0.102	-0.068	-0.019	0.044	-0.004	-0.21	-0.254
ABZR87_RS05490	GNAT family N-acetyltransferase	-0.045	0.133	0.079	-0.048	-0.075	0.016	-0.262	-0.087	0.088	-0.054	-0.231	0.114	0.162	-0.008	0.25	-0.018	0.136	0.005	0.061	0.011	0.01	0.05	0.124	-0.546	-0.063	-0.611	-0.273	0.014	0.117	0.165	-0.206	-0.196	-0.199	0.029
ABZR87_RS05495	carboxymuconolactone decarboxylase family protein	-0.521	0.624	-1.018	-0.682	-0.303	-0.086	0.419	0.165	-0.369	-0.514	-0.635	0.156	0.491	0.727	-0.638	-0.264	-0.766	-0.612	-1.006	-0.176	-0.083	0.172	-1.216	-4.827	-1.965	0.925	0.231	-0.386	-0.34	0.395	1.135	-1.243	0.597	0.749
ABZR87_RS05500	RNA polymerase sigma-70 factor	-0.361	-0.347	-0.578	0.031	-0.261	-0.526	-0.534	-0.441	-0.311	-0.486	-0.28	-0.259	-0.32	-0.203	-0.581	-0.593	-0.285	-0.412	-0.565	-0.507	-0.393	-0.416	-1.532	-0.952	-0.472	-0.57	-0.522	-0.28	-0.515	-0.342	-0.394	-0.738	-0.405	-0.482
ABZR87_RS05505	response regulator	-0.017	-0.058	-0.021	-0.066	-0.064	0.038	0.954	0.919	-0.032	0.082	-0.209	-0.139	0.058	0.157	0.158	0.245	0.981	1.092	-0.108	0.003	0.023	-0.017	1.13	1.6	0.38	0.206	0.239	0.229	0.009	0.057	0.486	0.335	0.624	0.449
ABZR87_RS05510	glutathione S-transferase	0.404	0.453	-0.042	-0.054	-0.296	-0.196	-0.282	-0.435	-0.005	-0.079	-0.511	-0.17	0.117	-0.497	-0.115	-0.565	-0.149	-0.192	-0.352	-0.667	-0.05	-0.001	-0.089	-0.96	-0.293	-0.327	-1.835	-0.623	-0.128	0.262	-1.631	-0.872	-1.639	-0.946
ABZR87_RS05515	MFS transporter	0.012	-0.098	-0.026	0.094	0.02	-0.172	-0.117	-0.241	-0.035	0.062	0.065	-0.186	0.005	0.001	-0.065	-0.046	-0.137	-0.12	0.007	-0.039	-0.128	-0.005	-0.17	-0.293	-0.151	-0.249	-0.415	-0.112	0.098	-0.056	-0.411	-0.443	-0.377	-0.067
ABZR87_RS05520	hypothetical protein	-0.122	-0.068	0.18	0.049	-0.015	-0.121	-0.157	0.192	-0.335	0.08	-0.005	-0.366	-0.003	-0.098	-0.437	-0.014	-0.461	-0.272	-0.021	-0.174	-0.053	-0.34	-0.203	-0.009	-0.519	0.059	-0.683	0.005	-0.516	0.183	-0.471	-0.176	0.12	-0.429
ABZR87_RS05525	polysaccharide deacetylase family protein	-0.053	-0.048	-0.022	-0.021	-0.278	-0.003	-0.219	0.091	0.017	0.125	0.087	0.133	-0.064	-0.051	0.081	-0.146	-0.118	0.152	0.153	0.001	-0.231	-0.045	-0.257	-0.316	-0.088	0.155	-0.239	-0.209	0.028	0.029	0.095	-0.204	-0.161	0.01
ABZR87_RS05530	LysR family transcriptional regulator	-0.067	-0.079	-0.071	0.086	-0.018	0.005	-0.235	-0.119	-0.036	0.032	-0.318	-0.155	0.043	0.06	-0.154	-0.155	0.02	0.023	-0.135	-0.151	-0.054	-0.08	0.088	-0.057	0.064	-0.171	-0.272	-0.109	0.026	-0.128	-0.07	-0.136	0.259	-0.082
ABZR87_RS05535	HPP family protein	0.253	-0.346	-0.159	0.185	0.196	-0.202	0.454	-0.146	-0.051	0.029	0.242	-0.064	-0.245	0.238	0.394	-0.044	-0.03	0.002	-0.079	0.086	-0.109	0.084	0.859	-0.007	-0.256	-0.29	0.393	-0.103	-0.025	-0.013	0.087	-0.168	-0.167	0.073
ABZR87_RS05540	phosphatase PAP2 family protein	-0.032	-0.007	-0.009	-0.1	0.052	-0.089	-0.03	-0.11	0.095	-0.071	0.097	-0.071	0.055	0.02	-0.112	-0.084	0.043	0.002	-0.057	-0.014	-0.003	-0.044	-0.392	-0.565	-0.027	-0.109	0.148	-0.017	0.023	-0.034	0.093	-0.05	0.05	-0.21
ABZR87_RS05545	AraC family transcriptional regulator	0.195	0.138	-0.176	-0.093	-0.048	0.003	-0.04	-0.066	0.093	-0.078	-0.112	0.058	0.14	0.035	-0.125	0.041	0.041	-0.018	0.084	-0.1	-0.164	-0.03	0.024	-0.488	-0.034	0.124	0.191	0.089	0.02	0.071	-0.074	-0.078	-0.036	-0.04
ABZR87_RS05550	hypothetical protein	-0.155	-0.316	0.089	-0.044	-0.208	0.145	0.062	0.143	0.112	0.145	0.076	0.069	0.092	-0.005	-0.2	-0.195	0.063	-0.053	-0.19	-0.06	0.142	0.015	-0.444	0.302	-0.313	0.078	-0.072	0.08	-0.31	-0.014	0.186	0.102	0.19	-0.253
ABZR87_RS05555	hypothetical protein	0.121	0.195	0.202	0.029	0.071	0.049	-0.013	0.025	0.116	0.203	0.086	0.016	0.13	0.003	0.137	0.04	0.127	-0.107	0.004	-0.007	0.025	0.07	-0.191	-0.449	0.007	0.038	-0.269	0.028	0.07	0.117	-0.093	0.008	-0.07	0.242
ABZR87_RS05560	hypothetical protein	0.01	0.225	-0.053	-0.154	-0.012	-0.119	-0.04	0.008	-0.08	-0.229	-0.06	-0.043	-0.093	-0.054	-0.05	-0.106	-0.014	0.002	-0.111	-0.016	-0.009	-0.016	-0.262	-0.426	0.077	-0.134	-0.348	-0.01	-0.186	0.031	0.079	-0.005	0.172	0.048
ABZR87_RS05570	lysophospholipid acyltransferase family protein	1.082	1.273	0.216	0.189	0.258	0.255	0.236	0.478	0.056	-0.017	-0.376	-0.433	0.52	0.154	-0.641	-0.674	-0.008	-0.327	-1.354	-1.233	0.111	-0.087	-2.911	-3.168	-0.293	2.684	3.397	1.63	0.048	-0.215	1.909	2.159	1.66	1.436
ABZR87_RS05580	diaminopimelate epimerase	-0.117	-0.632	-1.033	-0.14	-0.873	-1.062	-0.453	-0.232	-1.319	-1.234	0.039	-0.051	-0.233	-0.015	-0.683	0.122	-0.143	0.171	0.564	-0.644	-0.486	-0.338	0.145	-2.142	-0.61	-0.62	-1.039	0.288	-0.786	-0.832	-0.339	-0.561	0.151	0.287
ABZR87_RS05585	polyphosphate kinase 2 family protein	-0.002	0.088	0.024	0.079	0.008	-0.081	0.059	0.157	-0.006	-0.092	0.177	-0.034	0.035	0.052	0.048	-0.022	-0.009	-0.045	-0.05	-0.151	0.073	-0.012	-0.154	-0.184	0.032	-0.083	-0.478	-0.028	0.073	0.065	-0.003	-0.073	0.126	0.143
ABZR87_RS05590	orotate phosphoribosyltransferase	-3.048	-2.125	-1.827	-1.614	-3.646	-2.259	-3.61	-3.022	-3.809	-1.906	-2.807	-3.668	-0.387	-0.963	-2.253	-3.422	-2.422	-3.275	-2.171	-3.582	-3.719	-3.681	-2.655	-2.835	-3.637	-3.129	-1.895	-3.568	-3.624	-3.384	-1.846	-2.574	-0.757	-0.39
ABZR87_RS05595	exodeoxyribonuclease III	-0.099	-0.038	-0.126	-0.088	-0.04	-0.14	-0.105	-0.084	-0.066	-0.098	-0.004	-0.064	-0.038	-0.117	-0.183	-0.086	-0.011	-0.069	-0.149	-0.102	-0.16	-0.055	-0.255	-0.364	-0.163	-0.165	-0.309	-0.087	-0.084	0.097	-0.073	-0.224	-0.056	-0.229
ABZR87_RS05600	N-acetyl-gamma-glutamyl-phosphate reductase	-0.011	0.063	0.092	-0.216	-0.248	-0.143	-0.42	-0.196	-0.062	-0.24	-0.189	-0.108	-0.154	0.002	-0.097	-0.399	-0.183	-0.021	-0.485	-0.639	-0.075	-0.198	-0.872	-0.531	-0.184	-0.783	-1.26	0.059	-0.034	-0.055	-0.374	-0.465	-0.057	0.009
ABZR87_RS05605	prohibitin family protein	-0.062	-0.044	-0.081	-0.043	-0.053	-0.07	0.048	-0.102	0.037	-0.045	-0.193	-0.289	-0.05	0.047	-0.083	-0.24	0.008	-0.038	-0.342	-0.06	0.079	-0.078	-0.442	-0.287	0.052	-0.197	-0.343	-0.181	0.053	0.054	-0.04	-0.134	0.134	0.049
ABZR87_RS05610	YdcF family protein	-0.061	0.038	0.118	-0.157	-0.034	-0.181	0.012	-0.201	-0.036	-0.094	0.083	0.088	-0.112	-0.056	-0.022	0.051	-0.02	-0.036	-0.133	0.01	-0.05	-0.006	-0.066	-0.264	-0.045	0.037	-0.36	0.018	0.013	-0.013	0.043	0.083	-0.011	-0.006
ABZR87_RS05615	hypothetical protein	-0.233	-0.058	-0.051	0.043	-0.37	-0.407	-0.248	0.173	-0.167	-0.067	-0.21	0.087	0.194	-0.172	-0.267	-0.111	-0.141	-0.019	-0.075	-0.267	0.001	-0.02	-0.574	-0.829	0.225	-0.12	0.142	0.179	-0.14	-0.229	0.023	-0.09	0.332	-0.11
ABZR87_RS05625	EamA family transporter	0.16	0.103	0.241	0.291	0.059	-0.065	0.533	-0.154	-0.003	0.326	-0.093	0.143	0.175	0.211	-0.022	0.084	0.18	0.026	0.193	-0.006	0.075	0.079	0.016	-0.224	-0.043	-0.246	-0.428	-0.148	0.234	-0.284	-0.063	-0.057	0.031	0.106
ABZR87_RS05630	M48 family metallopeptidase	0.023	0.11	0.244	0.013	-0.045	-0.032	0.079	-0.133	-0.139	0.218	-0.331	0.166	0.21	-0.118	0.05	-0.039	-0.101	-0.067	-0.314	0.095	-0.473	-0.052	-1.154	0.014	-0.1	-0.3	-0.296	0.197	-0.074	-0.242	0.248	0.216	0.23	-0.212
ABZR87_RS05635	muropeptide transporter	0.431	0.774	1.298	1.946	-0.446	-0.227	-0.23	-0.125	0.575	0.756	-0.012	-0.126	-1.259	-1.503	-0.718	-0.714	-0.269	-0.321	-4.189	-3.939	-0.219	-0.226	-0.995	-0.964	0.067	-0.07	-0.007	0.873	1.493	1.518	0.085	-0.068	0.512	0.096
ABZR87_RS05645	SDR family oxidoreductase	0.845	0.849	-0.206	-0.517	0.24	0.392	-0.65	0.035	-0.193	0.324	-0.066	0.343	0.419	0.325	-0.256	-0.083	0.248	0.461	-0.779	-0.492	0.202	-0.092	-1.71	-0.205	0.233	1.913	1.43	1.327	0.115	-0.02	2.002	2.245	1.759	1.581
ABZR87_RS05655	arginase	0.038	0.136	-0.093	0.202	-0.012	-0.107	-0.165	0.094	0.167	0.011	0.103	-0.007	-0.251	-0.237	0.05	-0.102	0.139	0.023	0.181	0.1	-0.135	-0.276	-0.407	0.321	0.001	-0.014	0.004	-0.167	-0.028	-0.118	-0.264	-0.434	-0.028	0.047
ABZR87_RS05660	ornithine--oxo-acid transaminase	0.021	-0.036	0.319	0.181	-0.099	-0.034	-0.144	-0.072	0.142	0.161	0.045	-0.046	-0.034	-0.013	0.006	0.012	0.124	0.15	0.117	0.001	0.162	0.053	-0.063	-0.253	0.124	-0.041	-0.226	-0.1	0.179	0.084	-0.003	-0.187	-0.04	0.218
ABZR87_RS05665	LysR family transcriptional regulator	-0.064	-0.01	0.328	0.225	-0.25	-0.047	-0.068	0.047	-0.038	0.06	-0.07	-0.025	-0.123	-0.075	-0.016	0.058	-0.119	0.238	-0.005	-0.195	-0.005	-0.096	-0.024	-0.47	-0.02	-0.075	-0.204	0.04	-0.117	-0.053	-0.127	-0.178	0.108	0.07
ABZR87_RS05670	TetR/AcrR family transcriptional regulator	0.16	-0.135	0.244	0.052	0.336	-0.13	-0.383	-0.059	-0.111	0.146	0.231	0.042	-0.03	0.038	0.071	0.111	0.035	-0.135	-0.301	-0.242	0.039	0.064	-0.576	0.211	0.056	-0.096	0.486	-0.173	-0.002	0.049	-0.156	-0.116	-0.065	0.102
ABZR87_RS05675	HlyD family efflux transporter periplasmic adaptor subunit	0.064	0.119	0.055	0.119	-0.01	0.015	0.049	-0.103	0.054	-0.027	0.018	-0.055	-0.136	-0.177	0.137	0.046	-0.065	-0.043	-0.192	-0.019	0.021	0.112	-0.017	0.152	0.18	-0.24	0.029	-0.116	0.115	0.027	-0.002	0.124	-0.055	0.001
ABZR87_RS05680	ABC transporter ATP-binding protein	-0.115	-0.072	-0.077	-0.166	-0.034	-0.187	0.042	-0.031	-0.13	0.026	0.046	0.066	-0.267	-0.102	-0.109	-0.027	-0.124	-0.027	-0.191	-0.068	-0.043	0.041	-0.129	-0.456	-0.053	-0.204	-0.162	-0.024	-0.052	0.14	-0.084	-0.012	-0.082	-0.107
ABZR87_RS05685	ABC transporter permease	0.012	0.047	0.023	0.063	0.002	-0.026	-0.044	0.06	0.014	0.003	0.05	-0.038	-0.165	-0.04	-0.129	0.021	-0.127	-0.133	-0.144	0.032	-0.024	0.074	-0.224	-0.316	0.013	-0.041	0.099	0	0.008	0.005	-0.105	0.169	-0.119	0.138
ABZR87_RS05690	efflux transporter outer membrane subunit	-0.027	0.008	-0.002	0.109	-0.042	-0.082	-0.011	0.069	-0.088	0.071	0.033	0.107	0.009	-0.059	0.028	0.075	-0.076	-0.04	0.001	-0.034	-0.238	-0.032	0.024	-0.069	0.059	-0.019	0.227	0.061	-0.031	0.08	-0.026	-0.032	-0.06	-0.054
ABZR87_RS05695	2-dehydropantoate 2-reductase	-0.173	-0.122	0.259	0.426	0.286	0.404	0.371	0.067	-0.442	0.219	0.066	0.039	0.384	0.127	0.435	0.046	-0.04	0.275	-0.029	-0.215	0.232	0.018	-0.888	0.384	-0.001	0.091	0.256	0.604	-0.05	0.004	-0.258	0.371	-0.484	-0.33
ABZR87_RS05700	tRNA 2-thiocytidine(32) synthetase TtcA	-0.042	0.027	-0.164	-0.019	-0.007	-0.033	0.103	-0.035	-0.011	0.042	0.097	0.038	0.023	-0.086	-0.023	0.006	0.068	0.009	-0.177	-0.115	-0.096	-0.003	0.216	0.059	0.04	0.136	-0.063	-0.001	0.072	0.131	-0.119	-0.067	-0.116	0.006
ABZR87_RS05715	TnsD family Tn7-like transposition protein	-0.131	0.013	-0.024	0.026	0.021	-0.015	0.059	0.057	0.027	0.009	-0.029	-0.089	-0.051	-0.02	-0.013	-0.031	-0.031	0.026	-0.039	-0.072	-0.023	0.009	0.043	-0.209	0.032	0.044	-0.093	-0.051	0.022	0.056	-0.011	0.04	0	-0.043
ABZR87_RS05720	TnsD family Tn7-like transposition protein	0.006	-0.016	0.019	-0.024	0.009	-0.008	-0.01	-0.024	-0.061	0.014	0.024	-0.066	-0.001	-0.022	-0.044	0.015	-0.02	0.008	-0.043	-0.086	-0.088	0.008	-0.042	-0.095	0.011	-0.001	-0.014	0.055	-0.105	-0.038	-0.032	0.064	-0.014	0.014
ABZR87_RS05725	ATP-binding protein	0.01	0.022	-0.003	0.03	0.046	-0.046	-0.102	-0.053	-0.039	-0.037	0.013	-0.048	-0.039	-0.04	0.019	-0.011	0.016	0.034	-0.087	-0.078	-0.023	-0.05	-0.162	-0.05	0.041	0.003	0.024	0.033	0.003	0.011	-0.013	0.016	-0.055	-0.078
ABZR87_RS05730	Mu transposase C-terminal domain-containing protein	0.016	0.067	0.023	-0.018	-0.005	0.053	0.037	-0.028	-0.028	-0.073	0.039	0.024	0.005	-0.013	-0.024	0.015	0.041	-0.009	0.002	-0.008	-0.028	0.029	-0.067	0.014	-0.02	0.058	-0.148	0.049	-0.012	-0.005	-0.051	-0.023	-0.014	-0.036
ABZR87_RS05735	TnsA endonuclease N-terminal domain-containing protein	0.07	0.08	0.045	0.075	0.057	0.042	0.087	-0.004	0.008	0.006	0.075	0.029	0.084	0.008	0.085	0.018	0	0.177	-0.051	0.02	-0.001	0.003	-0.055	-0.238	-0.037	0.159	0.135	0.115	0.079	0.034	0.012	-0.068	0.054	0.086
ABZR87_RS05740	AAA family ATPase	0.012	-0.128	0.067	-0.03	0.021	0.104	-0.098	0.027	0.042	0.138	0.026	0.026	-0.009	0.055	0.219	0.031	0.055	0.063	-0.045	-0.074	0.044	0.094	-0.017	0.011	0.065	0.201	-0.363	0.087	-0.058	0.06	-0.171	-0.115	-0.02	0.166
ABZR87_RS05745	metallophosphoesterase	-0.027	-0.014	0.035	-0.019	-0.044	0.061	-0.08	0.005	-0.016	0.009	-0.045	0.011	-0.022	0.041	-0.017	0.02	0.035	0.027	0.026	-0.007	0.003	-0.027	0.039	-0.063	0.005	0.001	-0.157	-0.053	-0.015	-0.017	-0.045	-0.068	-0.029	-0.106
ABZR87_RS05750	anti-phage dCTP deaminase	0.008	0.029	-0.044	-0.032	0.035	0.046	-0.034	0.008	-0.006	0.023	0.015	0.011	0.031	0.049	0.039	0.018	-0.048	0.039	0.019	0.035	0.029	0.067	-0.155	-0.056	0.023	-0.008	0.095	0.006	-0.007	0.005	0.02	0.056	0.034	0.062
ABZR87_RS05755	hypothetical protein	-0.069	0.033	-0.027	-0.061	0.056	0.09	-0.03	-0.015	-0.008	0	-0.052	0.021	-0.117	0.006	-0.011	0.03	0.021	-0.07	-0.05	-0.097	-0.098	0.03	-0.096	-0.105	-0.053	-0.033	0.14	-0.034	-0.006	-0.023	-0.006	0.089	0.062	-0.051
ABZR87_RS05760	hypothetical protein	-0.03	-0.033	-0.106	-0.075	-0.034	-0.073	-0.019	-0.073	-0.052	-0.077	0.029	-0.049	-0.14	-0.041	0	-0.097	-0.072	-0.066	-0.212	-0.047	-0.14	-0.071	-0.308	0.377	0.084	0.081	0.085	-0.062	-0.117	-0.007	-0.094	0.028	0.005	-0.02
ABZR87_RS05765	hypothetical protein	0.131	0.047	0.089	0.033	0.15	-0.088	0.102	-0.011	0.157	-0.097	0.058	-0.01	-0.095	0.049	0.033	0.07	0.073	0.084	-0.208	-0.012	-0.124	0.091	0.003	-0.068	-0.068	-0.03	0.222	-0.077	0.147	-0.079	-0.034	-0.11	0.132	-0.073
ABZR87_RS05770	IS3 family transposase	0.049	0	-0.113	0.054	-0.024	0.038	0.106	-0.018	-0.043	0.028	0.037	0.053	-0.095	-0.17	0.166	0.062	-0.058	-0.098	-0.027	-0.099	0.146	-0.075	-0.099	0.077	0.033	0.251	-0.025	0.016	-0.001	-0.091	0.053	0.002	-0.165	-0.051
ABZR87_RS05775	hypothetical protein	0.043	0.212	0.176	-0.153	0.165	-0.092	-0.295	0.076	-0.047	0.075	-0.137	-0.348	-0.086	-0.163	0.012	-0.039	0.018	0.227	-0.016	0.04	-0.1	0.099	-0.577	-0.025	0.249	0.134	0.237	-0.055	0.058	-0.024	0.277	0.118	-0.085	-0.101
ABZR87_RS05780	LysE family translocator	-0.049	0.016	-0.056	0.047	-0.043	0.052	0.073	0.011	0.013	-0.068	0.04	-0.003	-0.089	-0.068	0.093	-0.077	-0.048	-0.034	0.087	0.005	-0.038	0.005	0.013	-0.034	-0.061	0.109	0.045	-0.017	-0.001	0.027	0.082	0.143	-0.011	0.013
ABZR87_RS05785	LysR substrate-binding domain-containing protein	-0.001	-0.077	0.001	-0.011	-0.031	0.097	-0.016	0.04	-0.071	-0.023	-0.058	-0.003	-0.024	-0.052	-0.04	0.017	-0.09	-0.005	-0.044	-0.006	-0.005	-0.089	0.012	0.013	0.048	-0.013	-0.08	0.02	-0.027	-0.083	-0.07	0.082	0.048	0.03
ABZR87_RS05790	RidA family protein	0.081	0.198	-0.041	-0.078	-0.105	-0.119	0.061	-0.082	-0.144	-0.095	-0.069	-0.138	-0.151	0.134	0.084	-0.216	-0.038	-0.071	-0.238	-0.215	-0.157	-0.128	0.052	-0.113	-0.034	-0.115	-0.819	-0.148	-0.119	-0.139	-0.193	-0.168	-0.25	0.009
ABZR87_RS05795	GNAT family N-acetyltransferase	0.122	-0.008	0.126	0.037	0.224	0.071	-0.102	0.065	0.036	0.083	0.16	0.126	0.098	0.23	-0.024	-0.021	0.134	0.066	0.161	0.142	-0.071	-0.007	-0.366	-0.11	0.15	0.122	-0.051	0.013	0.086	0.092	0.073	0.018	0.1	-0.021
ABZR87_RS05800	FAD-binding oxidoreductase	0.114	0.031	0.117	0.094	0.146	0.109	-0.11	0.032	0.015	0.091	0.178	0.015	0.026	0.137	-0.01	0.077	-0.003	0.041	0.008	0.003	0.103	0.079	-0.201	-0.037	0.05	-0.114	-0.25	-0.052	-0.009	0.003	-0.212	0.026	-0.073	0.148
ABZR87_RS05805	aldehyde dehydrogenase family protein	-0.036	0.069	0.01	-0.134	0.002	-0.015	-0.001	-0.065	-0.023	-0.055	0.01	0.011	-0.056	-0.146	0.123	-0.025	-0.106	-0.039	-0.066	-0.072	-0.064	0.008	-0.354	-0.171	0.135	-0.057	-0.075	-0.09	0.066	-0.076	-0.131	-0.034	-0.12	0.009
ABZR87_RS05810	M20 aminoacylase family protein	-0.065	-0.181	-0.146	-0.051	0.049	-0.044	-0.148	-0.191	-0.127	-0.041	-0.17	-0.051	-0.224	0.09	-0.032	-0.079	0.006	-0.061	-0.128	-0.115	0.004	-0.115	-0.182	-0.042	-0.009	-0.186	-0.018	-0.083	-0.126	-0.013	0.009	-0.011	0.035	-0.036
ABZR87_RS05815	cupin domain-containing protein	0.181	0.015	0.203	0.12	0.207	0.158	-0.007	0.105	0.137	0.108	0.011	0.077	0.064	0.042	0.144	-0.092	0.077	-0.032	0.066	0.116	0.091	0.107	0.138	0.325	0.091	0.147	-0.078	0.07	0.349	0.127	-0.074	0.142	-0.082	0.413
ABZR87_RS05820	FAD-binding oxidoreductase	0.001	0.011	-0.123	0.098	-0.219	-0.087	-0.032	-0.073	-0.015	-0.184	-0.173	-0.021	-0.019	-0.05	-0.052	-0.11	-0.11	0	0.058	-0.155	-0.073	-0.076	0.136	-0.064	-0.015	0.142	0.011	-0.048	-0.088	-0.021	0.01	-0.056	-0.021	-0.063
ABZR87_RS05825	low-specificity L-threonine aldolase	0.079	-0.101	-0.123	0.126	0.26	0.278	-0.097	0.079	0.126	-0.029	0.193	0.104	-0.11	0.226	-0.245	0.14	0.227	0.02	0.128	0.2	0.103	0.049	0.129	-0.443	0.084	-0.249	-0.241	-0.005	0.082	0.291	-0.114	-0.069	-0.212	-0.121
ABZR87_RS05830	porin	0.083	0.138	0.156	0.055	0.125	-0.001	0.111	0.086	0.131	0.193	0.089	0.051	0.088	0.103	0.077	0.052	0.04	0.144	0.134	0.107	0.086	0.109	0.104	-0.289	0.185	0.04	0.118	0.093	0.119	0.106	-0.015	-0.04	-0.04	0.158
ABZR87_RS05835	4-hydroxythreonine-4-phosphate dehydrogenase	-0.05	0.072	-0.122	-0.026	-0.059	-0.005	0.238	-0.172	-0.05	0.069	0.073	-0.08	0.024	0.215	-0.078	-0.03	0.032	-0.012	-0.12	-0.192	0.116	-0.099	0.167	-0.074	-0.072	-0.001	-0.195	-0.078	-0.117	0.017	0.18	-0.057	0.107	-0.023
ABZR87_RS05840	4-hydroxythreonine-4-phosphate dehydrogenase PdxA	-0.152	-0.188	0.013	-0.122	0.099	0.053	-0.199	0.026	-0.099	-0.07	-0.079	-0.082	0.064	-0.123	-0.137	-0.043	-0.087	-0.011	-0.251	-0.45	0.068	-0.058	-0.721	-0.886	-0.026	-0.047	-0.365	-0.091	0.07	0.06	-0.253	-0.324	-0.263	0.387
ABZR87_RS05845	four-carbon acid sugar kinase family protein	-0.139	-0.101	-0.135	-0.039	0.002	0.022	-0.22	-0.176	0.009	-0.073	-0.062	-0.162	0.131	-0.122	-0.047	-0.128	-0.032	-0.085	-0.503	-0.217	-0.037	-0.067	-0.521	-0.175	-0.169	-0.148	-0.248	-0.131	-0.161	-0.139	-0.138	0.084	0.125	-0.186
ABZR87_RS05850	PLP-dependent aminotransferase family protein	-0.097	-0.122	-0.055	-0.164	0.091	-0.036	-0.167	-0.104	-0.063	0.075	0.017	0.038	-0.042	0.084	-0.006	-0.107	-0.031	-0.074	-0.249	-0.121	-0.053	0.035	0.075	-0.329	-0.013	0.022	-0.123	-0.093	0.001	0.052	0.101	0.052	0.085	0.133
ABZR87_RS05855	NAD-dependent succinate-semialdehyde dehydrogenase	0.05	-0.067	-0.073	-0.023	0.109	-0.073	0.126	-0.015	0.015	0.03	-0.05	0.062	-0.01	0.044	-0.028	0.179	0.043	0.064	0.011	0.117	-0.086	0.11	-0.088	0.175	0.052	0.04	0.107	0.023	0.005	0.128	-0.04	0.002	0.027	-0.065
ABZR87_RS05860	homoserine kinase	-0.072	-0.092	-0.097	-0.028	0.031	0.035	0.081	0.028	-0.177	-0.098	-0.058	0.035	-0.095	0.055	0.155	-0.131	0.004	-0.027	-0.28	-0.076	0.027	-0.016	-0.225	0.019	0.004	0.145	-0.23	-0.134	0.045	0.151	-0.152	-0.141	-0.093	-0.054
ABZR87_RS05865	threonine synthase	0.042	0.001	-0.019	0.054	0.076	0.045	0.033	0.026	0.063	0.036	0.13	0.023	0.104	-0.009	-0.036	0.01	0.104	0.061	0.101	0.012	0.009	0.005	0.066	-0.142	0.02	0.161	-0.048	0.113	0.069	0.076	-0.058	0.03	-0.007	-0.044
ABZR87_RS05870	FAD-binding oxidoreductase	0.079	-0.03	0.089	-0.049	0.121	0.054	-0.032	-0.022	0.117	0.005	-0.034	0.005	-0.033	-0.11	-0.133	-0.007	-0.003	0.064	-0.062	-0.019	-0.03	0.047	-0.282	-0.06	-0.055	-0.07	-0.214	-0.074	-0.033	0.16	0.076	0.017	-0.016	-0.01
ABZR87_RS05875	glyoxylate/hydroxypyruvate reductase A	0.01	-0.086	-0.022	-0.078	-0.099	-0.031	-0.188	-0.093	0.036	0.084	-0.075	-0.032	0.091	0.054	-0.122	-0.08	0.071	0.063	-0.208	-0.118	-0.118	-0.036	-0.358	-0.011	-0.107	-0.048	-0.191	-0.051	0.013	-0.054	-0.012	-0.075	-0.075	-0.177
ABZR87_RS05880	DSD1 family PLP-dependent enzyme	-0.142	-0.137	-0.107	-0.105	-0.197	-0.057	-0.199	-0.103	-0.024	-0.194	-0.381	-0.176	-0.056	0.053	-0.135	-0.17	-0.134	-0.037	-0.034	-0.091	-0.328	-0.107	-0.233	-0.376	-0.071	-0.17	-0.302	-0.152	-0.028	-0.096	-0.193	-0.035	-0.05	0.093
ABZR87_RS05885	ABC transporter substrate-binding protein	0.17	0.255	0.179	-0.11	0.205	0.062	0.25	0.078	0.056	-0.063	0.188	-0.099	-0.139	-0.024	0.2	0.111	0.063	-0.003	0.078	0.274	-0.004	0.066	0.045	-0.378	0.253	0.414	-0.261	0.162	0.123	0.014	-0.208	0.177	-0.097	0.206
ABZR87_RS05890	amino acid ABC transporter permease	0.111	0.032	0.108	-0.05	-0.029	0.011	0.009	0.068	-0.052	-0.001	-0.094	0.025	0.171	0.163	0.026	-0.063	-0.054	0.049	-0.001	0.033	-0.008	-0.065	-0.1	-0.186	0.061	-0.033	0.255	0.04	0.016	-0.003	0.087	0.123	0.11	0.062
ABZR87_RS05895	amino acid ABC transporter ATP-binding protein	0.021	-0.066	-0.003	-0.121	0.18	0.065	0.115	0.009	0.116	0.215	0.114	0.214	-0.09	-0.036	0.151	0.001	0.026	-0.034	-0.049	0.101	-0.04	0.048	0.047	-0.162	0.073	-0.08	0.454	-0.153	0.004	0.083	0.029	-0.065	0.146	-0.057
ABZR87_RS05900	methyl-accepting chemotaxis protein	0.094	0.091	0.152	0.089	0.111	0.057	-0.042	0.038	-0.022	0.133	0.103	0.147	0.007	0.07	0.067	0.139	-0.025	0.023	-0.08	0.036	-0.055	0.032	0.179	-0.101	0.08	0.205	-0.108	0.14	-0.054	0.158	0.105	0.126	0.145	0.152
ABZR87_RS05905	FAD-dependent monooxygenase	0.059	0.027	-0.062	-0.08	0.057	0.016	0.069	-0.065	-0.016	-0.04	0.044	-0.072	0.041	-0.066	0.093	-0.045	0.055	0.011	0.009	-0.05	0.013	-0.061	-0.05	0.002	0.05	-0.09	0.038	0.068	0.029	0.035	-0.118	-0.085	-0.088	0.012
ABZR87_RS05910	DUF1145 domain-containing protein	0.03	-0.204	-0.111	-0.183	0.033	0.126	0.04	-0.097	0.054	-0.073	0.071	-0.501	-0.062	-0.219	-0.006	0.044	0.154	0.054	-0.017	0.113	-0.168	-0.178	0.021	0.451	-0.19	-0.19	-0.335	-0.086	-0.069	0.117	-0.11	0.27	0.105	0.08
ABZR87_RS05915	patatin-like phospholipase family protein	0.002	-0.02	0.099	0.171	0.309	0.099	0.261	-0.007	0.018	-0.04	0.025	-0.029	-0.061	-0.151	-0.06	0.098	0.099	0.082	0.037	0.129	0.194	-0.027	0.33	-0.492	-0.134	-0.5	0.188	-0.132	-0.08	-0.186	0.085	0.333	0.053	-0.201
ABZR87_RS05920	zinc-binding alcohol dehydrogenase family protein	0.076	0.23	0.029	-0.01	0.142	0.075	0.101	-0.028	0.157	0.075	0.186	0.098	0.056	0.129	-0.067	0.099	0.12	0.016	0.006	0.137	0.068	-0.118	0.279	0.155	0.354	0.068	0.211	0.047	-0.107	0.012	-0.11	0.01	0.071	-0.112
ABZR87_RS05925	LysR family transcriptional regulator	-0.126	-0.289	-0.066	-0.274	-0.304	-0.487	-0.344	-0.46	-0.251	-0.384	-0.216	-0.205	0.007	-0.085	-0.155	-0.312	-0.161	-0.164	0.168	-0.336	-0.15	-0.236	-0.092	0.263	-0.555	-0.698	-0.241	-0.119	-0.402	-0.083	-0.265	-0.388	0.283	-0.317
ABZR87_RS05930	RNA repair transcriptional activator RtcR	0.006	0.043	0.123	0.16	-0.034	0.01	0.002	-0.001	-0.156	-0.03	0.092	-0.159	-0.145	-0.11	-0.097	-0.001	-0.08	0.104	-0.166	-0.201	0.058	0.062	0.127	-0.003	0.015	0.046	0.052	-0.059	-0.062	-0.028	0.004	-0.153	-0.134	-0.019
ABZR87_RS05935	zinc-ribbon domain-containing protein	0.023	0.2	-0.177	0.107	0.123	-0.029	0.023	-0.121	0.039	-0.148	0.363	0.14	0.171	0.193	0.323	0.115	0.056	0.06	0.249	-0.223	-0.222	0.043	-0.636	-0.941	0.076	0.267	-0.098	-0.043	-0.023	-0.008	0.087	0.137	0.248	0.144
ABZR87_RS05940	RtcB family protein	0.306	0.205	0.276	0.03	0.027	-0.072	0.33	0.133	0.15	0.147	0.093	0.233	-0.014	-0.068	0.147	0.008	0.01	0.119	0.141	0.087	0.008	0.135	0.452	0.439	0.061	0.12	-0.106	0.01	0.084	0.088	-0.218	-0.014	-0.075	0.237
ABZR87_RS05945	hypothetical protein	0.027	-0.033	-0.159	0.079	-0.087	-0.037	-0.314	0.009	-0.119	0.062	0.174	-0.059	0.383	0.378	0.048	0.145	-0.032	-0.024	-0.153	-0.044	-0.064	-0.104	-0.58	-0.38	-0.029	-0.089	-0.149	0.137	0.057	0.004	-0.094	0.101	0.019	0.074
ABZR87_RS05950	nucleotidyltransferase domain-containing protein	-0.064	-0.011	0.004	-0.072	-0.055	-0.082	0.157	-0.023	-0.077	-0.002	0.018	-0.064	-0.211	-0.073	0.055	-0.123	0.149	-0.069	-0.076	0.032	-0.021	0.01	-0.241	-0.156	-0.02	-0.026	0.045	-0.134	0.11	0.034	-0.035	0.041	0.015	-0.185
ABZR87_RS05955	RNA 3'-terminal phosphate cyclase	0.122	-0.354	0.173	0.229	-0.1	-0.083	0.014	-0.188	-0.044	0.034	0.016	0.049	0.199	0.19	0.026	0.062	-0.099	0.186	-0.227	-0.288	-0.015	0.12	0.385	-0.579	0.158	0.07	0.425	0.281	-0.09	-0.11	-0.179	0.225	0.266	-0.347
ABZR87_RS05960	thiamine pyrophosphate-requiring protein	0.162	0.021	-0.049	0.002	0.025	-0.004	-0.12	-0.146	0.047	-0.104	0.061	0.143	0.001	-0.127	0.05	0.011	-0.351	-0.355	-0.175	0.075	0.103	0.005	-0.352	-0.584	-0.078	0.114	0.278	0.156	0.028	0.034	-0.228	0.026	-0.1	-0.003
ABZR87_RS05965	hemerythrin domain-containing protein	0.533	0.832	-0.108	-0.024	-0.37	-0.065	0.929	0.279	0.485	0.023	0.648	-0.351	0.192	0.739	0.365	-0.349	0.751	-0.16	-0.31	0.506	1.186	0.82	-0.059	0.368	0.475	-2.697	1.055	0.274	0.846	-0.321	0.416	0.703	0.182	0.151
ABZR87_RS05970	PRC-barrel domain-containing protein	0.158	-0.114	-0.413	0.274	-0.365	-0.447	-0.252	0.002	-0.197	-0.022	-0.05	-0.037	-0.259	-0.114	0.055	-0.349	-0.209	-0.518	-0.395	-0.646	0.07	0.148	0.002	-1.098	0.189	-0.123	-0.14	-0.068	-0.485	-0.231	0.194	0.147	-0.098	0.097
ABZR87_RS05980	glyoxalase superfamily protein	-0.396	0.224	-0.333	-0.13	-0.058	-0.024	-0.185	0.087	0.123	-0.199	-0.146	0.387	0.219	-0.074	-0.09	-0.006	-0.251	0.035	0.248	-0.038	0.102	-0.159	0.451	0.021	0.213	0.399	0.146	0.127	0.245	-0.188	-0.306	-0.041	-0.311	0.427
ABZR87_RS05985	PLP-dependent aminotransferase family protein	-0.06	-0.118	-0.043	-0.184	-0.04	-0.166	-0.138	-0.098	-0.015	-0.066	-0.058	-0.026	-0.078	-0.036	-0.019	-0.07	-0.267	-0.122	-0.041	0.072	-0.05	0.004	0.055	0.073	0.017	0.027	-0.353	-0.186	-0.047	-0.015	0.046	0.038	0.167	-0.245
ABZR87_RS05990	AraC family transcriptional regulator	-0.315	-0.253	-0.337	0.009	-0.129	-0.147	0.159	-0.096	-0.574	-0.203	-0.637	-0.505	-0.364	-0.004	0.015	-0.202	-0.604	-0.22	-0.45	-0.159	-0.112	-0.539	-0.728	-0.334	-0.865	-1.452	1.065	-0.028	-0.038	-0.302	0.363	0.34	0.139	-0.121
ABZR87_RS05995	VOC family protein	0	-0.043	0.448	0.347	-0.226	0.265	0.339	0.098	-0.094	0.101	-0.082	-0.115	0.09	-0.131	-0.128	-0.1	0.052	-0.036	0.078	-0.007	-0.118	-0.023	0.382	-0.887	0.461	0.23	-0.377	-0.214	0.224	0.271	0.064	-0.053	0.137	0.162
ABZR87_RS06000	hypothetical protein	0.081	-0.031	0.048	0.056	-0.09	-0.045	0.046	-0.012	-0.047	0.074	0.041	-0.127	0.068	-0.095	-0.078	-0.062	-0.082	-0.022	0.044	0.061	0.066	-0.1	-0.156	0.059	-0.016	-0.11	-0.166	0.054	-0.017	0.062	-0.02	0.145	-0.096	-0.324
ABZR87_RS06005	MFS transporter	-0.052	0.027	-0.015	0.094	-0.053	-0.047	0.042	-0.01	-0.083	0.206	-0.015	0.059	-0.118	0.036	-0.019	-0.091	-0.023	0.135	-0.108	0.06	0.005	-0.092	0.129	-0.202	-0.033	0.041	-0.141	-0.065	-0.08	-0.057	0.023	0.08	0.038	-0.04
ABZR87_RS06010	glutathione binding-like protein	-0.146	0.011	0.116	-0.024	0.072	-0.1	-0.324	-0.134	-0.158	-0.021	-0.219	-0.131	-0.131	-0.02	-0.056	-0.293	-0.056	-0.111	-0.111	-0.134	-0.238	-0.169	-0.075	-0.086	-0.189	-0.105	0.36	-0.145	-0.127	-0.22	0.092	-0.063	0.033	0.018
ABZR87_RS06015	low temperature requirement protein A	-0.074	0.053	-0.083	-0.082	-0.079	-0.213	-0.176	-0.138	-0.207	0.003	-0.138	-0.218	-0.222	-0.099	-0.107	0.032	-0.051	-0.143	-0.065	-0.082	-0.239	-0.185	-0.219	0.222	-0.147	-0.373	-0.279	-0.069	-0.208	-0.229	-0.259	-0.167	-0.014	-0.068
ABZR87_RS06020	LysE family translocator	0.076	0.226	-0.026	0.125	0.301	-0.034	0.231	-0.031	-0.082	0.158	-0.046	-0.027	-0.078	-0.083	0.098	0.002	-0.042	0.043	-0.041	0.045	-0.15	-0.12	-0.223	-0.024	-0.011	-0.064	0.051	-0.18	0.111	-0.015	0.167	-0.107	-0.285	-0.041
ABZR87_RS06025	DMT family transporter	-0.052	-0.116	0.018	-0.022	-0.069	0.044	-0.131	0.12	0.046	-0.026	0.169	-0.083	0.04	0.037	-0.045	-0.052	0.04	-0.035	0.037	0.074	-0.018	-0.037	-0.448	0.152	0.085	-0.467	0.234	0.154	0.048	-0.058	0.13	-0.036	0.057	0.149
ABZR87_RS06030	AraC family transcriptional regulator	-0.486	-0.352	-0.747	-1.984	-0.716	-0.595	-1.925	-1.535	-0.393	-0.365	-1.205	-2.193	-0.161	-0.317	-1.32	-1.775	-0.153	-0.674	0.448	-0.178	-0.252	-0.621	1.027	-4.739	-1.151	0.046	-0.406	0.129	0.334	-0.203	1.116	0.2	-0.77	-2.176
ABZR87_RS06035	DUF427 domain-containing protein	0.074	0.062	0.043	0.089	-0.036	0.001	0.165	-0.116	0.131	0.017	0.092	0.061	-0.125	0.039	-0.05	0.176	0.008	0.05	-0.142	0.258	0.07	0.063	0.104	-0.091	-0.065	0.046	0.062	0.004	-0.041	0.108	-0.025	0.014	-0.089	-0.112
ABZR87_RS06040	ammonium transporter	-0.153	-0.301	-0.217	-0.038	0.106	-0.156	-0.111	-0.201	-0.142	-0.216	-0.283	-0.095	-0.053	0.037	-0.033	0.039	-0.12	0.03	0.179	-0.009	-0.25	0.126	-0.347	-0.291	-0.162	-0.555	-0.112	0.057	-0.039	0.074	-0.207	-0.256	-0.078	-0.144
ABZR87_RS06045	hypothetical protein	0.008	0.033	0.202	-0.157	-0.154	0.063	-0.183	0.09	-0.054	-0.096	0.011	-0.05	0.317	0.51	-0.104	-0.353	0.728	0.949	-0.665	-0.306	0.863	0.835	-0.537	0.505	0.082	0.176	0.25	-0.186	0.138	0.026	-0.109	0.184	-0.109	-0.312
ABZR87_RS06050	fused isobutyryl-CoA mutase/GTPase IcmF	-0.018	-0.114	-0.083	-0.04	0.002	-0.01	-0.116	-0.018	-0.051	-0.039	0.035	-0.031	-0.046	0.086	-0.021	-0.03	-0.036	-0.125	0.108	0.148	-0.05	-0.202	-0.24	0.141	-0.034	-0.071	0.239	0.014	-0.002	0.003	0.153	0.021	0.23	0.08
ABZR87_RS06055	aspartate/glutamate racemase family protein	-0.116	-0.05	0.116	-0.114	-0.245	-0.075	-0.526	-0.195	-0.217	-0.051	-0.314	0.084	-0.182	-0.142	0.083	-0.03	-0.167	-0.174	0.058	-0.382	-0.233	-0.061	0.049	-0.644	-0.046	0.12	0.054	-0.087	-0.129	-0.338	-0.036	-0.67	0.18	-0.011
ABZR87_RS06060	ABC transporter permease	0.302	0.317	0.203	0.254	0.15	0.052	-0.179	0.215	0.103	0.14	0.133	0.189	0.19	0.382	0.102	0.192	0.078	-0.073	-0.037	0.065	0.031	0.276	-0.085	0.339	0.189	-0.308	-0.115	0.261	0.428	0.141	0.302	0.449	0.558	0.379
ABZR87_RS06065	ABC transporter permease	0.175	-0.085	0.023	0.022	0.076	-0.083	0.133	0.111	0.103	0.087	-0.049	0.051	0.282	0.025	0.01	-0.033	-0.042	0.05	0.135	-0.021	0.12	0.057	-0.142	-0.142	0.198	-0.141	0.251	0.074	0.092	0.167	-0.126	0.138	-0.216	-0.222
ABZR87_RS06070	extracellular solute-binding protein	0.215	0.093	-0.132	-0.139	-0.208	0.014	-0.099	0.179	0.035	0.048	-0.075	-0.014	0.048	-0.046	-0.032	0.004	0.047	-0.01	-0.019	0.048	0.117	0.092	0.022	0.058	0.062	-0.346	0.042	0.227	-0.043	0.002	-0.073	0.012	0.097	0.21
ABZR87_RS06075	ABC transporter ATP-binding protein	0.281	0.042	0.105	-0.053	0.076	0.022	-0.051	0.082	0.187	0.067	0.062	0.166	0.137	-0.022	0.293	0.283	-0.138	-0.078	-0.223	0.111	0.088	-0.148	-0.792	0.209	-0.004	-0.353	0.126	0.112	-0.14	0.136	0.071	-0.101	-0.292	-0.446
ABZR87_RS06080	porin	-0.001	0.188	-0.052	0.045	-0.029	-0.053	0.1	0.076	-0.055	0.031	-0.109	-0.116	0	-0.097	-0.059	-0.006	0.011	-0.028	-0.055	-0.11	0.083	0.009	0.214	0.134	-0.056	-0.22	0.19	0.039	0.037	0.057	-0.012	0.05	0.036	-0.011
ABZR87_RS06085	GntR family transcriptional regulator	0.035	0.014	-0.119	-0.092	-0.029	0.074	0.032	-0.076	-0.029	-0.108	0.081	-0.031	0.006	0.076	0.065	-0.027	-0.014	-0.011	-0.103	-0.035	-0.085	-0.115	-0.316	0.047	0.036	-0.053	-0.122	-0.138	0.006	0.091	0.04	0.015	0.063	-0.138
ABZR87_RS06090	YoaK family protein	-0.235	0.088	-0.37	0.164	-0.352	-0.253	-0.568	0.017	-0.273	-0.109	0.32	-0.012	0.244	0.001	0.081	0.022	-0.289	0.051	-0.091	0.118	-0.353	-0.239	-0.146	-0.549	-0.133	0.622	-0.752	-0.326	0.013	-0.229	0.168	-0.448	-0.107	-0.368
ABZR87_RS06095	amidohydrolase	0.11	0.12	0.001	-0.117	0.194	-0.007	-0.123	-0.044	-0.072	0.008	-0.082	-0.113	0.097	-0.028	0.009	-0.107	-0.104	-0.095	0.066	-0.34	-0.132	-0.049	0.075	-0.195	-0.068	0.122	-0.415	-0.074	0.006	-0.114	-0.07	0.15	0.007	0.007
ABZR87_RS06100	DoxX family protein	0.133	-0.135	0.15	0.098	0.091	0.126	-0.641	-0.27	-0.059	0.386	0.219	-0.073	-0.158	-0.069	-0.172	-0.159	0.248	0.015	0.301	0.223	0.04	0.125	0.415	-0.928	-0.088	-0.257	0.136	0.083	0.243	-0.469	0.073	0.461	-0.078	-0.036
ABZR87_RS06105	XapX domain-containing protein	-0.089	-0.027	-0.12	0.08	0.059	0.007	0.185	0.056	0.05	-0.279	0.046	0.072	0.068	0.037	0.021	0.039	0.146	-0.031	0.203	0.036	-0.019	-0.051	0.173	-0.201	-0.027	0.157	0.283	-0.046	-0.03	-0.155	0.249	-0.096	-0.011	-0.17
ABZR87_RS06110	alpha/beta hydrolase	0.008	-0.257	0.029	-0.321	-0.046	0.105	-0.233	0.128	0.143	-0.078	-0.102	-0.221	0.153	-0.048	0.149	0.034	0.173	0.117	-0.018	0.162	-0.05	0.071	-0.447	-0.057	0.198	0.273	0.141	0.069	-0.033	-0.173	0.393	0.202	0.028	0.015
ABZR87_RS06115	hydrolase	0.201	0.125	0.168	-0.004	0.18	0.256	-0.067	0.077	0.16	0.119	0.084	0.249	0.114	0.145	0.223	-0.026	0.18	0.064	-0.089	0.222	0.141	0.055	-0.303	0.275	0.176	0.326	-0.228	0.235	0.127	0.2	0.139	0.154	0.064	0.174
ABZR87_RS06120	LysR family transcriptional regulator	-0.038	0.084	-0.023	-0.055	-0.137	-0.039	-0.234	0.136	0.079	0.035	-0.002	0.11	0.037	-0.029	0.04	-0.008	-0.03	0.123	-0.034	-0.001	0.045	-0.066	-0.191	0.094	0.013	-0.104	-0.151	0.038	0.003	0.108	0.019	0.154	0.069	-0.045
ABZR87_RS06125	3-hydroxybutyryl-CoA dehydrogenase	0.356	0.231	0.077	0.272	0.333	0.214	-0.29	0	0.181	0.141	0.058	0.219	0.021	0.115	0.257	0.391	-0.085	0.238	-0.131	0.066	0.101	0.242	0.13	1.075	0.216	0.083	0.812	0.294	0.152	0.294	0.175	0.505	0.073	0.192
ABZR87_RS06130	thioesterase family protein	0.116	-0.058	0.015	-0.058	-0.082	0.011	0.145	-0.245	-0.086	-0.348	-0.435	-0.304	0.014	-0.278	-0.677	-0.267	-0.351	-0.378	-0.506	-0.033	-0.628	-0.333	-0.278	0.412	-0.072	-0.544	-0.519	-0.344	-0.338	0.043	0.092	-0.588	-0.28	-0.598
ABZR87_RS06135	PhzF family phenazine biosynthesis protein	0.02	-0.12	-0.066	0.1	0.164	0.061	-0.1	0.147	0.006	0.118	-0.17	-0.089	0.139	-0.177	0.065	0.067	-0.06	0.199	0.004	0.07	0.003	-0.063	0.056	-0.172	0.08	-0.003	0.178	0.163	-0.047	-0.004	0.115	0.118	0.148	-0.501
ABZR87_RS06140	GNAT family N-acetyltransferase	0.35	0.118	0.003	-0.172	0.26	0.127	0.298	0.303	0.199	0.13	0.122	0.03	0.104	0.081	0.527	-0.04	0.246	0.129	0.069	0.145	-0.093	0.153	0.084	0.539	-0.338	-0.114	-0.888	0.353	0.009	0.131	0.162	0.111	0.03	0.118
ABZR87_RS06145	XRE family transcriptional regulator	-0.066	0.114	0.142	-0.266	-0.011	0.038	0.117	-0.265	-0.128	0.046	0.045	0.16	-0.044	0.209	0.002	0.063	-0.159	0.088	-0.052	0.24	0.034	0.105	-0.081	0.691	0.13	-0.081	-0.939	0.103	0.115	-0.26	0.097	0.101	0.035	-0.037
ABZR87_RS06150	NADP-dependent oxidoreductase	-0.051	-0.16	-0.026	0.034	0.092	0.047	0.046	-0.069	-0.064	0.044	0.099	-0.045	0.076	0.044	0.006	-0.07	-0.026	-0.035	-0.014	-0.107	-0.124	-0.071	-0.192	0.463	-0.039	-0.64	0.302	-0.006	0.013	-0.13	0.055	-0.081	-0.203	-0.274
ABZR87_RS06155	DUF1254 domain-containing protein	0.041	-0.26	-0.044	0.059	0.074	0.034	0.199	0.162	-0.035	0.079	-0.308	0.08	0.373	0.232	0.15	0.05	0.312	0.259	-0.325	-0.265	0.21	0.163	0.092	0.073	0.014	0.101	-0.001	0.09	-0.046	-0.099	-0.074	-0.133	0.205	0.137
ABZR87_RS06160	nitronate monooxygenase family protein	0.128	0.194	-0.095	0.099	0.119	0.114	-0.059	0.059	0.022	-0.093	-0.065	-0.071	-0.109	0.039	0.093	0.033	-0.026	-0.08	0.236	0.366	-0.125	-0.098	0.144	0.259	-0.267	-0.059	0.183	0.278	0.098	0.044	0.212	0.307	0.053	-0.081
ABZR87_RS06165	type 1 glutamine amidotransferase domain-containing protein	0.301	0.734	-0.115	0.753	-0.216	-0.164	-0.604	-0.348	0.412	-0.424	-0.032	0.264	-0.197	0.324	-0.08	-0.028	-0.069	-0.038	0.471	0.241	-0.436	0.028	0.8	0.053	0.254	0.042	0.705	-0.394	0.308	-0.067	0.035	0.416	-0.081	0.431
ABZR87_RS06170	alpha/beta hydrolase	0.402	0.121	0.125	0.236	0.242	0.114	0.07	0.228	0.319	0.104	0.152	0.34	-0.08	0.052	0.25	0.11	0.019	-0.001	0.336	0.448	0.149	0.187	0.376	0.25	0.24	0.415	0.296	0.207	0.248	0.022	-0.027	0.034	-0.101	-0.254
ABZR87_RS06175	Fe2+-dependent dioxygenase	0.074	0.251	-0.202	-0.017	-0.015	0.013	-0.172	0.073	-0.264	0.028	-0.096	0.145	0.065	-0.306	0.04	-0.14	0.176	-0.045	0.023	0.015	-0.041	-0.129	-0.129	-0.433	-0.195	-0.571	0.283	0.037	-0.09	-0.12	0.029	0.198	0.083	-0.222
ABZR87_RS06180	tetratricopeptide repeat protein	0.077	0.079	-0.079	-0.199	-0.081	0.123	-0.126	-0.085	-0.131	-0.057	-0.199	-0.236	0.092	0.065	-0.139	-0.019	0.038	-0.024	-0.041	-0.119	-0.371	-0.024	-0.457	-0.199	-0.014	0.152	-0.134	0.003	-0.218	0.065	0.084	-0.245	-0.069	0.006
ABZR87_RS06185	TonB-dependent siderophore receptor	0.136	0.077	-0.039	0.075	0.225	0.065	-0.044	0.194	0.1	0.145	0.018	0.129	-0.021	0.049	0.052	0.029	0.101	0.047	0.016	0.147	0.01	0.111	0.175	0.186	0.03	-0.137	-0.211	0.157	0.065	0.143	-0.02	0.149	0.008	-0.069
ABZR87_RS06190	enoyl-CoA hydratase/isomerase family protein	0.083	-0.15	0.146	0.144	0.078	0.501	0.413	0.082	0.192	0.572	-0.364	-0.19	-0.089	0.35	0.454	0.286	0.358	0.43	0.461	0.609	0.098	0.386	-1.818	-1.526	0.267	-0.229	-0.756	0.284	-0.027	0.271	-0.214	-0.235	0.188	-0.123
ABZR87_RS06195	acyclic terpene utilization AtuA family protein	0.062	0.084	-0.102	-0.214	-0.162	0.013	-0.23	-0.017	0.167	0.1	0.079	0.04	0.022	-0.244	0.078	-0.2	0.078	-0.021	-0.076	0.065	-0.089	-0.139	-0.156	0.033	0.067	-0.24	0.056	0.176	-0.079	0.114	-0.066	-0.05	-0.079	-0.07
ABZR87_RS06200	acyl-CoA dehydrogenase family protein	0.335	0.095	0.243	0.389	0.127	0.212	0.154	0.182	0.188	0.198	-0.123	0.141	0.219	-0.001	0.252	0.203	0.139	0.342	0.114	0.308	0.016	0.132	0.628	0.085	0.154	-0.049	-0.03	0.493	0.193	0.161	0.253	0.254	-0.275	-0.004
ABZR87_RS06205	SDR family oxidoreductase	0.059	0.226	0.272	-0.085	0.029	-0.094	0.003	0.049	0.223	-0.042	0.082	-0.049	0.209	-0.141	-0.067	0.231	0.311	0.316	0.199	-0.016	0.126	0.1	0.659	0.158	-0.233	-0.029	-0.526	0.112	-0.024	-0.117	0.185	0.191	-0.226	-0.083
ABZR87_RS06210	carboxyl transferase domain-containing protein	-0.018	-0.15	0.194	0.045	-0.032	0.037	0.084	-0.037	0.234	0.047	-0.159	-0.078	-0.2	-0.188	0.151	0.107	-0.185	0.048	0.238	0.199	-0.041	-0.075	0.547	-0.063	0.221	-0.05	0.313	0.169	0.008	0.05	0.104	0.28	-0.358	-0.157
ABZR87_RS06215	acyl-CoA dehydrogenase family protein	-0.052	0.074	0.104	0.094	0.232	-0.196	0.164	0.159	0.082	-0.078	0.026	0.063	0.527	0.073	-0.012	0.038	0.102	-0.036	0.408	0.148	0.126	-0.066	-0.424	-0.482	0.05	0.219	0.34	0.043	0.108	-0.045	0.196	0.255	0.202	0.06
ABZR87_RS06220	biotin carboxylase N-terminal domain-containing protein	-0.157	0.112	-0.051	-0.032	-0.053	0.045	-0.176	0.038	-0.091	-0.054	-0.234	-0.045	-0.37	-0.328	-0.177	-0.027	0.013	0.025	0.255	0.06	0.054	0.096	0.098	0.025	0.132	0.094	0.567	0.217	-0.22	-0.171	0.36	0.472	-0.165	-0.311
ABZR87_RS06225	AMP-binding protein	-0.02	-0.033	0.028	-0.029	0.273	0.053	0.052	0.134	0.074	0.331	0.189	-0.068	-0.213	-0.042	0.026	0.225	0.011	0.011	-0.074	0.088	0.005	0.142	0.062	-0.103	0.052	0.077	0.203	0.269	-0.1	-0.263	-0.051	0.339	0.128	0.284
ABZR87_RS06230	TetR/AcrR family transcriptional regulator	-0.076	-0.016	0.063	-0.161	-0.191	-0.148	-0.622	-0.657	-0.025	0.245	-0.292	-0.186	0.174	-0.339	-0.295	-0.104	-0.054	-0.099	0.47	-0.025	-0.284	-0.23	-0.934	0.582	-0.224	0.43	0.437	0.127	-0.12	0.01	-0.085	0.415	-0.075	0.066
ABZR87_RS06235	MBL fold metallo-hydrolase	-0.259	-0.326	-0.15	-0.255	-0.182	-0.339	-0.032	-0.341	-0.092	-0.265	-0.137	-0.438	-0.413	-0.163	-0.056	-0.176	-0.176	-0.097	-0.056	-0.086	-0.036	-0.239	-0.427	0.414	-0.282	-0.052	-1.075	-0.446	-0.261	-0.513	-0.177	0.045	-0.006	-0.445
ABZR87_RS06245	YbaK/EbsC family protein	0.174	-0.04	-0.396	-0.188	0.199	0.153	-0.207	0.139	-0.075	0.061	0.156	0.117	0.261	-0.235	0.363	0.288	-0.106	0.248	-0.202	0.223	-0.033	0.188	0.147	0.105	-0.053	-0.324	-0.629	0.149	0.098	0.124	-0.245	0.336	-0.12	-0.391
ABZR87_RS06250	hydroxymethylglutaryl-CoA lyase	0.196	-0.274	0.288	-0.245	0.343	-0.208	-0.231	-0.036	0.08	0.253	-0.095	-0.401	0.242	0.386	-0.019	-0.19	-0.437	0.156	0.671	0.657	-0.314	-0.526	0.919	0.976	-0.006	0.091	2.17	0.359	-0.165	0.271	1.509	1.278	1.51	0.645
ABZR87_RS06255	glyoxylate/hydroxypyruvate reductase A	-0.138	-0.002	-0.262	-0.109	0.376	-0.448	0.07	0.195	0.042	0.237	0.149	-0.107	0.412	0.035	-0.07	-0.261	-0.148	-0.215	0.086	-0.358	-0.357	-0.164	-0.551	0.386	-0.139	-0.845	0.037	-0.08	-0.196	-0.197	0.074	-0.046	0.323	-0.578
ABZR87_RS06260	acetyl/propionyl/methylcrotonyl-CoA carboxylase subunit alpha	-0.059	0.078	0.053	0.149	-0.071	0.024	0.394	0.518	-0.073	0.001	0.239	0.112	0.016	-0.154	0.195	0.069	-0.047	-0.008	0.344	0.152	0.181	-0.112	-0.214	-0.452	-0.089	-0.008	-0.399	-0.398	0.089	-0.138	0.021	-0.049	-0.315	-0.069
ABZR87_RS06265	biotin synthase BioB	-0.162	-0.414	-0.338	0.086	-0.158	-0.654	-0.425	-0.136	-0.279	0.087	-1.198	-0.731	0.159	0.182	-0.456	-0.28	-0.033	0.215	-1.93	-1.631	0.127	-0.11	-3.484	-3.462	-0.642	-1.226	-3.12	-1.54	-0.394	-0.069	-1.835	-1.98	0.349	0.217
ABZR87_RS06270	enoyl-CoA hydratase/isomerase family protein	0.285	0.252	0.309	0.349	0.206	-0.069	0.701	0.379	0.177	0.645	0.175	0.129	-0.034	0.021	-0.43	-0.046	0.503	0.037	0.442	0.084	0.144	0.362	-1.194	-0.349	-0.176	-0.052	-1.035	-0.624	-0.211	-0.074	0.219	0.571	0.251	0.849
ABZR87_RS06275	prolyl oligopeptidase family serine peptidase	-0.047	-0.023	-0.186	-0.252	-0.176	0.062	-0.009	-0.007	-0.102	-0.139	-0.085	-0.258	-0.384	-0.364	-0.229	-0.049	-0.102	-0.166	0.066	-0.044	-0.198	-0.069	0.439	0.708	-0.345	-0.345	-0.424	-0.504	-0.189	-0.306	-0.088	-0.062	0.14	0.039
ABZR87_RS06280	carboxyl transferase domain-containing protein	0.323	-0.029	0.293	0.46	0.038	0.151	0.444	0.39	0.04	0.244	0.435	0.177	-0.024	-0.059	0.218	0.315	0.212	-0.005	-0.088	-0.258	0.113	0.214	-1.068	-1.958	-0.344	-0.908	-2.078	-0.52	0.187	-0.053	0.103	0.166	0.23	0.145
ABZR87_RS06285	YchJ family protein	0.067	0.008	-0.111	-0.095	-0.098	-0.02	0.036	0.098	-0.087	-0.015	-0.043	-0.002	-0.008	0.224	0.139	0.033	0.179	0.062	-0.288	-0.248	-0.101	0.281	-0.759	-1.424	-0.216	-0.245	0.339	-0.163	-0.157	-0.041	0.184	-0.207	0.176	0.361
ABZR87_RS06290	HAD family phosphatase	0.218	0.231	0.257	0.561	-0.021	-0.173	0.49	0.441	0.3	0.204	0.308	0.328	0.581	0.254	-0.465	0.179	0.166	-0.071	-0.273	-0.194	0.214	0.305	-0.008	-0.208	0.464	-0.617	-0.736	0.041	0.053	0.211	0.363	0.36	0.455	0.396
ABZR87_RS06295	acyl-CoA dehydrogenase family protein	-0.245	0.128	-0.22	-0.076	-0.601	-0.358	0.442	0.006	0.039	-0.046	0.367	-0.477	-0.238	-0.314	-0.167	-0.173	0.21	-0.278	-0.929	-0.585	-0.36	-0.226	-1.138	0.286	-0.376	-0.775	-0.788	-0.342	-0.157	-0.188	-0.113	-0.234	0.012	0.046
ABZR87_RS06300	SDR family oxidoreductase	-0.137	0.192	0.176	-0.184	-0.044	-0.44	-0.904	0.289	-0.182	0.196	-0.283	0.066	0.582	0.375	-0.343	-0.088	-0.019	0.3	-0.592	-0.142	0.326	-0.33	-0.768	-0.194	-0.298	-0.277	-0.19	-0.071	-0.666	-0.067	0.243	-1.029	0.168	-0.318
ABZR87_RS06305	acetyl-CoA C-acetyltransferase	0.313	-0.079	0.361	-0.054	-0.099	0.097	-0.374	0.09	0.17	0.548	-0.254	0.185	0.373	0.519	0.144	0.093	0.199	0.236	-0.712	-0.241	0.406	0.223	-0.331	-0.074	-0.081	-0.551	-0.117	0.101	0.229	-0.222	0.04	0.329	0.249	0.057
ABZR87_RS06310	carbonate dehydratase	-0.101	-0.304	-0.194	-0.012	-0.358	-0.345	0.355	0.174	0.129	0.358	-0.329	-0.166	0.245	0.251	-0.009	-0.205	-0.198	0.197	-1.57	-0.633	-0.303	0.28	-0.224	-0.955	-0.25	-0.3	-0.795	-0.249	0.127	-0.003	-0.111	0.14	-0.125	0.114
ABZR87_RS06315	bifunctional isocitrate dehydrogenase kinase/phosphatase	0.018	0.117	-0.724	-0.855	-0.044	-0.121	-1.039	-1.195	-0.057	0.065	0.255	0.118	-0.593	-0.674	-0.134	-0.269	-0.005	0.136	-0.111	-0.27	-4.607	-4.223	-2.899	-2.711	-0.432	-3.793	-1.077	-0.566	-0.689	-0.712	-0.474	-0.448	-0.035	0.09
ABZR87_RS06320	isovaleryl-CoA dehydrogenase	0.001	-0.008	0.283	0.258	0.086	0.001	0.253	0.161	0.102	0.248	0.201	0.029	0.003	-0.004	0.407	0.432	0.005	0.123	0.196	0.028	0.021	0.125	0.068	-0.433	0.06	-0.253	-0.11	-0.092	-0.006	0.034	0.111	0.149	-0.083	0.07
ABZR87_RS06325	MerR family DNA-binding transcriptional regulator	-0.243	-0.181	-0.221	-0.151	-0.122	-0.562	-0.708	-0.42	-0.038	-0.036	0.213	-0.175	-0.07	0.131	-0.463	-0.326	-0.063	0.057	-0.998	-1.126	-0.328	-0.387	-2.244	-2.283	-0.378	-0.757	-1.246	-0.834	-0.081	-0.089	-1.082	-0.852	-0.376	-0.037
ABZR87_RS06330	MBL fold metallo-hydrolase	0.081	0.202	0.082	-0.195	0.245	0.083	-0.089	0.014	0.309	0.339	0.427	0.201	0.086	0.049	0.162	-0.005	0.3	0.489	-0.159	0.079	0.092	0.189	-0.25	0.288	0.005	0.318	-0.487	0.196	0.02	0.146	-0.138	0.035	-0.14	0.013
ABZR87_RS06335	antibiotic biosynthesis monooxygenase	0.031	-0.031	-0.087	0.039	0.063	-0.15	0.09	0.079	-0.264	0.092	0.184	0.04	-0.065	-0.232	0.173	-0.046	-0.013	0.014	-0.077	0.023	0.065	-0.019	0.424	0.426	0.13	0.026	0.315	0.196	-0.09	-0.024	0.083	-0.01	0.163	-0.033
ABZR87_RS06340	helical backbone metal receptor	-0.117	0.011	-0.134	0.094	0.024	-0.011	-0.027	0.023	-0.062	-0.012	-0.198	-0.104	-0.042	-0.009	0.012	-0.033	-0.061	0.048	-0.341	-0.169	0.007	-0.028	-0.114	-0.29	-0.004	-0.077	-0.01	-0.195	-0.029	-0.028	-0.187	-0.165	-0.218	-0.161
ABZR87_RS06345	SDR family oxidoreductase	0.086	-0.105	-0.131	-0.129	-0.015	0.094	0.426	0.02	0.228	0.272	0.633	-0.143	-0.353	-0.416	-0.188	-0.02	-0.031	0.168	0.039	-0.033	0.232	0.065	-0.762	0.045	0.208	0.013	-0.197	0.291	0.129	0.043	-0.099	0.2	0.18	0.34
ABZR87_RS06350	thiol:disulfide interchange protein DsbA/DsbL	0.176	0.502	0.316	0.521	-0.69	0.069	-0.437	-0.604	-0.619	-0.436	-0.474	-0.444	0.358	0.395	-0.741	-0.306	-0.331	-0.836	1.726	1.792	-2.16	-2.492	-1.587	-0.972	-1.564	0.11	0.03	0.042	0.257	-0.419	1.169	0.75	-0.045	0.764
ABZR87_RS06355	SPOR domain-containing protein	-0.469	-0.474	-0.149	-0.31	-0.253	-0.357	-0.139	-0.339	-0.468	-0.122	-0.19	-0.187	-0.321	-0.482	-0.406	-0.368	-0.549	-0.64	-0.622	-0.77	-0.992	-0.826	-0.146	-0.467	-0.576	-0.712	-0.592	-0.767	-0.3	-0.086	-0.643	-0.526	-0.742	-0.413
ABZR87_RS06365	DUF1840 domain-containing protein	0.233	0.252	0.163	-0.102	-0.024	-0.2	-0.643	-0.027	-0.204	-0.04	-0.692	0.27	0.042	0.14	-0.518	0.356	-0.094	0.008	-0.011	-0.108	0.199	0.14	0.035	-0.288	0.2	-0.348	0.155	0.333	0.072	-0.368	0.011	0.204	-0.275	-0.843
ABZR87_RS06370	ferritin-like domain-containing protein	0.399	0.409	0.159	-0.032	0.353	0.396	0	-0.139	0.259	0.037	-0.224	0.074	0.032	0	-0.036	0.086	0.229	0.295	0.794	0.692	0.17	0.309	1.065	0.476	-0.003	0.56	0.501	0.306	0.155	0.24	0.326	0.26	0.224	0.4
ABZR87_RS06380	DUF1328 family protein	0.514	0.441	0.108	-0.087	0.073	0.406	0.187	-0.176	0.114	0.158	-0.639	-0.215	0.009	-0.288	-0.104	0.003	0.081	0.021	1.292	1.371	-0.239	0.05	0.194	0.224	-0.086	0.667	0.733	0.284	-0.02	0.194	0.583	0.399	-0.157	-0.391
ABZR87_RS06385	CHASE3 domain-containing protein	-1.046	-0.718	0.137	0.454	-0.791	-1.223	0.16	0.264	-0.455	-0.331	-0.664	-0.728	0.5	0.546	-1.088	-1.158	0.366	0.59	-3.354	-3.669	-0.44	-0.334	-3.33	-4.003	-0.03	-1.62	-3.276	-1.746	0.382	0.495	-3.247	-2.404	-0.689	-0.675
ABZR87_RS06390	entericidin A/B family lipoprotein	0.042	0.4	0.011	-0.043	-0.097	0.222	-0.2	-0.018	0.308	0.237	-0.028	-0.02	-0.046	0.176	0.104	0.098	0.342	-0.181	0.26	0.042	0.024	0.095	0.763	0.24	0.145	0.033	0.426	0.022	0.01	0.185	0.061	0.054	-0.169	0.018
ABZR87_RS06395	response regulator	0.107	0.374	-0.826	-1.289	-1.753	-0.87	-1.898	-1.849	-0.728	-1.68	-1.721	-1.618	0.312	0.141	-1.726	-1.188	-1.882	-1.822	-0.55	-0.072	-2.571	-2.286	-1.004	-0.652	-1.72	0.364	0.83	-0.723	-1.628	-1.486	1.14	1.046	-1.088	0.309
ABZR87_RS06400	response regulator transcription factor	-1.343	-1.052	0.205	0.425	-1.034	-1.056	0.133	0.111	-0.46	-0.472	-0.269	-0.795	-1.105	-0.909	-1.41	-1.336	-0.524	-0.495	-3.78	-3.613	-0.953	-1.525	-6.056	-3.776	-0.045	-1.428	-3.1	-1.925	0.384	0.608	-3.047	-3.624	-1.125	-0.649
ABZR87_RS06405	hypothetical protein	0.177	0.563	-0.647	-0.936	-0.29	0.15	-1.745	-0.878	-0.374	0.206	-0.202	-1.33	-0.942	-1.11	-0.796	-0.756	-0.238	-1.653	0.085	-0.238	-0.161	-0.128	-1.551	1.999	-0.305	-0.772	-2.527	-0.243	-0.473	0.055	0.066	-1.621	-0.06	-0.946
ABZR87_RS06410	methionine synthase	0.135	0.172	0.153	0.119	0.118	0.226	0.017	0.03	0.074	0.173	0.051	0.083	0.055	0.164	0.108	0.094	0.095	0.072	0.09	0.09	0.114	-0.019	0.396	0.434	0.167	0.1	-0.002	0.198	0.142	0.018	0.257	0.29	0.183	0.137
ABZR87_RS06415	VOC family protein	0.155	0.157	0.102	-0.016	0.006	-0.003	-0.133	-0.211	0.106	0.072	-0.11	-0.204	-0.045	0.12	0.122	-0.104	-0.095	0.115	-0.001	-0.165	-0.236	0.032	0.065	0.106	0.254	-0.4	-0.226	0.282	-0.079	-0.075	0.111	0.17	-0.188	0.088
ABZR87_RS06420	homocysteine S-methyltransferase family protein	0.14	0.125	0.109	0.023	0.092	0.046	-0.07	0.073	0.076	0.101	0.146	-0.124	-0.109	0.003	0.022	-0.021	-0.005	0.031	0.186	0.165	-0.04	0.013	0.145	0.142	-0.028	-0.122	0.191	0.07	-0.003	0.065	0.191	0.209	0.016	-0.132
ABZR87_RS06425	rhodanese-like domain-containing protein	-0.065	-0.072	-0.057	-0.103	-0.01	-0.098	-0.244	-0.071	-0.066	-0.035	-0.01	-0.091	0.019	0.205	-0.019	-0.019	0.095	0.082	-0.111	-0.074	-0.028	-0.09	-0.221	0.289	0.277	0.036	0.031	0.055	-0.04	-0.126	-0.016	0.009	0.024	-0.148
ABZR87_RS06430	DUF3567 domain-containing protein	-0.072	-0.13	-0.046	-0.14	0.095	-0.084	0.025	-0.268	-0.074	-0.204	-0.293	-0.069	0.16	-0.156	-0.06	0.071	-0.345	-0.345	-0.481	-0.611	-0.07	-0.134	-0.213	-0.269	-0.312	-0.205	-0.426	-0.118	0.008	-0.028	-0.186	-0.087	-0.078	-0.05
ABZR87_RS06435	3-oxoadipate enol-lactonase	-0.047	0.106	-0.106	0.024	-0.005	0.042	-0.192	-0.059	0.016	-0.039	0.162	-0.098	-0.147	0.003	-0.005	-0.05	-0.079	-0.08	0.011	-0.177	-0.12	-0.055	-0.076	0.148	0.055	0.09	0.591	-0.081	-0.145	0.085	-0.114	-0.155	-0.073	-0.148
ABZR87_RS06440	DUF3108 domain-containing protein	-0.095	0.001	-0.032	-0.142	-0.242	-0.354	-0.284	-0.14	-0.071	-0.091	-0.097	0.077	-0.08	-0.063	0.03	-0.033	-0.168	-0.174	-0.337	-0.492	-0.106	-0.108	-1.312	-0.363	-0.097	-0.014	0.012	-0.103	-0.308	-0.057	0.031	-0.181	0.032	0.275
ABZR87_RS06445	IclR family transcriptional regulator	-0.093	0.067	0	0.385	0.331	0.085	-0.066	0.185	0.021	0.238	0.194	0.023	0.245	0.48	0.47	0.169	0.197	0.454	0.678	0.467	0.055	0.163	1.565	0.952	0.494	-0.151	-0.513	0.115	0.162	0.373	0.244	0.223	0.51	0.397
ABZR87_RS06450	fumarylacetoacetate hydrolase family protein	0.025	0.204	-0.052	0.125	0.056	0.08	0.08	-0.089	0.121	-0.039	0.164	0.016	-0.02	-0.196	-0.011	0.07	0.134	0.18	-0.074	-0.004	0.044	-0.035	0.424	0.072	0.108	0.142	-0.396	0.051	0.107	0.103	0.196	0.132	0.11	0.153
ABZR87_RS06455	IclR family transcriptional regulator	-0.162	-0.523	0.476	0.137	0.364	0.006	-0.378	-0.053	-0.115	0.171	-0.419	0.163	-0.112	-0.606	-0.763	0.092	0.345	0.224	0.35	-0.266	-0.475	-0.179	-2.055	-0.516	-0.396	0.8	1.013	-0.327	0.533	0.063	-0.204	0.802	0.244	-0.086
ABZR87_RS06460	LLM class flavin-dependent oxidoreductase	0.067	0.158	-0.138	-0.018	0.117	0.022	-0.046	0.072	-0.11	-0.074	-0.015	-0.182	0.032	0.029	0.217	-0.066	0.029	-0.199	0.397	0.368	-0.148	0.028	0.1	0.034	-0.052	0.65	0.322	0.294	0.025	-0.034	0.297	0.129	0.419	0.106
ABZR87_RS06465	ABC transporter substrate-binding protein	0.044	0.019	-0.089	-0.269	0.259	-0.056	-0.256	0.041	-0.157	-0.11	-0.048	-0.171	-0.218	-0.11	0.074	0.043	-0.167	-0.168	0.386	0.373	-0.151	-0.241	-0.135	0.29	-0.189	0.343	0.54	0.151	-0.084	-0.141	0.033	-0.037	0.293	0.077
ABZR87_RS06470	enoyl-CoA hydratase/isomerase family protein	0.137	-0.021	-0.019	0.029	-0.127	0.037	0.016	0.042	0.084	0.035	-0.025	-0.242	0.134	0.051	0.032	0.048	0.041	0.024	0.399	0.255	0.081	0.042	0.088	-0.079	0.054	0.426	0.279	0.066	-0.074	-0.041	0.112	0.077	0.376	-0.02
ABZR87_RS06475	PhaM family polyhydroxyalkanoate granule multifunctional regulatory protein	-0.157	0.298	0.148	-0.104	-0.807	-0.566	-0.187	-0.093	0	0.082	-0.482	-0.194	-0.219	-0.231	-0.039	0.238	-0.196	0.168	-0.504	-0.367	0.415	0.191	-0.489	0.603	-0.086	0.031	-1.103	-0.05	0.113	-0.242	-0.544	-0.552	-0.004	-0.575
ABZR87_RS06480	patatin-like phospholipase family protein	-0.144	-0.087	0.248	0.285	-0.85	-0.572	-0.132	-0.176	-0.209	-0.036	0.077	-0.074	0.035	-0.281	-0.066	-0.056	-0.001	0.088	-0.264	-0.478	-0.236	-0.07	0.203	-0.028	-0.007	-0.7	-0.81	-0.419	0.196	-0.07	-0.327	-0.32	-0.192	-0.227
ABZR87_RS06485	glutathione peroxidase	0.03	-0.176	-0.016	-0.103	-0.099	-0.192	0.111	-0.083	-0.126	-0.143	0.073	-0.004	-0.162	-0.05	-0.118	0.062	-0.222	-0.196	-0.221	-0.038	-0.166	-0.197	-0.614	0.217	-0.127	-0.023	0.019	-0.133	-0.009	-0.013	0.037	0.012	-0.102	-0.291
ABZR87_RS06495	D-glycero-beta-D-manno-heptose 1-phosphate adenylyltransferase	-0.744	-0.303	-0.517	-0.58	-1.677	-0.394	-1.355	-1.431	-1.443	-1.673	-0.809	-1.149	-1.382	-0.273	-0.565	-1.283	-1.609	-0.771	-2.856	-2.114	-1.164	-1.77	-2.213	-1.76	-1.435	-0.642	-1.617	-0.965	0.441	-0.259	-0.283	-0.476	-0.301	1.046
ABZR87_RS06500	SPOR domain-containing protein	0.374	0.281	-0.006	0.059	0.103	0.322	0.316	0.155	0.184	0.007	0.544	0.324	-0.163	0.018	0.122	0.131	-0.148	0.096	0.094	0.232	0.202	0.267	-0.946	-0.597	0.216	0.454	-1.061	0.22	0.478	0.415	-0.6	0.376	0.203	0.211
ABZR87_RS06515	ABC transporter permease	0.013	-0.023	0.059	-0.084	0.101	0.098	0.234	-0.125	-0.12	0.044	-0.019	0.066	-0.123	-0.175	-0.012	0	-0.03	0.01	-0.001	0.032	0.11	0.06	-1.084	-0.699	0.04	0.001	0.138	-0.064	-0.133	0.127	0.016	-0.063	0.008	0.206
ABZR87_RS06520	ABC transporter ATP-binding protein	-0.021	-0.246	0.088	-0.362	0.036	-0.278	0.005	-0.243	0.075	-0.062	0.444	0.268	-0.069	-0.286	-0.083	-0.702	0.102	-0.033	-0.159	0.043	-0.054	-0.144	-1.439	-0.45	0.196	-0.504	-0.343	-0.016	-0.294	0.046	-0.215	-0.26	0.001	-0.833
ABZR87_RS06525	MlaD family protein	-0.014	-0.194	-0.027	-0.069	-0.089	0.128	0.082	-0.073	0.109	0.028	-0.025	0.072	0.24	-0.011	-0.035	0.173	0.057	0.071	-0.02	0.149	-0.179	0.124	-0.135	-0.875	0.116	0.009	0.102	-0.03	0.144	0.125	0.151	0.117	-0.005	-0.147
ABZR87_RS06530	ABC-type transport auxiliary lipoprotein family protein	0.042	0.097	-0.249	0.049	-0.088	-0.011	-0.112	-0.015	-0.15	0.193	-0.231	-0.145	-0.021	-0.046	-0.047	-0.112	0.102	-0.001	0.276	0.134	0.123	0.016	-0.751	-0.928	0.074	-0.215	0.157	-0.132	0.102	-0.021	0.116	-0.114	0.071	0.048
ABZR87_RS06535	VanZ family protein	-0.183	-0.026	-0.243	0.171	-0.161	-0.043	-0.041	-0.134	0.021	0.115	0.026	-0.119	-0.253	-0.29	-0.008	0.095	0.019	-0.047	0.15	0.104	-0.18	-0.062	0.017	0.038	-0.196	0.173	0.167	-0.194	0.037	0.044	0.2	-0.024	0.061	-0.005
ABZR87_RS06540	phosphocholine-specific phospholipase C	0.011	0.123	0.05	-0.052	0.048	0.089	0.017	-0.053	0.047	0.12	0.137	0.023	-0.023	0.104	-0.021	0.056	0.05	0.09	0.029	0.064	0.072	0.06	-0.049	0.184	0.107	0.081	-0.044	0.009	0.029	0.039	-0.135	0.027	0.041	-0.073
ABZR87_RS06545	hypothetical protein	-0.13	0.542	0.279	-0.113	-0.124	0.149	0.139	0.182	0.223	0.109	-0.226	0.189	-0.019	0.313	0.157	-0.069	0.193	0.033	0.241	-0.014	-0.177	-0.03	0.179	0.862	-0.021	-0.709	-0.149	0.119	-0.023	0.052	-0.482	-0.224	-0.018	0.224
ABZR87_RS06550	DMT family transporter	-0.052	-0.219	0.026	0.016	-0.257	-0.035	-0.002	0.088	0.145	0.114	-0.161	0.06	0.06	0.113	-0.064	0.002	0.105	0.04	0.271	0.316	0.028	0.086	0.241	-0.003	0.105	-0.05	-0.565	-0.021	-0.078	0.002	-0.401	-0.472	-0.019	0.117
ABZR87_RS06555	helix-turn-helix transcriptional regulator	-0.059	-0.184	-0.073	-0.214	-0.094	-0.148	-0.202	-0.131	-0.097	-0.031	-0.173	0.126	-0.189	-0.01	-0.105	-0.068	-0.018	-0.085	0.117	0.204	-0.023	-0.119	-0.908	-0.258	-0.083	-0.084	-0.496	-0.01	-0.07	-0.017	-0.294	-0.491	-0.246	-0.397
ABZR87_RS06560	aldehyde dehydrogenase family protein	-0.074	-0.039	-0.042	-0.234	-0.492	-0.173	-0.255	-0.135	-0.22	-0.078	-0.126	-0.169	-0.172	-0.036	0	-0.301	-0.06	0.033	-0.273	-0.245	-0.008	-0.08	-0.635	-0.17	0.133	-0.306	-0.168	-0.3	0.041	0.07	-0.343	-0.155	-0.284	-0.187
ABZR87_RS06565	choline dehydrogenase	-0.043	-0.153	-0.125	-0.054	-0.24	-0.119	-0.005	0.003	-0.025	-0.011	-0.15	-0.056	-0.06	-0.032	-0.022	-0.041	-0.119	-0.017	-0.062	-0.033	-0.128	-0.048	-0.037	0.206	-0.094	-0.015	-0.214	-0.011	-0.096	0.003	-0.197	-0.339	-0.134	-0.112
ABZR87_RS06570	TorF family putative porin	-0.06	-0.048	-0.04	-0.16	-0.182	-0.23	-0.034	0.036	-0.128	-0.019	-0.202	-0.046	-0.117	0.055	-0.015	0.034	0.058	-0.097	-0.039	-0.079	-0.015	0.055	-0.468	-0.211	-0.116	-0.093	-0.389	-0.101	-0.041	0.025	-0.36	-0.385	-0.104	-0.075
ABZR87_RS06575	hypothetical protein	-0.36	-0.28	-0.264	-0.194	-0.278	-0.098	-0.139	-0.029	-0.223	-0.187	-0.271	-0.067	-0.153	0.104	-0.111	-0.081	-0.221	-0.041	-0.509	-0.622	-0.277	-0.258	-1.293	-0.019	-0.073	-0.154	-0.035	-0.34	-0.043	-0.036	-0.426	-0.351	-0.224	0.279
ABZR87_RS06580	hypothetical protein	-0.04	-0.006	-0.003	-0.086	0.02	0.008	0.085	0.039	0.021	-0.041	0.069	0.017	-0.029	0.048	-0.264	-0.303	-0.033	-0.063	-0.578	-0.46	-0.053	-0.027	-0.589	-0.743	-0.07	-0.057	-1.203	0.047	-0.06	-0.023	-0.989	-1.027	0.038	0.067
ABZR87_RS06595	DUF2917 domain-containing protein	0.926	1.432	-0.068	0.318	1.125	0.294	0.028	0.412	0.364	0.454	0.018	0.316	-0.522	-0.504	0.834	0.696	0.725	0.593	0.112	-0.31	1.534	0.37	0.054	-3.345	1.036	1.193	-0.162	0.676	0.471	0.331	0.497	0.141	-0.555	0.721
ABZR87_RS06600	transcriptional regulator GcvA	0.107	0.112	-0.221	0.063	-0.052	0.055	-0.124	-0.231	-0.234	-0.064	-0.006	-0.086	-0.009	-0.017	-0.222	-0.147	-0.045	0.078	-0.429	-0.317	0.146	0.071	-0.225	-0.483	-0.247	-0.198	-0.552	0.136	-0.143	-0.07	-0.223	-0.069	-0.062	-0.17
ABZR87_RS06610	D-alanyl-D-alanine carboxypeptidase family protein	0.129	0.105	0.096	0.047	0.282	0.209	-0.087	0.08	0.126	0.213	-0.041	0.025	0.121	0.196	-0.083	-0.082	0.472	0.466	0.844	0.761	0.959	1.017	-0.726	-0.806	0.075	0.403	0.262	0.307	-0.077	-0.003	0.249	0.276	0.876	0.529
ABZR87_RS06620	ferredoxin	0.05	0.212	0.249	0.021	-0.171	0.11	0.217	0.143	0.388	0.376	-0.01	-0.072	0.015	-0.025	0.116	0.085	0.09	0.041	0.629	0.435	0.337	0.357	-0.463	-0.137	0.401	-0.146	-0.357	-0.132	0.252	0	0.114	0.349	0.242	-0.383
ABZR87_RS06625	dicarboxylate/amino acid:cation symporter	-0.158	-0.112	-0.164	-0.082	-0.248	-0.129	-0.459	-0.325	-3.082	-5.16	-0.176	-0.053	-0.276	-0.304	-0.408	-0.491	-0.124	-0.172	-0.757	-0.801	-0.242	-0.259	-0.666	-0.888	-0.13	-0.296	0.22	-0.291	-0.122	-0.177	-0.329	-0.244	-0.262	-0.303
ABZR87_RS06630	sensor histidine kinase	0.018	-0.039	0.071	0.019	0.059	0.012	0.085	0.09	-0.845	-1.448	0.085	0.074	0.464	0.569	0.156	-0.092	0.021	0.017	-0.02	-0.077	-0.039	-0.087	-0.007	-0.248	0.037	0.005	-0.399	0.008	0.1	0.144	0.123	0.108	0.068	0.135
ABZR87_RS06635	sigma-54 dependent transcriptional regulator	0.127	-0.291	-0.148	0.128	-0.269	-0.157	-0.086	-0.17	-1.184	-3.321	-0.266	0.025	0.203	0.027	-0.36	-0.147	-0.12	-0.045	-0.467	-0.498	0.015	0.073	-0.209	-1.779	0.126	-0.522	0.523	0.289	-0.05	-0.064	-0.129	-0.152	-0.097	0.073
ABZR87_RS06640	DUF2278 family protein	-0.175	-0.108	-0.036	-0.232	-0.207	-0.21	-0.175	-0.149	-0.132	-0.072	-0.333	-0.052	-0.293	-0.127	-0.198	-0.162	-0.251	-0.33	-0.153	-0.145	-0.219	-0.079	-0.312	-0.456	-0.059	-0.318	0.024	-0.095	-0.143	-0.16	-0.18	-0.199	-0.059	0.083
ABZR87_RS06645	TlpA disulfide reductase family protein	-1.409	0.072	-0.044	0.286	-1.769	-1.483	-3.615	-3.468	-1.333	-1.878	-0.732	-1.793	-0.15	-0.585	-1.899	-0.704	-1.807	-2.838	-2.673	-2.918	-1.72	-1.863	-2.603	-2.728	-0.635	-3.308	-2.068	-2.958	-1.581	-1.082	-1.481	-1.771	-0.341	0.262
ABZR87_RS06650	O-acetyl-ADP-ribose deacetylase	0.08	-0.142	0.008	-0.108	0.043	0	0.038	0.02	-0.005	0.014	-0.143	0.044	-0.054	-0.1	0.087	0.066	0.112	0.11	0.12	0.057	0.063	-0.093	-0.12	-0.16	-0.054	0.016	0	0.002	0.172	0.04	-0.03	0.126	-0.024	0.034
ABZR87_RS06655	hypothetical protein	-0.338	-0.166	0.11	-0.238	-0.181	0.021	0.434	-0.079	0.241	-0.048	-0.1	-0.181	-0.229	-0.312	0.224	-0.339	0.259	-0.191	-0.695	-0.372	-0.202	0.001	-0.952	-1.569	-0.277	-0.511	-1.076	-0.612	-0.039	-0.069	-0.471	-0.634	-0.484	-0.182
ABZR87_RS06660	LysE family transporter	-0.235	0.076	-0.113	-0.022	-0.016	-0.299	0.173	-0.247	-0.035	0.019	-0.238	-0.054	-0.043	-0.04	-0.136	-0.15	-0.273	-0.048	0.153	-0.257	-0.045	-0.049	-1.196	-0.01	-0.158	0.111	-0.23	-0.087	0.018	-0.036	0.024	0.116	0.133	-0.231
ABZR87_RS06665	MFS transporter	0.109	0.045	0.053	0.11	-0.006	-0.02	0.032	-0.092	0.071	0.049	0.06	0.02	-0.071	-0.108	0.086	0	0.022	0.083	0.134	-0.007	0.042	0.024	-0.389	-0.205	-0.092	0.107	-0.095	-0.033	-0.013	-0.064	-0.104	-0.119	0.026	0.102
ABZR87_RS06670	MarR family transcriptional regulator	-0.034	-0.468	-0.026	0.168	0.008	0.147	0.186	-0.569	-0.147	-0.789	0.134	0.097	0.188	0.252	0.079	0.084	0.003	0.376	-0.053	-0.073	0.098	-0.091	0.273	-0.354	0.42	-0.013	-0.394	-0.104	-0.441	-0.141	-0.089	-0.101	0.074	-0.454
ABZR87_RS06675	YifB family Mg chelatase-like AAA ATPase	-0.222	-0.091	0.041	-0.021	0.035	-0.309	-0.176	-0.194	-0.087	-0.173	0.037	-0.157	-0.086	0.051	0.032	-0.246	-0.019	0.208	-0.033	-0.228	-0.099	-0.049	-0.018	-0.683	-0.005	-0.312	-0.207	-0.021	-0.099	-0.129	0.049	0.055	0.042	-0.293
ABZR87_RS06680	hypothetical protein	-0.04	0.197	0.273	-0.028	0.071	0.195	-0.141	0.289	-0.321	-0.166	0.428	0.137	-0.9	0.053	0.349	0.151	0.428	0.025	0.015	-0.031	0.091	-0.204	0.804	0.253	-0.457	-0.377	0.072	0.253	-0.254	0.222	-0.06	0.484	0.163	-0.436
ABZR87_RS06690	TorF family putative porin	0.01	0.021	-0.057	-0.028	-0.019	-0.052	0.106	-0.036	0.014	-0.119	0.022	-0.121	-0.096	0.001	0.052	-0.061	0.07	-0.055	0.007	-0.277	-0.258	-0.173	0.06	-0.03	-0.109	0.006	0.378	-0.124	-0.021	-0.073	-0.224	-0.022	-0.049	-0.056
ABZR87_RS06695	P-II family nitrogen regulator	-0.284	-0.17	0.173	-0.092	-0.507	-0.414	-0.56	-0.46	0.008	-0.081	-0.593	-0.397	0.04	-0.043	-0.586	-0.889	-0.322	-0.441	-0.738	-1.144	-0.35	-0.469	-1.33	-1.695	-0.067	-0.454	-0.745	-0.15	-0.013	0.056	-0.793	-0.303	-0.302	-0.004
ABZR87_RS06700	ammonium transporter	0.036	-0.064	-0.036	-0.021	-0.098	-0.004	-0.147	-0.262	-0.003	-0.005	-0.082	-0.014	-0.018	-0.005	-0.056	-0.134	-0.075	-0.11	0.058	-0.217	0.086	-0.091	-0.124	-0.217	0.004	-0.028	0.006	0.049	-0.086	-0.011	-0.097	-0.167	0.047	0.068
ABZR87_RS06705	glutamate--cysteine ligase	-0.36	-0.4	-0.898	-1	-2.503	-2.102	-2.867	-2.346	-1.375	-1.363	-2.661	-2.128	1.004	0.964	-2.694	-2.699	-0.298	-0.207	-3.902	-4.104	0.53	0.36	-3.587	-4.125	-0.157	-0.632	-2.938	-1.181	-0.889	-0.838	-1.702	-2.124	-1.327	-0.545
ABZR87_RS06710	glutathione synthase	-0.128	-0.206	-0.839	-0.667	-2.171	-1.93	-2.317	-2.15	-0.324	-0.386	-2.027	-2.073	0.261	0.201	-2.167	-2.271	-0.253	-0.323	-3.938	-3.969	-0.314	-0.279	-4.192	-3.909	-0.484	-1.076	-3.046	-1.076	-0.571	-0.565	-1.26	-1.515	-1.578	-0.944
ABZR87_RS06715	PTS sugar transporter subunit IIA	-1.173	-0.357	-0.887	-0.324	-1.26	-1.407	-0.919	-1.611	-0.907	-0.359	-0.602	-1.24	0.174	-0.972	-2.047	-2.219	-0.42	-0.982	-2.181	-3.597	-0.536	-1.165	-3.384	-3.866	-1.246	-1.697	-2.247	-1.036	-1.006	-0.441	-0.836	-1.977	-1.266	-1.172
ABZR87_RS06725	phosphoenolpyruvate--protein phosphotransferase	-0.334	-0.268	-0.11	-0.003	0.121	-0.013	0.806	0.632	-0.863	-0.768	0.699	0.305	-0.541	-0.621	0.7	0.704	0.957	0.946	-0.831	-1.373	0.318	0.308	-0.168	-0.919	0.632	0.616	0.699	-0.172	0.359	0.421	-0.928	-0.836	-1.453	-1.152
ABZR87_RS06735	bacterioferritin	0.003	-0.02	-0.222	-0.077	-0.191	-0.044	-0.195	-0.08	-0.001	-0.201	-0.133	-0.199	0.046	-0.166	0.038	0.077	-0.145	-0.121	-0.062	0.017	-0.087	-0.189	0.577	0.217	-0.138	-0.092	-0.56	0.041	0.018	-0.184	0.056	0.012	0.342	0.176
ABZR87_RS06745	S41 family peptidase	-0.731	-0.794	-1.025	-1.315	-1.65	-1.102	-1.526	-1.048	-0.988	-1.212	-1.438	-1.348	-0.828	-0.115	-1.906	-2.109	-1.174	-1.275	-2.418	-2.961	-1.756	-1.989	-1.678	-1.874	-1.86	-1.836	-1.961	-2.525	-1.119	-0.975	-1.689	-2.101	0.11	-0.314
ABZR87_RS06755	rhodanese-like domain-containing protein	0.454	0.092	0.222	0.154	0.244	0.505	0.07	0.444	-0.113	-0.07	0.181	0.392	0.209	0.109	0.183	0.051	0.098	-0.164	0.814	1.1	0.285	0.319	0.841	0.659	0.251	1.41	0.966	1.133	0.197	0.43	1.483	1.627	1.154	1.231
ABZR87_RS06760	glutaredoxin 3	-0.463	-0.451	-0.181	-0.207	-0.827	-0.708	-0.67	-0.221	-0.06	-0.01	-0.073	-0.17	0.115	-0.207	0.053	0.034	-0.584	-0.375	0.197	-0.016	-0.567	-0.449	0.302	-0.258	0.083	-1.114	-1.676	-0.624	-0.042	0.059	-0.76	-0.156	-0.892	-1.016
ABZR87_RS06770	NAD(P)H-dependent glycerol-3-phosphate dehydrogenase	-4.421	-3.816	-3.447	-3.364	-3.087	-2.864	-4.368	-4.498	-4.7	-4.085	-3.323	-4.573	-0.938	-0.543	-4.896	-4.975	-2.159	-3.772	-4.551	-5.491	-3.342	-4.062	-4.624	-4.457	-4.094	-5.674	-5.033	-4.477	-3.158	-3.963	-4.666	-5.391	-3.671	-1.327
ABZR87_RS06775	tRNA (uridine(34)/cytosine(34)/5- carboxymethylaminomethyluridine(34)-2'-O)- methyltransferase TrmL	0.109	-0.345	-0.403	-0.087	-0.404	-0.216	-0.421	0.198	-0.285	0.053	-0.002	-0.175	0.117	0.021	-0.201	-0.067	-0.111	0.013	-0.188	0.045	-0.146	0.098	-0.412	0.941	-0.106	-0.05	0.407	-0.246	-0.06	0.032	0.091	0.052	-0.065	-0.141
ABZR87_RS06780	ComF family protein	-0.047	0.209	-0.007	0.562	0.019	0.089	-0.296	0.21	-0.272	-0.061	0.206	0.037	0.192	0.376	0.046	-0.277	0.075	-0.049	-0.245	-0.312	0.08	0.202	-0.13	0.046	0.073	0.099	0.279	-0.181	0.038	0.041	-0.082	0.136	-0.04	0.28
ABZR87_RS06795	cytochrome c oxidase subunit II	-0.224	-0.175	0.236	0.327	-0.812	-0.721	-0.783	-0.814	-0.317	-0.192	-0.103	-0.134	0.105	-0.003	-0.628	-0.756	-0.979	-1.048	-3.103	-2.942	-0.66	-0.697	-2.563	-3.947	-0.151	-1.157	-3.528	-1.571	0.109	-0.025	-1.214	-0.985	-0.859	-0.257
ABZR87_RS06800	cytochrome c oxidase subunit I	-0.405	-0.284	0.404	0.569	-0.957	-0.789	-0.754	-0.874	-0.188	-0.121	-0.218	-0.342	-0.119	-0.068	-0.648	-0.687	-1.298	-1.115	-4.158	-3.876	-0.699	-0.904	-4.331	-3.814	-0.302	-1.397	-2.882	-1.766	-0.056	0.048	-1.576	-1.47	-1.088	-0.563
ABZR87_RS06810	cytochrome c oxidase assembly protein	-0.34	-0.518	0.612	0.613	-0.704	-1.002	-0.652	-0.834	-0.265	0.165	-0.003	-0.264	0.309	0.051	-0.557	-0.497	-1.536	-1.351	-4.468	-3.849	-0.693	-0.872	-3.392	-3.992	-0.179	-1.388	-3.276	-1.763	0.288	0.191	-1.544	-2.287	-0.807	-0.524
ABZR87_RS06820	cytochrome c oxidase subunit 3	-0.316	-0.192	0.203	0.236	-0.768	-0.506	-0.392	-0.786	0.042	0.091	0.033	-0.133	-0.019	0.073	-0.772	-0.478	-0.835	-0.766	-2.574	-2.627	-0.632	-0.544	-2.787	-3.258	-0.09	-1.292	-2.389	-1.779	0.11	0.094	-1.67	-1.352	-1.026	-0.484
ABZR87_RS06825	twin transmembrane helix small protein	0.227	-0.249	-0.127	0.259	-0.011	-0.307	-0.398	-0.01	-0.094	-0.09	-0.867	-0.025	-0.058	-0.988	0.261	0.362	0.536	-0.247	0.129	-0.984	-0.197	0.537	-1.099	-0.88	0.029	-0.18	-2.823	-1.023	-0.063	-0.144	0.176	-1.752	0.211	-0.403
ABZR87_RS06830	SURF1 family protein	-0.348	-0.208	0.181	0.021	-0.378	-0.365	-0.904	-0.557	-0.257	-0.086	-0.222	-0.127	0.18	0.235	-0.47	-0.549	-0.481	-0.408	-1.674	-1.848	-0.402	-0.497	-3.203	-1.606	-0.166	-0.839	-1.997	-0.906	-0.068	-0.07	-0.696	-0.397	-0.633	-0.202
ABZR87_RS06835	cytochrome c oxidase subunit I	-0.057	-0.108	0.007	0.096	-0.509	-0.611	-0.59	-0.604	-0.501	-0.693	-0.145	-0.426	-0.373	0.262	-0.598	-0.738	-0.627	-0.354	-2.323	-2.644	-0.486	-0.398	-3.652	-3.562	-0.152	-0.5	-2.118	-0.681	-0.114	-0.222	-0.896	-0.542	-0.469	-0.146
ABZR87_RS06840	COX15/CtaA family protein	-0.123	-0.192	0.289	0.252	-0.962	-0.843	-0.486	-0.671	-0.278	-0.489	-0.318	-0.123	0.163	0.128	-0.489	-0.727	-1.358	-0.892	-3.742	-3.45	-0.565	-0.54	-2.865	-3.683	0.101	-0.741	-2.331	-1.212	-0.073	-0.023	-0.66	-0.666	-0.952	-0.812
ABZR87_RS06845	heme o synthase	-1.068	-0.732	-0.618	-0.998	-1.817	-1.567	-2.417	-2.005	-1.353	-2.027	-1.447	-1.481	-0.016	-0.005	-2.419	-2.638	-1.816	-1.923	-4.907	-4.203	-1.639	-1.493	-4.152	-4.043	-0.911	-3.059	-4.273	-3.227	-1.354	-1.192	-2.301	-2.543	-1.477	-0.821
ABZR87_RS06850	SCO family protein	-0.129	-0.137	0.094	0.117	-0.39	-0.171	-0.619	-0.869	-0.354	0.095	-0.086	0.012	0.038	0.139	-1.119	-0.755	-0.312	-0.656	-0.999	-1.632	-0.529	-0.858	-1.752	-2.262	-0.247	-0.164	-1.814	-0.622	0.002	0.006	0.39	0.686	-0.214	-0.296
ABZR87_RS06855	RNA polymerase sigma factor RpoH	-0.329	0.384	0.053	-0.024	-0.086	-0.263	-0.359	-0.696	-0.111	-0.133	0.06	0.122	-0.409	-0.029	-0.39	-0.402	-0.667	-0.565	-0.799	-0.909	-0.361	-0.493	-0.995	-2.074	0.196	-0.381	-0.219	-0.299	0.06	0.063	-0.782	-0.767	-0.601	-0.412
ABZR87_RS06860	diguanylate cyclase	0.034	0.133	0.021	0.008	0.112	0.008	-0.028	-0.049	-0.05	0.052	0.04	0.069	0.02	-0.022	-0.003	0.082	-0.042	0.02	-0.152	0.089	-0.034	0.07	-0.036	0.075	0.046	0.136	-0.015	0.044	0.04	-0.022	-0.015	0.059	-0.02	-0.162
ABZR87_RS06865	OsmC family protein	-0.047	0.045	-0.139	0.046	0.036	0.084	0.108	0.019	0.14	-0.122	0.088	-0.102	-0.021	0.426	0.137	0.036	0.112	0.043	0.048	0.058	0.193	0.094	0.828	-0.057	-0.334	0.12	0.419	0.049	0.051	-0.09	0.312	0.169	0.348	0.032
ABZR87_RS06870	pirin family protein	-0.092	-0.008	-0.15	-0.185	-0.001	-0.161	0.012	0.022	-0.153	0.147	-0.369	-0.089	-0.344	-0.135	-0.009	0.01	-0.114	-0.152	-0.028	0.01	-0.229	-0.27	0.06	0.546	-0.248	0.28	0.396	-0.136	-0.007	-0.153	0.108	0.252	-0.191	-0.172
ABZR87_RS06875	DNA-binding protein YbiB	0.076	0.164	-0.47	-0.252	-0.064	-0.07	-0.373	-0.125	-0.275	0.045	-0.136	-0.051	0.011	-0.063	-0.535	0.138	-0.265	0.023	-0.137	-0.173	-0.06	0.174	0.621	0.367	-0.237	0.108	0.223	-0.188	0.154	0.042	0.224	0.026	0.23	-0.155
ABZR87_RS06880	VOC family protein	0.193	0.32	-0.174	0.39	0.048	0.125	0.204	0.011	-0.016	-0.222	0.343	-0.139	0.012	0.039	-0.104	-0.025	0.341	0.058	-0.123	-0.221	0.079	-0.226	-0.644	-0.186	-0.003	-1.049	-1.215	-0.164	-0.006	0.046	0.173	0.425	-0.235	0.12
ABZR87_RS06885	Crp/Fnr family transcriptional regulator	0.122	0.074	0.067	0.03	0.189	0.058	-0.053	-0.111	0.111	0.131	0.035	-0.046	-0.083	0.141	0.018	0.14	-0.006	0.073	0.093	0.143	-0.03	0.167	-0.295	-0.211	0.06	-0.123	0.11	0.057	0.168	0.001	0.227	0.061	0.042	-0.046
ABZR87_RS06890	ABC transporter ATP-binding protein	-0.102	-0.124	-0.467	-0.571	0.264	-0.124	-0.143	-0.053	0.013	-0.108	-0.13	0.269	-0.13	0.53	-0.055	-0.068	0.097	-0.064	-0.121	0.12	0.088	-0.52	0.06	0.117	0.055	-0.511	0.196	-0.151	-0.101	0.165	0.43	0.15	-0.096	0.097
ABZR87_RS06895	nitrate ABC transporter permease	0.083	0.306	-0.088	0.214	0.107	0.196	0.314	0.004	-0.035	0.083	0.143	0.378	-0.273	-0.073	0.173	0.436	0.112	0.051	0.005	0.127	0.14	0.155	0.364	0.702	0.147	0.383	-0.282	-0.05	0.064	0.169	-0.308	0.284	-0.215	-0.058
ABZR87_RS06900	CmpA/NrtA family ABC transporter substrate-binding protein	0.1	0.041	0.017	0.024	0.115	0.148	0.099	-0.019	-0.039	-0.007	0.121	0.008	0.003	-0.003	0.122	0.023	0.011	-0.065	0.072	0.136	0.149	0.052	0.212	0.109	0.073	-0.243	0.213	0.034	0.017	0.101	-0.167	-0.089	-0.054	-0.06
ABZR87_RS06905	hypothetical protein	0.069	0.022	0.085	-0.246	-0.104	0.194	0.12	-0.077	0.019	0.28	0.087	0.107	0.013	-0.199	-0.069	-0.124	-0.341	-0.29	-0.21	-0.039	0.262	-0.032	-0.014	-0.262	0.082	0.348	-0.305	-0.094	-0.064	0.04	0.299	-0.279	-0.036	0.108
ABZR87_RS06910	ANTAR domain-containing protein	0.113	-0.232	-0.329	-0.13	-0.514	0.464	0.047	0.505	-0.059	0.324	-0.104	-0.298	0.337	0.564	-0.6	-0.012	-0.108	-0.033	-0.124	-0.043	0.16	-0.044	0.686	-0.177	0.011	0.485	0.281	0.35	-0.061	-0.264	-0.645	-0.028	-0.234	0.562
ABZR87_RS06915	fumarylacetoacetate hydrolase family protein	-0.031	0.073	-0.078	-0.163	-0.144	-0.122	-0.117	-0.1	0	-0.164	0.085	0.007	0.01	-0.092	-0.081	-0.011	0.004	-0.218	-0.089	-0.044	0.131	-0.072	-0.356	-0.281	0.037	-0.224	-0.047	-0.102	0.121	-0.107	-0.103	-0.308	0.096	0.025
ABZR87_RS06920	maleylacetoacetate isomerase	-0.06	-0.205	0.145	0.237	-0.17	-0.183	0.019	0.116	-0.007	0.382	-0.371	0.159	-0.172	0.839	-0.026	-0.161	-0.045	0.298	0.105	-0.032	-0.367	-0.08	-0.074	-1.082	-0.009	0.351	0.075	-0.022	0.249	0.265	0.286	0.105	0.226	0.536
ABZR87_RS06925	hypothetical protein	0.071	0.074	0.101	0.112	0.137	0.098	-0.004	0.229	0.208	0.221	0.178	0.194	-0.446	-0.282	-0.057	0.097	0.263	0.081	0.223	0.085	0.191	0.252	0.357	-0.115	0.041	0.155	-0.208	-0.004	0.31	0.092	-0.227	0.084	0.045	0.05
ABZR87_RS06930	hypothetical protein	-0.109	-0.037	0.011	-0.144	0.079	0.2	0.197	0.202	0.077	0.027	0.032	0.175	-0.207	-0.077	-0.129	-0.061	-0.013	0.02	0.175	0.031	0.193	0.095	0.55	-0.443	0.079	-0.26	-0.147	-0.053	0.072	0.053	0.033	0.16	-0.155	-0.083
ABZR87_RS06935	M35 family metallo-endopeptidase	-0.065	-0.057	0.076	-0.044	-0.021	0.005	-0.109	0.101	0.041	0.131	0.109	-0.011	-0.022	0.085	0.088	0.028	-0.019	0.114	-0.076	-0.022	0.054	0.03	0.122	-0.074	0.113	0.117	0.218	0.197	0.045	-0.063	0.043	-0.126	0	0.12
ABZR87_RS06940	PAAR domain-containing protein	0.249	-0.035	-0.224	-0.023	0.085	-0.104	-0.357	0.255	0.181	0.034	0.038	-0.039	-0.071	0.064	-0.107	0.159	0.215	0.012	0.042	0.017	-0.237	-0.108	0.518	-0.381	0.007	0.484	-0.876	0.035	0.333	-0.195	0.179	-0.169	0.069	0.212
ABZR87_RS06950	pitrilysin family protein	0.02	0.158	-0.175	-0.01	0.087	-0.076	-0.183	0.018	-0.052	0.052	-0.461	-0.376	0.145	0	-0.916	-0.942	0.016	-0.268	-3.308	-2.033	-0.306	-0.238	-4.721	-4.268	-0.189	-0.1	-3.633	0.065	-0.149	-0.059	-4.378	-4.954	0.474	0.491
ABZR87_RS06955	pitrilysin family protein	0.15	0.079	-0.045	0	-0.075	0.026	-0.147	-0.076	-0.042	0.117	0.006	-0.146	-0.004	0.199	-0.986	-0.836	-0.043	0.006	-1.996	-2.063	-0.146	0.047	-4.724	-4.961	0.07	0.136	-3.326	0.013	-0.054	-0.004	-4.635	-5.499	0.658	0.39
ABZR87_RS06960	16S rRNA (guanine(966)-N(2))-methyltransferase RsmD	0.089	-0.252	0.243	-0.375	0.286	0.184	-0.531	-0.16	0.399	0.28	-0.166	0.264	0.2	-0.087	-0.041	0.04	0.586	0.089	0.621	0.471	0.459	-0.063	1.207	0.282	0.065	-1.292	0.722	-0.228	0.273	-0.007	0.661	0.058	0.304	0.016
ABZR87_RS06970	YfhL family 4Fe-4S dicluster ferredoxin	-0.388	-0.344	-0.193	-0.085	-0.257	-0.074	0.128	-0.569	-0.228	-0.111	0.091	-0.034	0.071	-0.262	-0.172	0.261	0.175	-0.029	0.139	-0.04	-0.224	-0.172	-0.786	-0.383	-0.211	-0.061	-1.214	0.298	-0.083	-0.028	-0.245	-0.207	-0.267	-0.209
ABZR87_RS06975	DUF4124 domain-containing protein	0.025	0.173	0.055	0.149	0.16	0.375	0.005	0.121	0.086	0.157	0.128	-0.023	-0.093	-0.019	-0.217	-0.019	-0.026	0.084	-0.008	0.311	0.196	0.12	0.076	-0.22	-0.017	-0.172	-0.071	0.261	0.005	-0.157	-0.145	0.041	-0.163	0.123
ABZR87_RS07005	lipoprotein insertase outer membrane protein LolB	0.556	0.658	0.097	-0.172	0.212	0.097	-0.08	0.146	0.279	-0.104	-0.16	0.172	0.588	-0.391	0.092	-0.185	-0.36	-0.431	-2.086	-0.159	-0.603	0.002	-3.266	-3.487	-0.174	1.564	2.114	1.094	-0.107	0.001	1.378	1.565	1.146	1.189
ABZR87_RS07010	tetratricopeptide repeat protein	-0.159	-0.05	-0.338	-0.262	-0.137	-0.301	-0.308	0.023	-0.262	-0.185	-0.352	-0.301	-0.338	-0.248	-0.173	-0.025	-0.202	-0.335	0.243	0.006	-0.524	-0.612	0.014	0.266	-0.331	-0.1	0.265	0.019	-0.208	-0.104	-0.028	0.197	0.194	-0.006
ABZR87_RS07015	bifunctional DNA-formamidopyrimidine glycosylase/DNA-(apurinic or apyrimidinic site) lyase	-0.031	0.08	-0.014	-0.047	0.164	0.077	0.031	0.047	0.045	-0.017	0.05	0.056	-0.069	-0.011	0.109	-0.03	0.086	0.063	0.064	0.062	0.286	0.089	-0.336	0.187	-0.035	-0.017	0.189	0.296	-0.031	0.076	0.069	0.242	-0.043	-0.085
ABZR87_RS07020	dynamin-like GTPase family protein	-0.129	-0.149	0.466	0.413	0.091	0.167	0.03	-0.003	0.035	-0.029	0.148	-0.025	-0.261	-0.182	0.094	0.059	-0.887	-0.656	0.669	0.803	-0.944	-1.1	-0.379	0.022	-0.131	0.039	-0.266	0.055	0.142	0.121	-0.748	-0.647	-0.94	-0.644
ABZR87_RS07025	A/G-specific adenine glycosylase	0.058	0.296	0.049	0.253	0.067	0.184	0.04	0.128	0.113	0.11	0.056	0.091	0.139	0.062	0.176	0.031	0.046	0.144	-0.019	0.277	0.189	0.259	0.596	0.289	0.349	0.327	0.085	0.268	0.192	0.312	0.192	0.235	0.108	0.22
ABZR87_RS07030	LON peptidase substrate-binding domain-containing protein	0.036	0.52	0.216	0.288	0.312	0.054	0.391	0.477	0.206	0.144	0.429	0.416	0.862	0.785	0.14	0.024	0.497	0.616	0.112	-0.009	0.327	0.386	0.139	0.162	-0.04	0.724	0.48	0.273	0.29	0.355	0.026	0.155	0.171	0.252
ABZR87_RS07035	RNase adapter RapZ	-1.314	-0.959	0.242	-0.148	-0.028	0.073	-2.509	-1.324	-0.477	-0.54	-0.439	0.148	-0.528	-0.734	0.322	0.612	-1.497	-1.307	-2.323	-1.399	-3.054	-2.986	-2.186	-2.177	-0.784	-1.439	-1.204	-0.32	-0.077	-0.206	-0.353	-0.014	-0.761	0.197
ABZR87_RS07040	PsiF family protein	0.089	0.197	0.157	-0.268	0.046	-0.068	-0.721	-0.137	-0.034	0	0.468	-0.098	0.323	-0.236	0.395	0.119	0.186	-0.164	0.045	0.172	0.254	-0.254	-0.161	0.083	-0.402	-1.345	-0.082	0.5	0.138	-0.696	0.345	0.083	0.547	0.013
ABZR87_RS07050	PTS IIA-like nitrogen regulatory protein PtsN	-0.61	-0.502	-0.377	-2.079	-1.046	-1.552	-2.938	-1.111	0.263	-0.05	-2.787	-2.974	1.157	1.414	-2.886	-3.049	-2.206	-0.18	-2.57	-2.818	-1.077	-1.267	-1.87	-0.793	-2.947	-2.619	-0.828	-1.112	-0.391	-1.051	-0.187	-1.055	0.309	-0.212
ABZR87_RS07055	ribosome-associated translation inhibitor RaiA	-0.214	-0.333	0.191	0.09	-0.525	-0.575	0.2	0.255	-0.026	-0.067	-0.075	-0.023	-0.42	-0.61	0.331	0.28	-0.473	-0.639	-0.384	-0.337	0.088	0.075	-0.192	-0.143	0.123	-0.494	0.202	-0.105	0.12	0.128	-0.018	0.114	-0.494	-0.185
ABZR87_RS07060	RNA polymerase factor sigma-54	-0.182	-0.113	-0.139	-0.255	-4.386	-4.165	1.93	2.159	-4.553	-4.44	-4.175	-3.761	0.592	0.561	0.47	0.575	2.894	2.609	-5.129	-4.864	-0.558	-0.293	1.437	1.393	0.731	0.526	-0.803	0.124	0.156	0.112	-0.535	-0.293	-0.496	-0.051
ABZR87_RS07080	HAD family hydrolase	0.209	-0.122	0.261	0.075	0.114	0.196	0.374	0.272	0.28	0.027	0.177	0.341	0.002	-0.021	0.224	0.267	0.319	0.204	0.294	0.192	0.173	-0.051	-0.04	0.799	0.648	0.121	-0.683	0.003	0.009	0.202	-0.229	-0.327	-0.001	0.037
ABZR87_RS07090	monovalent cation:proton antiporter family protein	-0.277	-0.402	0.163	0.055	-0.548	-0.41	-0.113	0.007	-0.236	-0.112	0.314	0.218	-0.109	0.069	0.256	0.161	-0.033	-0.182	-1.101	-1.346	-0.255	-0.169	-0.859	-0.832	-0.099	-0.738	-0.203	-0.867	-0.05	0.057	-0.905	-0.928	-0.678	-0.677
ABZR87_RS07095	ribbon-helix-helix domain-containing protein	-0.276	-0.04	-0.146	0.189	-0.196	-0.519	-0.804	0.04	-0.105	-0.086	0.366	-0.188	0.317	0.138	0.135	-0.241	-0.225	-0.175	-0.482	-0.528	0.061	-0.131	-0.399	-1.016	-0.347	0.266	-0.738	-0.01	-0.109	-0.05	0.192	0.363	-0.617	-0.268
ABZR87_RS07100	DJ-1/PfpI family protein	-0.097	0.111	0.145	0.001	-0.29	0.113	0.18	-0.063	0.037	0.265	-0.21	-0.213	-0.042	-0.019	-0.002	-0.261	-0.017	-0.152	-0.847	-0.877	-0.153	-0.238	-1.198	-0.683	-0.06	0.431	-0.02	0.081	-0.053	0.167	0.009	0.117	-0.753	-0.181
ABZR87_RS07105	adenine phosphoribosyltransferase	-0.198	0.038	-0.01	0.053	-0.066	-0.094	0.056	-0.118	0.069	0.059	0.141	0.051	-0.189	0.211	-0.125	-0.03	0.095	-0.063	-0.463	-0.387	-0.011	0.032	-1.002	-0.127	-0.013	-0.388	-0.842	-0.481	0.109	0.049	-0.325	-0.288	-0.234	-0.226
ABZR87_RS07110	LysE family translocator	0.087	0.316	0.175	0.09	0.332	0.122	0.172	0.028	0.23	0.006	0.035	0.18	0.014	0.013	0.013	0.094	0.159	0.075	0.676	0.743	0.104	0.064	0.944	0.321	-0.009	0.098	0.771	0.124	0.021	0.174	-0.379	-0.001	-0.042	0.129
ABZR87_RS07115	Na/Pi cotransporter family protein	0.231	-0.029	-0.1	-0.281	0.304	0.504	-0.299	-0.013	-0.339	-0.216	-0.032	-0.02	0.151	-0.115	-0.21	0.078	-0.061	0.102	1.404	1.407	-0.209	-0.075	0.773	1.374	0.143	0.702	1.49	0.38	-0.213	-0.089	0.134	0.184	0.618	0.581
ABZR87_RS07120	excinuclease ABC subunit UvrA	-0.144	-0.102	0.041	-0.044	0.202	0.097	-0.324	-0.217	-0.074	-0.037	0.101	-0.002	0.011	0.065	-0.171	-0.185	-0.02	-0.011	-0.334	-0.386	0.031	-0.016	-0.907	-0.871	0.063	-0.129	-0.374	-0.026	-0.034	0.007	-0.38	-0.407	0.054	0.062
ABZR87_RS07125	MFS transporter	-0.15	-0.017	-0.109	-0.052	-0.288	-0.27	-0.257	0.039	0.117	0.051	-0.163	-0.017	0.003	0.076	0.033	0.029	-0.032	-0.033	-0.347	-0.381	-0.152	-0.157	-0.191	-0.194	-0.21	-0.556	-0.687	-0.466	-0.209	-0.037	-0.194	-0.039	-0.534	-0.235
ABZR87_RS07135	site-specific integrase	0.072	0.034	-0.037	0.036	0.021	0.076	-0.041	0.089	0.001	0.145	-0.028	-0.02	-0.086	-0.009	0.054	0.046	-0.009	-0.001	0.15	0.037	-0.065	0.037	0.009	0.078	0.056	0.176	0.094	0.067	0.013	0.015	-0.019	-0.057	0.011	-0.058
ABZR87_RS07140	site-specific integrase	-0.009	0.068	0.034	0.086	0.091	0.092	0.085	0.128	-0.007	0.151	0.005	-0.002	-0.043	-0.01	0.057	0.018	0.083	0.048	0.131	0.076	-0.074	0.047	-0.3	0.316	0.06	0.145	0.125	0.046	0.023	0.051	0.062	0.135	0.029	0.229
ABZR87_RS07145	hypothetical protein	0.082	0.085	-0.013	0.071	0.1	0.07	0.11	0.063	0.079	0.026	0.081	0.072	-0.037	-0.01	0.054	0.054	0.054	0.055	0.064	0.126	0.003	0.031	0.08	-0.029	0.086	0.024	0.06	0.137	0.048	0	-0.006	0.132	-0.031	0.033
ABZR87_RS07150	hypothetical protein	0.218	0.303	0.043	0.144	0.1	0.313	-0.047	0.149	0.053	0.261	0.023	0.033	0.179	-0.019	0.133	0.069	0.189	0.094	-0.05	0.177	0.156	0.024	0.194	-0.01	0.199	0.311	0.177	0.26	0.22	0.321	0.114	0.02	-0.015	0.124
ABZR87_RS07155	helix-turn-helix transcriptional regulator	0.131	0.168	0.275	0.099	0.491	0.138	0.418	0.262	0.404	0.053	0.083	0.285	-0.101	-0.083	0.306	0.201	0.267	0.133	0.326	-0.046	0.152	0.045	0.054	0.728	0.177	0.197	0.297	0.431	0.161	0.211	-0.24	0.379	-0.096	-0.134
ABZR87_RS07160	HAD domain-containing protein	0.131	0.136	-0.067	0.044	0.05	0.005	-0.041	0.04	-0.056	0.036	0.018	0.019	0.006	-0.173	0.029	0.102	-0.081	0.023	-0.015	0.129	-0.042	-0.019	0.136	0.143	0.058	0	0.097	-0.022	0.012	0.024	-0.117	-0.074	-0.012	0.08
ABZR87_RS07165	P-loop NTPase fold protein	0.1	0.061	-0.027	0.01	0.035	0.015	0.082	0.004	-0.003	0.055	-0.072	-0.008	0.018	0.087	-0.006	0.018	0.048	-0.048	0.158	0.114	-0.031	0.088	0.095	0.205	-0.006	-0.113	-0.039	0.149	0.015	0.034	0.024	0.141	0.071	0.12
ABZR87_RS07170	Qat anti-phage system associated protein QatB	0.366	0.132	0.062	0.28	0.376	0.266	0.227	0.232	0.099	0.215	0.08	0.177	0.067	-0.079	0.145	-0.17	0.205	0.151	0.159	0.268	0.124	0.278	0.121	0.306	0.3	0.115	0.074	0.101	0.024	0.198	-0.015	0.249	-0.045	0.084
ABZR87_RS07175	Qat anti-phage system QueC-like protein QatC	0.066	-0.03	-0.063	-0.081	-0.022	0.03	0.141	0.014	-0.042	0.07	-0.073	-0.01	0.073	-0.024	0.003	-0.003	-0.008	0.026	0.064	0.049	-0.135	-0.034	-0.036	-0.049	-0.035	0.116	0.149	-0.04	0.054	0.047	0.128	-0.025	-0.035	0.096
ABZR87_RS07180	Qat anti-phage system TatD family nuclease QatD	0.016	0.06	0.061	0.074	-0.219	-0.072	-0.146	-0.066	0.015	0.073	-0.311	-0.097	0.062	-0.173	0.051	-0.021	-0.019	0.058	-0.131	0.027	-0.41	0.152	0.011	-0.024	-0.092	-0.46	-0.055	0.054	-0.199	-0.107	0.059	-0.075	-0.093	0.01
ABZR87_RS07185	hypothetical protein	0.041	0.063	-0.016	0.165	-0.056	-0.013	0.097	0.002	-0.015	0.028	0.068	0.045	0.058	0.06	0.039	0.034	0.039	-0.046	-0.064	0.024	-0.063	0	0.035	-0.004	-0.005	0.158	0.103	0.068	-0.034	-0.003	0.051	-0.098	0.036	-0.038
ABZR87_RS07190	PIN domain-containing protein	-0.02	-0.073	-0.069	-0.171	-0.017	0.087	-0.077	0.067	0.05	-0.04	-0.037	0.003	-0.048	-0.041	-0.02	0.065	0.082	-0.037	0.044	0.045	-0.01	0.06	0.128	0.007	0.001	-0.04	0.115	-0.04	0.006	0.028	0.119	-0.029	0.02	0.155
ABZR87_RS07195	hypothetical protein	-0.009	0.113	0.002	-0.066	-0.036	0.009	-0.004	0.073	0.005	-0.012	0.055	-0.122	0.029	0.003	0.052	-0.041	0.017	0.054	-0.015	0.061	-0.039	0.012	-0.092	0.178	0.062	0.171	0.339	0.09	-0.034	0.086	-0.042	0.009	-0.049	0.077
ABZR87_RS07200	AAA family ATPase	0.096	0.143	0.006	0.057	0.08	0.014	0.078	0.063	0.002	0.066	0.083	0.014	-0.041	0.044	-0.01	-0.054	0.02	-0.016	0.044	0.064	0.073	0.046	-0.093	0.099	0.057	-0.028	0.007	-0.018	0.028	0.001	-0.026	0.06	0.039	0.042
ABZR87_RS07205	UvrD-helicase domain-containing protein	0.035	0.095	0.014	0.025	0.101	-0.02	0.054	0.065	0	-0.001	0.074	-0.021	-0.004	-0.03	-0.05	-0.069	-0.058	0.007	0.073	0.03	-0.032	-0.024	-0.032	0.144	-0.04	0.067	0.098	0.044	0.015	-0.029	0.055	0.035	0.03	-0.002
ABZR87_RS07215	hotdog family protein	0.074	-0.185	0.026	0.195	-0.043	-0.333	0.485	0.097	0.127	0.094	0.426	-0.062	0.179	0.361	0.101	0.158	0.292	0.134	-0.021	-0.572	0.015	-0.067	0.117	0.798	0.073	-0.393	1.135	0.191	-0.026	-0.127	-0.176	-0.393	0.398	0.049
ABZR87_RS07220	beta-ketoacyl synthase chain length factor	0.338	0.228	0.186	0.259	0.023	-0.041	0.331	0.04	0.147	0.439	0.079	-0.137	0.499	0.167	0.292	0.145	0.169	0.135	0.153	0.271	0.192	0.069	0.007	-0.103	0.439	0.17	0.228	0	0.272	0.332	0.26	0.143	0.126	0.338
ABZR87_RS07225	beta-ketoacyl-[acyl-carrier-protein] synthase family protein	0.049	0.02	0.031	0.044	0.146	-0.064	0.013	-0.05	0.018	0.074	0.047	-0.021	-0.086	-0.079	0.018	0.066	-0.066	0.059	0.179	0.056	-0.037	0.022	0.236	0.134	-0.011	-0.098	-0.26	0.013	0.029	0.013	0.089	-0.064	-0.038	-0.123
ABZR87_RS07230	polysaccharide deacetylase family protein	0.303	0.138	0.056	-0.122	0.036	0.06	-0.046	-0.145	0.074	-0.257	0.004	0.042	0.004	0.113	0.149	0.153	0.117	0.187	-0.251	0.237	-0.022	0.047	0.52	-0.32	-0.076	-0.201	0.724	0.222	0.076	0.123	0.183	-0.092	0.221	-0.186
ABZR87_RS07235	MMPL family transporter	0.016	0.074	0.055	0.123	-0.046	0.116	-0.015	0.1	0.003	0.202	-0.056	0.063	0.058	-0.007	0.091	0.127	-0.144	0.131	-0.093	0.051	-0.021	0.027	0.135	0.007	-0.062	0.013	0.128	-0.157	0.109	0.134	0.117	-0.034	0.008	-0.224
ABZR87_RS07240	LolA-related protein	0.047	0.448	-0.031	-0.038	0.067	-0.166	-0.228	0.209	0.055	0.131	0.473	0.042	-0.019	-0.166	-0.073	0.071	0.39	0.515	0.096	-0.114	0.055	0.067	-1.699	0.304	0.158	-0.068	0.246	0.138	-0.081	0.095	-0.64	-0.194	-0.088	-0.117
ABZR87_RS07245	acyl-CoA synthetase	0.118	0.23	0.163	0.167	-0.017	0.172	0.27	0.231	0.18	0.313	0.083	0.009	0.172	0.151	0.164	0.048	0.25	0.082	0.148	0.045	0.284	0.049	0.005	0.126	0.283	0.179	0.02	0.089	0.151	0.161	0.13	0.076	0.083	0.089
ABZR87_RS07250	AMP-binding protein	-0.091	0.065	-0.194	-0.097	0.025	-0.034	0.011	-0.188	-0.038	0.063	-0.073	-0.054	0.241	0	0.039	-0.024	0.044	-0.274	-0.057	-0.148	-0.178	-0.158	0.06	-0.097	-0.025	-0.517	0.37	-0.071	-0.005	-0.294	0.074	0.077	-0.004	-0.068
ABZR87_RS07255	membrane protein	0.117	0.147	0.045	-0.051	0.116	0.049	0.116	-0.052	0.125	-0.051	0.172	0.047	0.09	0.116	0.138	0.028	0.19	0.01	-0.127	-0.047	-0.115	0.088	-0.134	-0.025	0.039	0.106	-0.54	0.071	-0.01	-0.05	-0.121	-0.108	-0.199	0.142
ABZR87_RS07260	phosphopantetheine-binding protein	0.012	-0.196	-0.033	0.048	0.056	0.137	0.129	0.189	0.13	-0.305	0.155	0.151	0.566	0.135	-0.128	-0.412	-0.321	0.193	0.154	0.03	0.188	-0.03	-0.103	0.652	-0.269	0.176	0.132	-0.308	0.16	0.321	0.043	-0.083	0.128	0.76
ABZR87_RS07265	glycosyltransferase family 2 protein	0.03	0.005	0.095	-0.1	-0.072	0.006	0.115	-0.041	-0.117	-0.064	0.062	0.008	0.008	-0.023	0.002	-0.172	0.125	-0.078	0.124	0.01	-0.175	0.019	-0.35	0.651	0.307	-0.357	0.585	-0.303	0.101	0.067	0.056	0.16	0.134	0.112
ABZR87_RS07270	TetR/AcrR family transcriptional regulator	-0.127	-0.067	-0.038	-0.08	-0.019	-0.061	-0.092	-0.148	-0.064	-0.08	-0.082	0.018	-0.007	-0.14	-0.104	-0.175	0.054	0.018	-0.227	-0.33	0.034	0.03	-0.334	-0.232	-0.063	-0.006	0.124	0.038	-0.124	0.034	-0.058	-0.027	0.199	0.12
ABZR87_RS07275	SEL1-like repeat protein	-0.054	0.028	0.026	-0.103	-0.012	-0.155	0.019	-0.072	-0.104	-0.076	0.06	-0.087	0.05	0.029	-0.154	-0.108	-0.144	-0.012	0.008	-0.021	-0.131	-0.004	-0.005	0.064	-0.068	-0.155	0.128	-0.132	-0.126	0.005	0.074	-0.102	0.047	-0.005
ABZR87_RS07280	hypothetical protein	0.028	0.191	0.036	0.003	0.05	-0.024	-0.124	-0.003	0.047	-0.042	0.078	-0.049	-0.159	0.058	-0.035	-0.061	0	-0.168	0.252	-0.076	-0.07	0.018	0.432	0.099	0.074	0.271	0.683	-0.126	0.078	-0.205	0.222	0.007	0.196	-0.091
ABZR87_RS07285	c-type cytochrome	0.257	0.126	0.019	-0.03	0.089	0.228	-0.163	-0.14	-0.179	0.166	-0.085	-0.03	0.249	0.033	0.09	0.006	0.1	-0.007	0.247	0.067	0.069	0.135	0.428	0.232	0.078	-0.021	0.319	0.077	0.045	-0.122	0.129	0.272	-0.085	-0.256
ABZR87_RS07290	DUF6691 family protein	-0.105	0.1	-0.31	0.001	0.051	-0.86	0.438	0.228	0.298	-0.101	-0.047	-0.117	-0.419	0.397	-0.29	-0.832	0.011	-0.082	-0.132	0.238	-0.407	-0.07	-0.032	-0.655	0.538	0.873	-2.612	-0.512	-0.019	-0.155	-0.034	-0.009	0.248	-0.39
ABZR87_RS07295	YeeE/YedE family protein	0.219	0.271	-0.139	-0.392	-0.14	-0.119	-0.124	-0.161	-0.032	-0.061	-0.106	-0.21	-0.076	-0.077	-0.107	-0.275	-0.231	0.058	0.349	-0.02	-0.005	0.041	-0.553	-0.267	0.108	0.756	0.484	0.261	-0.334	-0.061	0.304	0.221	0.033	0.104
ABZR87_RS07300	DUF2855 family protein	0.098	-0.068	0.043	-0.007	0.104	0.005	-0.017	0.024	0.03	0.003	0.054	0.019	0.067	0.027	0.105	-0.041	0.129	0.085	0.138	-0.1	-0.075	-0.016	0.108	-0.029	-0.1	0.057	-0.008	0.074	0.058	0.174	0.046	0.192	0.021	-0.139
ABZR87_RS07305	TetR/AcrR family transcriptional regulator	0.011	-0.074	-0.254	0.012	0.081	0.104	-0.041	-0.049	-0.06	-0.013	0.048	-0.017	0.005	0.004	0.034	-0.108	-0.173	0.042	0.04	0.027	-0.024	-0.01	0.079	-0.024	-0.006	0.139	-0.056	0.198	0.086	-0.017	-0.076	0.055	0.009	-0.338
ABZR87_RS07310	alpha/beta hydrolase	-0.008	-0.024	-0.107	-0.099	-0.07	0.091	0.115	-0.268	-0.114	-0.071	0.043	-0.06	-0.011	0.038	0.136	-0.044	0.059	-0.124	-0.11	-0.101	0.06	-0.252	-0.11	0.194	-0.1	-0.147	0.051	0.07	0.058	0.021	-0.112	0.082	-0.04	-0.096
ABZR87_RS07315	hypothetical protein	-0.292	-0.054	-0.246	-0.139	-0.157	-0.102	0.131	-0.211	-0.005	-0.044	-0.178	-0.148	0.01	0.055	0.012	-0.123	-0.15	-0.206	-0.079	-0.38	0.108	-0.028	0.224	0.147	-0.123	-0.147	-0.45	-0.135	-0.1	-0.123	0.252	0.24	0.121	-0.253
ABZR87_RS07320	gluconokinase	-3.247	-3.025	-0.08	-0.329	-0.154	-0.11	0.042	0.199	-0.17	0.118	0.151	0.052	0.15	0.164	0.008	-0.031	0.048	0.058	0.17	0.082	-0.01	-0.221	0.584	0.231	0.031	0.317	0.45	-0.112	-0.148	-0.093	0.105	0.391	0.295	0.089
ABZR87_RS07325	AMP-binding protein	0.156	0.009	-0.014	-0.192	0.068	0.067	-0.631	-0.474	-0.124	-0.106	0.011	-0.153	0.083	0.023	-0.107	-0.094	-0.152	0.122	0.019	-0.429	-0.213	-0.141	0.035	-0.35	0.138	-0.122	-0.735	0.115	0.141	-0.22	-0.167	0.047	0.049	-0.322
ABZR87_RS07330	hypothetical protein	0.027	-0.048	-0.637	-0.095	0.007	-0.217	-0.009	-0.239	0.172	-0.107	-0.103	0.047	-0.012	-0.418	-0.419	-0.271	0.192	-0.136	-0.407	-0.254	0.39	-0.463	-0.33	0.221	-0.114	-1.196	-0.75	-0.104	0.093	-0.326	-0.095	0.325	-0.039	-0.057
ABZR87_RS07335	hypothetical protein	0.143	-0.203	0.22	-0.248	-0.779	0.107	-0.386	-0.246	-0.377	-0.027	-0.216	-0.657	-0.112	0.572	-0.368	-0.294	-0.298	0.002	-0.699	-0.8	0.133	-0.841	-0.245	-1.055	-0.634	-0.843	0.651	-0.379	-0.331	-0.45	0.709	-0.605	0.499	-0.188
ABZR87_RS07340	C39 family peptidase	-0.088	-0.11	-0.066	-0.228	-0.108	0.049	-0.317	-0.317	-0.404	-0.18	-0.243	-0.348	0.09	-0.242	-0.22	-0.28	-0.12	-0.181	-0.242	-0.497	-0.176	-0.243	-0.258	-0.402	-0.031	-0.195	-0.477	-0.331	-0.222	-0.218	0.029	0.025	0.051	-0.142
ABZR87_RS07345	hypothetical protein	0.027	0.279	0.275	0.127	0.218	0.438	-0.037	-0.033	0.216	0.025	-0.026	0.044	0.311	0.331	-0.013	0.137	0.234	0.176	0.515	0.11	0.115	0.187	-0.08	0.165	0.257	0.209	-0.667	0.312	0.163	0.253	0.438	0.341	0.176	0.175
ABZR87_RS07350	transporter	0.012	-0.077	-0.005	-0.15	0.022	0.015	0.01	-0.073	-0.049	0.079	0.012	0.03	-0.049	0.013	0.021	-0.015	-0.102	0.067	0.133	-0.196	0.056	0.037	0.356	-0.065	0.021	0.206	-0.248	-0.128	-0.089	0.044	-0.174	-0.251	-0.041	-0.279
ABZR87_RS07355	NADPH-dependent 7-cyano-7-deazaguanine reductase QueF	-0.131	-0.088	-0.053	-0.129	-0.089	0.013	-0.535	-0.536	-0.196	-0.099	-0.452	-0.739	-0.424	-0.546	-0.478	-0.584	-0.935	-0.646	-1.177	-1.39	-0.81	-1.056	-2.239	-2.791	-0.663	-0.122	-0.38	0.045	-0.427	-0.208	0.119	-0.166	0.58	0.427
ABZR87_RS07360	threonine ammonia-lyase, biosynthetic	-4.679	-4.916	-3.415	-2.823	-4.455	-4.465	-4.509	-3.762	-4.835	-4.794	-4.63	-4.469	-1.201	-1.513	-4.467	-4.075	-4.434	-4.501	-6.055	-6.201	-5.775	-5.066	-5.138	-4.608	-5.815	-5.958	-5.332	-5.283	-4.236	-3.705	-4.938	-5.41	-4.383	-1.611
ABZR87_RS07365	ion channel	-0.076	-0.1	0.055	0.12	0.038	-0.031	0.031	-0.124	-0.017	-0.048	0.005	0.034	-0.19	-0.208	0.006	-0.079	-0.025	-0.161	0.174	0.071	0.184	-0.001	0.342	0.048	0.062	0.051	-0.145	0.056	-0.046	0.029	-0.133	0.078	-0.22	0.007
ABZR87_RS07370	nucleoside recognition domain-containing protein	-0.114	-0.062	-0.077	0.087	0.004	-0.007	-0.074	-0.148	-0.074	-0.209	0.007	-0.248	0.109	-0.098	0.044	-0.043	-0.075	0.018	0.307	0.132	-0.203	0.057	-0.045	0.456	0.045	-0.298	-0.103	0.028	-0.046	0.032	-0.197	0.019	-0.233	-0.211
ABZR87_RS07375	YqaA family protein	0.089	0.036	0.073	0.057	0.038	0.148	-0.193	0.233	-0.19	-0.154	-0.278	-0.1	-0.249	-0.149	-0.093	-0.064	0.103	0.011	-0.927	-1.024	-0.114	-0.154	-0.97	-0.929	0.104	0.117	0.072	0.411	0.085	0.12	0.618	0.701	0.59	0.32
ABZR87_RS07380	FAD/FMN-binding oxidoreductase	-4.4	-4.166	-3.272	-3.525	-3.96	-3.783	-4.578	-4.292	-4.56	-4.023	-4.197	-4.114	-1.249	-1.453	-4.37	-4.273	-4.024	-4.07	-4.354	-4.352	-4.735	-4.597	-3.855	-3.723	-4.489	-4.309	-4.112	-4.342	-3.452	-3.855	-4.032	-4.079	-3.208	-1.339
ABZR87_RS07385	HIT family protein	0.136	-0.229	-0.121	-0.67	-0.687	-0.165	-0.993	-0.54	-0.104	-1.175	-0.933	-0.462	0.24	0.312	-0.293	-0.225	0.263	-0.026	-0.278	0.161	0.277	-0.201	-0.672	0.5	0.343	-1.019	-0.205	-0.125	0.371	-0.287	0.349	-1.038	-0.858	-1.29
ABZR87_RS07390	ABC transporter ATP-binding protein/permease	0.07	0.155	0.024	0.078	0.071	0.003	-0.105	-0.03	0.032	-0.004	-0.006	-0.053	0.073	0.166	0.15	0.194	0.021	-0.014	0.618	0.552	0.007	0.031	0.278	0.477	-0.087	0.3	1.244	0.03	-0.035	0.027	0.795	0.861	0.191	0.189
ABZR87_RS07395	DUF971 domain-containing protein	0.352	0.553	-0.073	-0.063	0.153	0.093	0.49	0.222	0.27	0.191	0.394	-0.14	0.648	-0.122	-0.029	0.31	-0.017	0.536	0.251	0.196	-0.304	0.255	-0.454	-0.874	0.499	0.39	-0.305	0.175	0.144	0.455	0.912	0.764	0.33	0.672
ABZR87_RS07405	TIM44-like domain-containing protein	-0.173	-0.147	0.059	-0.056	0.054	-0.024	-0.018	-0.169	-0.102	0.136	0.188	0.119	-0.112	-0.006	0.077	-0.017	0.034	0.027	-0.015	0.064	-0.053	-0.074	-0.376	-0.074	0.047	-0.374	0.043	-0.17	0.089	-0.045	-0.217	-0.206	0.059	-0.175
ABZR87_RS07420	methyltransferase domain-containing protein	-0.047	0.063	-0.226	0.11	-0.007	0.198	0.128	0.114	-0.013	-0.299	-0.135	0.025	-0.424	-0.179	-0.056	-0.124	-0.243	0.063	0.103	0.294	0.191	-0.235	0.25	0.702	-0.086	0.192	0.342	0.473	0.133	0.089	0.465	0.559	0.248	-0.339
ABZR87_RS07425	sodium:solute symporter family protein	0.004	0.004	0.074	-0.062	-0.018	-0.227	-0.179	-0.325	-0.036	-0.079	-0.042	0.031	-0.029	0.076	-0.362	-0.161	-0.345	-0.259	-0.466	-0.427	0.111	0.162	-1.423	-1.081	-0.036	-0.427	-0.737	-0.472	-0.004	-0.006	-0.967	-0.839	-0.436	-0.548
ABZR87_RS07430	FmdB family zinc ribbon protein	-0.124	-0.175	-0.284	-0.014	0.002	-0.692	0.017	0.339	0.044	-0.182	-0.557	-0.486	0.186	-0.006	-0.438	-0.352	-0.488	-0.272	-0.463	-0.165	-0.329	0.265	-1.935	-3.3	0.062	1.336	-2.119	0.408	-0.251	-0.188	0.303	-0.061	0.625	-0.155
ABZR87_RS07435	DUF502 domain-containing protein	-0.367	-0.697	-0.179	-0.48	-1.709	-0.251	-0.104	-0.026	-0.441	-0.037	-0.333	-0.764	0.228	0.488	-0.053	-0.405	0.357	0.079	-1.522	-1.75	-0.829	-0.407	-3.225	-2.65	-0.136	-0.247	-0.62	-0.231	-0.282	-0.658	-0.737	-1.145	0.492	-0.39
ABZR87_RS07445	hypothetical protein	0.035	0.102	0.178	0.008	0.168	0.173	0.029	-0.051	0.049	0.16	-0.093	-0.184	0.188	-0.051	-0.003	-0.151	-0.037	0.061	0.218	-0.149	0.073	-0.088	-0.36	0.35	0.153	0.507	0.868	0.249	-0.057	-0.16	0.014	-0.073	0.045	0.083
ABZR87_RS07450	dihydroneopterin triphosphate diphosphatase	-0.037	-0.117	0.179	-0.31	0.258	-0.425	-0.249	0.361	0.358	0.248	-0.021	0.158	0.259	0.495	0.148	0.379	0.175	0.116	-0.682	-0.035	0.275	0.475	-0.67	-0.877	0.291	-0.32	-1.712	0.093	0.3	-0.062	0.171	0.189	-0.394	-0.253
ABZR87_RS07455	endonuclease/exonuclease/phosphatase family protein	-0.075	0.131	0.021	0.088	0	-0.493	0.069	0.269	-0.112	0.109	0.379	0.357	0.783	0.821	0.837	0.646	0.19	0.293	-0.235	-0.405	1.175	0.996	-1.315	-2.022	0.236	-0.157	-0.191	-0.395	0.16	0.207	-0.064	-0.245	-0.541	-0.115
ABZR87_RS07460	cardiolipin synthase ClsB	-0.294	-0.162	-0.115	-0.096	-0.548	-0.316	-0.341	-0.524	-0.258	-0.001	-0.363	-0.169	-0.181	-0.216	-0.358	-0.256	-0.368	-0.362	-0.893	-0.652	0.103	0.004	-0.999	-1.064	-0.257	-0.817	-1.556	-1.056	-0.207	-0.141	-0.777	-0.867	-0.108	-0.164
ABZR87_RS07465	CoA-transferase	-0.026	-0.102	-0.187	-0.108	-0.258	0.094	-0.407	-0.369	-0.034	-0.151	-0.413	-0.412	0.003	-0.202	-0.313	-0.404	-0.308	-0.298	-0.831	-0.52	-0.197	-0.092	-1.015	-0.544	-0.279	-0.577	-0.401	-0.587	-0.2	-0.11	-0.281	-0.617	0.354	-0.098
ABZR87_RS07470	TetR/AcrR family transcriptional regulator	-0.531	-0.734	-0.645	-0.282	-0.647	-0.603	4.08	3.541	-0.672	-0.382	0.241	0.231	2.409	2.38	1.408	1.42	7.064	7.156	2.669	2.463	-0.174	-0.146	6.082	5.767	0.961	4.843	9.557	3.635	-0.785	-0.874	10.005	9.774	-0.937	-0.349
ABZR87_RS07475	acyl-CoA dehydrogenase C-terminal domain-containing protein	-0.455	-0.533	-0.245	-0.25	-0.54	-0.906	0.058	0.011	-0.069	-0.142	-0.401	-0.36	-0.072	-0.127	0.301	0.441	-0.222	-0.02	-1.477	-1.917	-0.721	-0.715	-2.752	-2.234	-0.475	-1.353	-4.314	-1.848	0.03	0.009	-0.216	-0.06	-2.328	-1.91
ABZR87_RS07480	3-hydroxyacyl-CoA dehydrogenase/enoyl-CoA hydratase family protein	0.037	-0.068	-0.051	0.074	-0.067	-0.191	-0.149	0.328	0.045	0.082	0.168	0.107	0.139	-0.004	0.143	0.176	0.119	0.194	0.198	0.08	0.126	0.015	-0.718	-0.493	-0.075	-0.222	-0.547	0.074	0.171	0.08	0.749	0.909	-0.344	-0.29
ABZR87_RS07485	acetyl-CoA C-acyltransferase	-0.564	-0.841	0.015	-0.211	-0.152	-0.362	-0.147	0.032	-0.063	-0.641	-0.583	-0.39	0.232	-0.122	0.19	0.079	-0.02	-0.589	-0.779	-0.082	0.01	-0.312	-1.712	-0.991	0.131	-0.848	-0.826	-0.185	0.115	0.085	0.429	0.69	-0.551	-0.062
ABZR87_RS07490	DegV family protein	-0.234	0.044	0.011	0.127	-0.023	-0.09	-0.082	-0.204	-0.062	0.01	-0.081	-0.037	-0.03	-0.113	0.058	0.005	0.02	0.062	-0.186	-0.085	0.015	-0.16	0.124	-0.103	-0.062	0.105	-0.014	-0.007	0.006	-0.033	-0.053	0.048	0.014	-0.032
ABZR87_RS07495	enoyl-CoA hydratase	0.085	0.019	-0.081	-0.044	0.206	-0.093	0.214	0.117	0.062	0.111	-0.321	0.118	-0.111	0.244	0.067	0.08	0.125	-0.017	0.017	-0.026	0.143	-0.2	0.482	0.393	0.158	-0.03	-0.3	0.041	0.101	-0.062	-0.1	0.363	-0.14	0.157
ABZR87_RS07500	acyl-CoA thioesterase	0.182	-0.055	-0.196	0.023	-0.522	-0.292	0.48	0.331	-0.006	-0.067	0.021	0.12	0.098	0.031	-0.09	-0.209	0.149	0.229	-0.115	0.026	-0.269	-0.151	1.282	0.952	-0.113	0.269	-0.249	0.055	-0.163	0.013	-0.05	-0.008	0.239	0.335
ABZR87_RS07505	ABC transporter ATP-binding protein/permease	-0.084	-0.088	-0.276	-0.256	-0.083	-0.106	-0.274	-0.208	-0.126	-0.048	-0.034	-0.183	-0.278	-0.022	-0.409	-0.22	-0.189	-0.128	-0.012	0.058	-0.346	-0.237	0.038	0.171	-0.127	-0.022	-0.204	-0.184	-0.129	-0.112	-0.045	-0.186	0.173	-0.195
ABZR87_RS07510	LysR family transcriptional regulator	0.283	0.289	-0.077	-0.654	0.398	0.414	-1.823	-0.553	0.121	-0.225	-0.354	-0.56	0.6	0.495	-1.15	-1.608	-0.041	-0.102	-0.374	-0.916	-1.163	-0.649	-0.941	-1.535	-0.817	-0.942	-2.228	-0.741	-0.152	-0.609	-2.512	-1.573	0.633	0.891
ABZR87_RS07520	glutamate/aspartate ABC transporter substrate-binding protein	0.234	0.007	0.123	-0.063	0.452	0.186	0.102	0.163	0.339	0.355	0.007	0.254	-0.135	-0.23	0.079	0.104	0.159	0.238	0.977	1.168	0.286	0.161	-1.377	-0.851	0.145	1.253	-1.052	0.754	0.175	-0.042	-0.581	-0.057	0.611	0.645
ABZR87_RS07525	amino acid ABC transporter permease	0.287	0.227	0.161	0.142	0.548	0.391	0.375	0.319	0.212	0.243	0.275	0.312	-0.065	-0.225	0.121	0.257	-0.022	0.158	0.936	1.048	0.194	0.229	-2.3	-1.666	-0.001	0.839	-1.044	0.787	0.098	-0.004	-0.468	-0.103	0.406	0.275
ABZR87_RS07530	glutamate/aspartate ABC transporter permease GltK	0.189	0.314	0.174	0.208	0.401	0.348	0.382	0.338	0.148	0.064	0.166	0.094	-0.063	-0.191	0.038	0.143	0.047	0.084	0.795	0.81	0.109	-0.076	-2.006	-1.516	0.311	1.134	-0.901	0.379	-0.105	0.106	-0.966	-0.613	0.158	0.495
ABZR87_RS07535	amino acid ABC transporter ATP-binding protein	0.309	0.078	-0.264	-0.101	0.224	0.198	0.139	0.063	0.335	-0.216	0.149	-0.432	-0.291	-0.051	0.008	-0.176	0.028	-0.153	0.881	0.647	-0.062	-0.46	-1.633	-2.5	0.057	0.891	-0.605	0.52	0.156	-0.007	-0.16	0.088	0.206	-0.57
ABZR87_RS07540	class II glutamine amidotransferase	-0.013	-0.129	-0.014	-0.091	-0.124	-0.18	-0.021	-0.032	-0.226	-0.223	-0.226	-0.196	-0.166	-0.038	-0.085	-0.049	-0.198	-0.024	-0.436	-0.193	-0.222	-0.155	-0.349	-0.527	-0.074	-0.141	0.148	-0.147	-0.279	-0.143	0.244	-0.339	0.035	-0.171
ABZR87_RS07545	glycerate kinase	-0.165	-0.126	-0.117	-0.081	0.081	-0.155	0.025	0.042	-0.184	0.116	-0.198	0.177	-0.332	0.034	-0.016	0.059	-0.081	-0.16	-0.146	-0.084	0.035	-0.058	-0.344	-0.613	-0.133	-0.288	-0.314	-0.078	-0.015	0.003	-0.017	-0.013	0.001	-0.115
ABZR87_RS07555	DUF3025 domain-containing protein	0.028	-0.026	0.073	0.138	-0.207	-0.048	0.268	0.358	-0.228	-0.075	0.06	-0.214	-0.318	0.246	0.273	0.062	0.152	0.228	0.39	0.067	0.201	0.082	0.279	0.085	-0.039	0.556	0.246	-0.593	-0.195	0.366	0.419	0.644	0.009	-0.382
ABZR87_RS07565	OsmC family protein	-0.081	0.251	-0.107	-0.01	-0.633	-0.181	-0.402	-0.238	0.036	0.119	-0.157	-0.099	0.242	0.159	0.004	-0.005	-0.093	0.311	0.029	0.084	-0.143	-0.103	0.067	0.186	-0.416	0.288	0.502	0.089	-0.194	0.049	0.179	0.265	0.012	-0.523
ABZR87_RS07580	DUF6776 family protein	-0.077	-0.14	-0.01	-0.01	-0.028	0.063	-0.089	-0.05	-0.024	-0.094	0.312	0.356	-0.208	-0.143	-0.309	-0.086	-0.245	-0.08	0.266	0.285	-0.012	-0.1	-1.105	-0.704	-0.044	0.367	0.087	0.204	-0.057	-0.243	0.338	0.271	0.22	0.265
ABZR87_RS07585	polymer-forming cytoskeletal protein	0.427	0.144	0.315	-0.136	-0.154	0.103	-0.163	0.139	0.111	0.224	0.172	0.113	-0.477	-0.144	0.11	0.127	0.02	0.181	0.026	0.176	0.187	0.135	-0.107	-0.371	0.144	-0.501	-0.303	0.382	-0.146	0.371	0.036	0.073	-0.441	0.277
ABZR87_RS07595	anhydro-N-acetylmuramic acid kinase	0.349	0.084	1.016	1.327	-0.013	0.03	-0.256	-0.151	0.285	0.411	0.094	-0.023	-0.008	-0.028	-0.094	-0.061	0.081	-0.021	-0.462	-0.687	-0.004	-0.084	-1.084	-0.808	0.015	0.115	-0.748	0.124	0.78	0.76	-0.004	0.204	0.031	-0.055
ABZR87_RS07605	D-aminoacyl-tRNA deacylase	-0.234	-0.068	-0.723	-1.136	-0.101	-0.967	-0.493	-0.655	-0.794	-0.686	-0.058	-0.435	-0.8	0.041	-1.493	-0.729	-0.417	-0.391	-0.126	-0.937	-0.196	-0.482	-0.243	-0.389	0.168	-0.738	-0.157	-0.34	-0.595	-0.348	0.591	-0.793	-0.258	-0.226
ABZR87_RS07610	histidine phosphatase family protein	-0.33	-0.142	-0.193	-0.247	-0.296	-0.15	-0.621	-0.086	-0.216	-0.061	-0.117	-0.271	-0.105	-0.082	-0.248	-0.115	-0.441	-0.085	0.235	0.086	-0.284	-0.045	0.389	0.818	-0.081	-0.013	-0.104	0.105	-0.236	-0.295	0.09	-0.23	0.006	-0.248
ABZR87_RS07615	queuosine precursor transporter	-0.046	-0.221	-0.103	0.112	0.205	-0.007	-0.236	0.029	0.045	0.074	0.099	0.063	0.275	0.053	0.231	0.02	0.07	0.163	-0.177	0.187	-0.108	0.017	0.167	0.181	0.162	0.232	0.371	0.086	0.051	0.127	0.045	0.034	-0.137	0.05
ABZR87_RS07620	Holliday junction branch migration DNA helicase RuvB	-0.604	-0.649	-1.163	-0.636	-1.205	-0.962	-0.839	-1.603	-2.123	-1.548	-0.705	-0.945	-0.949	-0.756	-0.606	-0.639	-0.625	-0.967	-1.753	-1.319	-1.248	-1.815	-3.686	-1.816	-0.645	-2.171	-2.446	-1.295	-0.824	-1.436	-2.367	-1.954	-1.667	-0.836
ABZR87_RS07625	Holliday junction branch migration protein RuvA	-0.936	-0.611	-0.838	-1.481	-1.455	-1.766	-2.51	-1.372	-1.675	-0.974	-1.903	-1.047	-1.294	-1.216	-1.33	-0.789	-0.635	-0.638	-1.292	-2.102	-1.048	-1.576	-1.553	-1.071	-1.497	-3.904	-2.097	-1.794	-0.828	-0.715	-2.459	-3.289	-2.684	-0.948
ABZR87_RS07630	glycerophosphodiester phosphodiesterase	0.07	0.309	-0.052	-0.143	0.106	-0.103	0.007	-0.075	-0.179	-0.056	0.09	-0.203	-0.265	-0.008	-0.125	-0.034	-0.301	0.145	0	0.059	0.031	-0.088	0.033	0.138	0.026	-0.04	-0.414	0.04	-0.007	-0.061	-0.027	0.002	-0.138	0.017
ABZR87_RS07635	crossover junction endodeoxyribonuclease RuvC	-1.552	-1.635	-1.01	-1.324	-0.921	-2.223	-0.556	-1.732	-2.224	-1.123	-1.402	-1.038	-0.098	-1.07	-0.91	-1.539	-1.321	-1.905	-1.219	-2.361	-2.316	-1.856	-1.742	-2.11	-1.977	-2.07	-2.58	-2.643	-0.451	-1.011	-2.807	-2.211	-0.856	-1.235
ABZR87_RS07645	Fis family transcriptional regulator	-0.395	-0.075	-0.004	-0.378	-0.181	-0.377	0.281	0.65	-0.303	0.2	-0.29	-0.448	-0.443	-0.099	0.581	0.495	-0.706	-0.461	-0.577	-0.084	-1.366	-1.158	2.713	2.958	-0.616	-0.199	1.337	0.262	-0.004	-0.421	0.992	0.41	-0.156	-0.898
ABZR87_RS07650	tRNA dihydrouridine synthase DusB	0.341	-0.459	0.127	-0.047	0.335	-0.015	0.099	0.167	0.21	0.268	0.307	0.063	0.053	0.371	0.388	0.065	-0.307	-0.041	0.029	0.208	0.103	0.022	-0.225	0.286	0.152	0.217	0.017	0.415	0.266	0.044	-0.063	0.004	0.097	0.202
ABZR87_RS07655	FAD-dependent oxidoreductase	-0.055	0.074	-0.139	0.148	0.003	-0.099	0.039	-0.001	0.147	0.103	0.014	-0.011	-0.164	-0.007	-0.093	-0.054	0.001	0.001	0.07	0.093	-0.065	0.034	-0.603	-0.138	0.15	-0.215	-0.035	-0.031	0.003	-0.023	-0.214	0.058	-0.074	-0.067
ABZR87_RS07665	aminopeptidase P N-terminal domain-containing protein	-1.809	-2.342	-0.259	-0.255	-3.906	-4.151	-3.673	-2.966	-0.629	-0.523	-1.934	-1.647	-0.313	-0.572	0.029	0.068	-2.506	-2.563	-0.876	-0.947	-3.64	-2.995	-1.029	-1.272	-1.6	-1.61	-2.174	-1.99	-0.958	-0.675	-0.551	-0.424	-2.179	-1.222
ABZR87_RS07670	bifunctional diguanylate cyclase/phosphodiesterase	-0.041	0.025	0.046	0.045	0.151	0.004	-0.015	0.061	0.013	0.05	0.116	0.005	0.158	-0.155	0.094	0.041	0.073	0.082	-0.022	-0.031	-0.158	0.14	0.037	-0.32	0.128	-0.162	0.056	-0.028	-0.056	0.174	-0.032	0.014	-0.139	-0.037
ABZR87_RS07675	N-acetylmuramate alpha-1-phosphate uridylyltransferase MurU	-0.778	-0.569	0.486	0.783	-0.144	0.16	-1.155	-1.011	-0.439	-0.514	-0.099	0.034	-0.973	-0.577	0.321	0.493	-1.108	-1.017	-0.507	-0.318	-3.309	-4.595	0.726	1.747	-1.165	-1.805	-1.658	-1.001	0.45	0.278	-0.578	-0.607	-1.668	-0.654
ABZR87_RS07680	AzlD domain-containing protein	0.009	-0.411	-0.412	-0.465	-0.046	-0.093	-0.75	-0.245	-0.319	-0.029	-0.328	-0.045	-0.008	-0.061	0.084	-0.01	-0.057	-0.151	-0.44	0.005	-0.33	-0.401	-0.205	0.572	-0.287	-0.075	-1.21	-0.081	-0.39	0.058	-0.179	-0.33	-0.436	0.196
ABZR87_RS07685	AzlC family ABC transporter permease	-0.054	-0.054	0.135	0.124	-0.163	0.189	-0.075	-0.207	-0.034	0.11	-0.234	-0.004	-0.18	-0.021	-0.031	0.274	-0.151	-0.268	0.185	0.023	-0.464	-0.359	0.396	0.371	0.248	-0.487	-0.72	-0.26	0.039	-0.033	0.178	0.132	-0.206	-0.093
ABZR87_RS07690	aminoglycoside phosphotransferase family protein	0.201	0.203	0.903	1.222	0.138	0.143	-0.184	0.069	0.444	0.514	0.229	0.083	-0.219	-0.203	-0.072	-0.127	-0.014	0.014	-0.395	-0.217	-0.074	-0.12	0.152	0.13	-0.074	-0.419	-0.334	0.334	0.444	0.397	0.019	0.201	-0.018	-0.006
ABZR87_RS07700	peptidylprolyl isomerase	-1.684	0.351	-2.187	-1.727	-1.217	-2.312	-2.275	0.19	-0.014	-1.749	-2.986	-1.842	-0.736	-0.759	-1.057	-1.196	-0.145	-1.103	-2.789	-1.954	-2.66	-1.488	-2.201	-1.203	-1.631	-0.395	0.823	-1.009	-0.769	-2.619	0.941	0.829	-0.081	1.109
ABZR87_RS07705	4-hydroxythreonine-4-phosphate dehydrogenase PdxA	-1.021	-0.831	-0.535	-0.893	-0.526	-1	-1.965	-0.648	-0.952	-2.033	-0.775	-0.768	0.658	0.455	-0.249	-0.455	-0.887	-0.494	-0.148	0.204	-1.505	-1.161	2.448	3.001	-1.025	-1.272	-1.357	-1.11	-0.47	-0.959	-0.782	-1.075	-0.658	-0.472
ABZR87_RS07710	16S rRNA (adenine(1518)-N(6)/adenine(1519)-N(6))- dimethyltransferase RsmA	-0.111	-0.089	-0.554	0.03	-0.214	0.109	0.095	0.397	-0.073	-0.244	-0.41	0.131	-0.158	-0.16	0.316	0.264	0.091	0.034	-1.319	-1.005	-0.578	-0.414	-0.326	-0.214	-0.203	-1.105	-1.015	-0.281	-0.3	-0.257	-0.373	-0.435	0.009	0.138
ABZR87_RS07715	DMT family transporter	-0.211	-0.126	-0.059	0.02	0.034	-0.021	-0.208	0.053	0.032	0.046	-0.243	-0.056	-0.146	-0.15	0.125	0.146	-0.153	0.001	-0.101	0.175	-0.116	-0.076	0.013	0.179	0.16	-0.129	-0.243	0.188	0.044	0.006	-0.027	0.024	-0.273	0.254
ABZR87_RS07720	lactoylglutathione lyase	0.069	0.205	-0.135	0.094	0.147	-0.02	0.161	0.131	0.021	0.245	0.063	0.025	-0.186	-0.021	0.007	-0.066	0.121	0.106	0.284	0.004	0.081	-0.016	0.035	-0.274	0.123	0.237	-0.161	-0.023	0.092	0.044	-0.342	0.085	-0.221	0.078
ABZR87_RS07725	SprT family zinc-dependent metalloprotease	-0.047	0.02	0.105	-0.039	0.127	0.022	0.264	0.087	-0.191	-0.071	0.229	-0.039	0.348	0.412	-0.108	-0.239	0.195	0.367	-0.039	0.01	0.061	-0.025	-1.412	-1.281	0.023	-0.614	-0.311	-0.479	-0.007	0.087	-0.676	-0.634	-0.404	-0.234
ABZR87_RS07730	lysophospholipid acyltransferase family protein	-0.081	-0.075	-0.502	-0.17	-0.356	-0.863	-0.923	-0.932	-1.594	-1.397	0.19	-1.347	0.734	0.34	-0.959	-1	-0.48	-0.582	-1.188	-1.491	-0.889	-0.939	-0.323	-0.315	-0.773	0.028	1.596	-0.076	-0.725	-1.202	1.093	1.721	0.423	1.261
ABZR87_RS07735	D-glycero-beta-D-manno-heptose 1,7-bisphosphate 7-phosphatase	0.611	0.7	0.004	-0.148	-0.326	0.218	-0.009	0.406	-0.733	-0.789	-0.307	-0.599	-0.232	-0.573	-0.515	-0.564	0.051	-0.448	-0.819	-2.367	0.57	-0.118	-5.254	-4.511	-0.136	1.752	2.764	0.154	0.191	-0.544	0.765	1.702	1.273	1.002
ABZR87_RS07745	hypothetical protein	0.131	-0.133	-0.002	-0.216	-0.298	-0.186	-0.281	-0.548	-0.369	0.195	-0.138	-0.058	0.045	-0.346	-0.188	-0.24	-0.65	-0.023	-0.367	-0.087	0.043	-0.192	-0.857	-0.777	-0.152	-0.516	-0.404	-0.102	-0.312	0.102	0.359	-0.36	-0.027	-0.344
ABZR87_RS07760	HlyC/CorC family transporter	-0.086	-0.181	0.582	0.406	0.15	-0.222	-0.898	-0.519	0.014	-0.392	0.036	0.07	0.081	-0.173	-1.86	-1.285	-0.541	-0.603	-1.241	-0.359	0.137	-0.107	-0.417	-1.665	-0.722	-2.888	-5.032	-1.068	0.61	0.171	-1.632	-3.655	-0.316	0.067
ABZR87_RS07765	hypothetical protein	0.03	0.276	-0.127	-0.118	-0.118	-0.106	0.137	-0.316	-0.133	0.181	0.296	-0.202	0.162	0.013	-0.115	0.099	-0.008	-0.13	-0.272	-0.162	-0.352	-0.035	-0.02	-0.441	-0.159	-0.305	0.516	-0.267	0.091	-0.01	0.218	0.078	0.22	0.018
ABZR87_RS07775	PhoH family protein	-0.019	-0.357	-0.259	-0.212	-0.273	-0.291	-0.334	-0.31	-0.302	-0.084	-0.501	-0.332	0.051	0.144	-0.219	-0.359	-0.478	-0.139	-0.661	-1.085	-0.18	-0.19	-0.983	-1.803	-0.213	-0.557	0.076	-0.627	-0.225	-0.125	-0.388	-0.41	-0.206	-0.088
ABZR87_RS07780	tRNA (N6-isopentenyl adenosine(37)-C2)-methylthiotransferase MiaB	-0.093	-0.083	-0.232	-0.181	-0.058	-0.197	-0.142	0.02	-0.099	-0.023	-0.136	-0.086	0.048	0	-0.02	0.06	-0.344	-0.06	0.167	0.148	-0.162	-0.282	0.651	0.63	0.001	0.073	0.199	-0.086	-0.301	-0.156	0.14	0.022	0.271	-0.118
ABZR87_RS07785	hypothetical protein	0.037	0.008	-0.747	0.027	-0.197	0.145	0.143	-0.04	-0.074	0.294	-0.358	0.214	0.316	-0.127	-0.197	0.212	-0.086	-0.023	-0.772	0.069	0	-0.361	-0.655	-0.737	-0.018	-0.06	0.378	-0.181	-0.105	-0.041	-0.162	0.249	0.482	0.598
ABZR87_RS07790	NAD(P)/FAD-dependent oxidoreductase	0.048	0.193	0.171	0.029	0.118	0.078	0.282	0.055	-0.004	0.144	0.401	0.137	-0.051	0.062	0.264	0.127	-0.113	0.114	-0.136	0.285	0.082	0.116	0.191	0.377	-0.007	-0.264	0.046	0.328	-0.047	0.22	-0.05	0.048	-0.188	-0.195
ABZR87_RS07795	OmpW family outer membrane protein	0.164	-0.005	-0.001	0.073	0.136	0.059	0.078	-0.124	0.089	0.126	0.106	-0.067	0.102	0.027	0.015	-0.029	0.097	-0.028	-0.195	-0.038	0.014	0.037	0.106	0.002	-0.037	0.053	-0.138	0.043	0.078	0.034	0.051	-0.012	0.07	0.113
ABZR87_RS07800	DUF1571 domain-containing protein	0.164	0.12	0.063	0.084	0.032	0.086	0.019	0.076	0.004	0.264	0.179	0.048	0.006	0.126	0.064	-0.062	0.061	-0.033	0.081	0.095	0.003	-0.048	-0.059	-0.093	0.061	0.423	0.219	0.041	0.193	0.102	0.157	0.173	-0.222	0.058
ABZR87_RS07805	AMP-binding protein	0.089	-0.041	0.204	0.294	0.261	0.066	0.006	0.112	0.008	0.06	0.057	0.217	-0.252	0.177	-0.059	0.024	0.106	0.068	0.155	0.069	-0.155	0.189	0.063	-0.675	0.297	-0.093	0.235	0.04	0.206	0.038	0.029	0.038	0.105	-0.092
ABZR87_RS07810	acetyl-CoA C-acetyltransferase	-0.173	-0.163	-0.076	-0.155	-0.087	-0.264	0.053	-0.24	-0.156	0.005	-0.148	-0.053	0.107	0.255	-0.04	-0.247	-0.223	-0.013	0.103	0.275	-0.111	-0.061	-0.04	0.273	-0.222	-0.055	0.565	0.246	-0.115	0.017	0.58	0.554	0.049	-0.184
ABZR87_RS07815	MaoC/PaaZ C-terminal domain-containing protein	0.378	0.72	-0.132	-0.285	0.175	0.342	-0.353	-0.009	-0.064	-0.245	-0.393	0.138	0.572	0.464	-0.219	0.12	0.275	-0.296	0.562	-0.024	0.099	0.056	0.567	-0.656	-0.209	0.626	0.632	-0.213	0.187	-0.38	-0.273	0.662	-0.129	-0.672
ABZR87_RS07820	3-oxoacyl-ACP reductase	-0.081	-0.034	-0.158	-0.134	-0.216	-0.25	-0.077	-0.304	-0.284	-0.229	-0.358	-0.321	0.054	-0.07	-0.368	-0.2	-0.201	-0.127	-0.273	-0.239	-0.254	-0.249	-0.612	-0.158	-0.171	-0.56	-0.273	-0.049	-0.138	-0.048	-0.055	-0.249	0.017	-0.276
ABZR87_RS07825	acyl-CoA dehydrogenase	0.091	0.153	-0.005	0	0.105	0.186	-0.009	-0.02	0.08	-0.042	0.014	-0.042	-0.076	0.031	-0.04	0.059	0.084	-0.008	-0.076	-0.067	0.124	0.074	-0.165	-0.163	0.061	-0.155	-0.391	-0.075	0.079	0.078	0.008	0.147	-0.067	-0.09
ABZR87_RS07830	TetR/AcrR family transcriptional regulator	0.15	0.136	0.003	-0.135	-0.077	0.134	-0.181	-0.176	0.069	-0.237	-0.332	0.114	-0.119	-0.081	-0.282	-0.169	0.017	-0.098	-0.136	-0.032	-0.26	-0.012	-0.393	-0.698	0.073	0.321	-0.216	0.139	0.174	-0.018	-0.253	-0.409	0.116	0.061
ABZR87_RS07835	histone deacetylase family protein	0.228	0.066	0.013	0.103	0.084	0.199	-0.131	-0.043	0.04	0.27	0.166	-0.062	0.283	0.066	0.146	0.12	0.078	0.082	0.153	0.076	0.002	0.008	-0.129	0.309	-0.023	0.173	-0.13	0.02	0.15	0.117	0.123	0.301	0.152	0.13
ABZR87_RS07840	MFS transporter	0.035	-0.102	0.154	-0.122	-0.054	0.159	-0.164	0.003	0.107	0.027	-0.067	0.011	-0.173	0.038	0.125	-0.043	0.038	0.055	-0.019	-0.102	0.118	0.02	-0.938	0.016	0.1	-0.205	0.018	0.065	0.05	0.185	0.227	0.135	-0.025	0.033
ABZR87_RS07845	LysR family transcriptional regulator	0.125	0.101	0.024	0.212	-0.249	0.142	0.041	0.279	-0.015	-0.112	-0.163	0.237	0.319	0.245	0.452	0.286	0.445	0.734	0.132	0.141	-0.078	0.3	0.069	0.282	0.041	-0.018	-0.23	-0.066	0.006	0.218	0.056	0.312	0.092	0.112
ABZR87_RS07850	DEAD/DEAH box helicase	0.573	0.591	-0.02	0.088	0.614	0.543	0.64	0.568	0.31	0.514	-0.044	0.092	-0.005	0.231	0.259	0.256	0.399	0.48	-0.962	-1.007	0.05	0.367	-0.58	-0.464	0.365	0.313	0.385	0.906	0.107	0.104	0.202	0.683	0.748	0.588
ABZR87_RS07855	serine/threonine protein kinase	0.256	0.392	0.262	0.308	0.022	0.404	0.064	0.031	0.122	-0.035	0.094	-0.111	0.029	0.182	0.087	0.217	0.202	-0.011	0.2	0.459	0.312	0.094	-0.175	-0.505	0.126	0.025	0.469	0.165	0.183	0.182	0.239	0.542	0.167	0.324
ABZR87_RS07860	pirin family protein	0.022	-0.067	-0.125	-0.023	-0.001	0.123	0.033	-0.081	-0.201	-0.004	-0.053	-0.064	0.124	0.093	0.043	-0.044	-0.182	0.049	-0.033	-0.018	-0.018	-0.129	0.259	0.69	-0.068	-0.328	-0.565	-0.093	0	-0.156	0.12	0.157	-0.194	-0.357
ABZR87_RS07865	LysR family transcriptional regulator	0.099	0.06	0.207	0.01	-0.012	-0.033	0.025	0.051	0.093	0.026	0.143	0.11	0.338	0.011	0.136	0.368	0.021	0.042	0.679	0.607	0.05	0.021	1.241	1.448	-0.008	0.32	-0.702	0.039	0.12	0.061	1.511	1.626	-0.03	0.097
ABZR87_RS07870	response regulator transcription factor	0.041	-0.122	-0.063	0.02	0.044	0.019	0.075	0.05	-0.198	-0.035	-0.042	-0.261	0.035	-0.04	-0.006	-0.131	-0.175	-0.059	0.026	-0.242	-0.044	-0.038	0.39	0.001	0.149	-0.081	-0.336	0.03	-0.085	-0.229	0.096	0.088	0.012	-0.045
ABZR87_RS07875	cupin domain-containing protein	0.011	-0.025	0.195	-0.213	0.328	0.201	0.039	0.149	-0.133	0.257	0.018	0.095	0.313	0.193	-0.019	0.32	0.228	0.181	-0.037	0.092	-0.051	0.218	-0.036	0.592	0.214	0.056	-0.04	0.243	0.254	0.077	0.53	0.371	0.07	-0.133
ABZR87_RS07880	hypothetical protein	0.354	0.475	-0.073	0.178	0.407	0.251	-0.907	0.304	-0.173	-0.267	-0.078	0.209	-0.113	-0.068	0.132	-0.36	0.073	0.376	0.46	-0.405	-0.443	-0.096	-1.082	-0.448	-0.056	-0.678	-0.345	0.078	-0.125	0.41	-0.486	0.413	-0.892	0.234
ABZR87_RS07885	NAD(P)/FAD-dependent oxidoreductase	0.077	0.144	-0.146	-0.042	-0.454	0.119	0.039	-0.314	0.104	0.077	-0.25	-0.103	0.128	-0.225	-0.303	-0.019	-0.063	-0.286	-0.121	0.131	0.088	0.055	0.28	-0.177	-0.214	-0.061	-0.068	-0.101	0.002	0.125	-0.21	0.14	-0.365	-0.223
ABZR87_RS07890	LysR substrate-binding domain-containing protein	0.31	0.019	0.331	-0.354	0.072	0.298	-0.374	-0.002	-0.116	0.229	-0.172	-0.068	-0.042	0.071	-0.048	0.127	0.16	-0.257	0.142	-0.111	-0.296	0.339	-0.014	1.202	-0.091	0.036	-0.218	-0.598	-0.08	-0.22	-0.303	-0.03	0.016	0.53
ABZR87_RS07895	MFS transporter	0.06	0.115	-0.002	-0.024	-0.014	0.086	0.161	-0.065	0.035	-0.015	0.087	0.108	0.079	0.1	-0.046	0.019	-0.017	0.049	0.146	0.047	-0.104	0.001	-0.091	0.108	-0.002	0.135	-0.052	-0.071	-0.011	-0.006	0.023	0.178	-0.075	0.12
ABZR87_RS07900	M14 family metallopeptidase	0.185	0.155	0.11	0.078	0.07	0.045	0.1	0.036	0.015	0.027	0.184	0.051	0.054	0.086	0.021	0.111	0.078	0.114	0.05	0.092	-0.083	0.126	-0.022	0.009	0.115	0.327	0.048	0.051	0.083	0.065	-0.025	-0.048	-0.12	0.238
ABZR87_RS07905	TetR/AcrR family transcriptional regulator	-0.077	-0.134	-0.228	-0.095	-0.087	0.157	-0.076	0.013	-0.162	0.058	-0.091	0.036	0.048	-0.082	-0.271	-0.321	-0.003	-0.207	0.125	0.396	-0.24	0.026	0.164	0.172	0.055	-0.153	0.54	-0.015	0.055	0.077	-0.354	-0.109	-0.262	-0.288
ABZR87_RS07910	NAD(P)/FAD-dependent oxidoreductase	0.091	0.216	0.02	0.231	0.049	0.035	-0.166	-0.019	0.017	0.165	0.189	0.105	-0.179	-0.008	0.034	0.121	-0.024	0.007	0.107	-0.043	-0.041	0.031	-0.44	-0.42	0.151	0.079	-0.264	0.15	0.033	0.071	-0.068	-0.089	-0.016	-0.074
ABZR87_RS07915	alpha/beta hydrolase	0.092	-0.016	0.055	0.094	0.1	0.085	-0.301	0.176	-0.02	0.024	-0.315	-0.055	0.127	0.042	-0.027	0.2	0.198	-0.009	0.119	0.201	0.079	0.198	0.244	-0.096	0.2	-0.19	-0.549	0.04	-0.098	-0.002	-0.201	0.151	-0.005	0.195
ABZR87_RS07925	MFS transporter	-0.048	0.054	-0.134	0.036	-0.093	0	0.079	-0.088	-0.007	-0.057	-0.105	0.016	0.009	-0.134	-0.044	-0.12	-0.029	0.036	0.029	-0.021	-0.004	0.002	0.176	-0.107	-0.078	0.017	-0.075	-0.029	-0.072	-0.078	-0.003	-0.124	0.077	0.056
ABZR87_RS07930	DUF485 domain-containing protein	0.039	0.096	-0.094	-0.004	-0.183	-0.074	-0.255	-0.251	-0.168	-0.055	0.215	-0.025	-0.145	-0.408	-0.034	-0.017	-0.013	0.063	-0.163	0.055	0.042	-0.047	0.056	0.076	0.047	0.089	-0.698	-0.116	-0.067	0.045	-0.227	-0.212	-0.229	-0.072
ABZR87_RS07935	cation acetate symporter	-0.023	0.011	-0.158	-0.113	-0.066	0.052	0.119	-0.036	-0.091	-0.117	0.115	0.005	-0.161	0	-0.013	0.027	-0.089	0.001	-0.055	-0.09	-0.025	-0.113	-0.108	-0.353	0.048	-0.167	0.061	-0.045	-0.073	0.145	-0.113	-0.064	-0.077	-0.008
ABZR87_RS07940	DUF294 nucleotidyltransferase-like domain-containing protein	0.131	-0.004	0.004	0.019	0.056	0.163	-0.044	0.003	-0.161	0.074	0.078	-0.058	0.059	-0.102	0.047	-0.053	-0.032	-0.093	-0.092	0.072	0.137	0.01	-0.139	0.033	-0.009	-0.332	0.1	0.076	-0.055	0.051	0.237	-0.006	0.092	-0.202
ABZR87_RS07945	3'-5' exonuclease	-0.02	0.118	-0.04	0.069	-0.02	-0.02	0.177	0.088	0.076	0.162	-0.122	0.112	-0.057	-0.232	-0.13	0.115	0.163	0.041	-0.125	0.009	-0.19	0.019	0.389	0.229	-0.009	-0.24	-0.436	0.041	-0.013	-0.096	-0.135	0.267	-0.1	-0.012
ABZR87_RS07950	sodium/substrate symporter small subunit	-0.028	-0.083	-0.684	-0.571	-1.167	-1.186	0.063	0.081	0.041	-0.083	-0.057	0.108	-0.098	-0.235	0.081	0.114	-0.217	-0.211	-0.156	-0.026	-0.184	-0.173	0.154	-0.456	-0.194	-0.028	0.175	-0.003	-1.057	-0.829	-0.23	-0.284	-0.001	0.209
ABZR87_RS07955	sensor histidine kinase	-0.082	0.011	-0.639	-0.466	-1.806	-2.267	0.08	0.089	-0.015	-0.012	-0.011	0.008	0.025	-0.052	-0.162	-0.047	-0.078	0.07	-0.361	-0.077	0.121	0.166	-0.325	0.216	-0.096	-0.25	0.036	-0.077	-2.39	-2.668	-0.288	-0.275	0.21	0.138
ABZR87_RS07960	response regulator transcription factor	-0.175	-0.063	-0.599	-0.494	-2.214	-2.046	0.087	0.094	-0.055	-0.001	-0.002	-0.026	-0.028	-0.018	-0.178	-0.148	0.009	0.203	-0.455	-0.195	0.164	0.098	-0.56	-0.11	0.007	0.009	-0.027	-0.18	-2.52	-2.381	-0.215	-0.163	0.28	0.194
ABZR87_RS07965	recombinase RecA	-0.433	-0.346	-0.194	-0.16	-0.172	-0.044	-0.078	-0.296	-0.284	-0.375	-0.109	-0.38	-0.346	0.065	-0.202	-0.331	-0.037	-0.262	-0.669	-0.592	0.024	-0.234	-0.368	-0.68	-0.522	0.359	-0.828	-0.524	-0.418	-0.218	-0.535	-0.577	-0.705	-0.289
ABZR87_RS07970	recombination regulator RecX	0.014	0.116	0.044	0.017	0.061	0.016	0.051	0.031	0.003	0.192	0.065	0.019	-0.072	0.023	-0.033	-0.051	-0.058	-0.007	-0.126	-0.123	-0.033	-0.063	-0.109	-0.152	0.028	0.069	0.234	0.014	0.06	-0.081	0.094	-0.009	0.164	0.149
ABZR87_RS07975	DUF2889 domain-containing protein	-0.028	0.171	-0.05	-0.049	-0.341	-0.414	-0.079	0.11	0.132	-0.058	-0.222	-0.214	-0.013	-0.428	0.063	-0.315	0.148	-0.116	-0.724	-0.036	0.293	-0.237	-0.727	0.572	0.358	-0.02	-1.52	0.436	-0.416	-0.087	0.329	0.099	0.253	0.257
ABZR87_RS07990	TerC family protein	-0.318	0.422	0.175	-0.076	-0.001	-0.105	0.313	-0.062	0.013	-0.081	-0.221	0.178	0.179	-0.075	0.028	0.009	0.127	0.144	0.203	0.371	0.163	0.074	0.185	0.791	-0.377	-0.45	-0.832	0.191	0.374	0.05	-0.126	-0.908	0.003	0.174
ABZR87_RS07995	pilin	0.155	0.125	-0.009	0.048	0.049	0.149	0.109	0.06	0.042	0.075	0.057	0.105	-0.048	0.119	0.179	0.063	0.119	0.051	0.129	0.146	-0.041	0.04	0.196	0.319	0.029	0.143	-0.255	0.138	0.054	0.115	-0.029	0.171	-0.033	0.04
ABZR87_RS08000	pilin	-0.037	-0.054	-0.094	0.239	-0.204	-0.295	-0.213	-0.064	-0.134	-0.003	-0.05	-0.023	-0.057	-0.163	-0.063	-0.152	0.034	0.298	-0.201	-0.108	-0.227	-0.265	-0.481	-0.125	-0.049	-0.134	0.026	-0.066	-0.129	-0.034	-0.301	-0.041	-0.104	-0.053
ABZR87_RS08005	O-antigen ligase family protein	-0.04	-0.018	0.015	-0.032	-0.257	-0.129	-0.172	-0.017	-0.092	0.011	0.031	0.101	-0.098	-0.151	-0.019	-0.029	0.073	0.046	-0.408	-0.249	0.214	0.192	-0.23	-0.298	0.075	-0.102	-0.028	-0.117	0.062	0.047	0.118	0.04	-0.368	-0.251
ABZR87_RS08010	pilin	0.191	0.045	0.29	-0.039	0.021	0.24	-0.047	0.102	0.101	0.152	0.182	0.185	-0.042	-0.027	0.116	0.022	0.177	0.19	-0.052	0.176	0.168	0.145	-0.354	-0.02	0.319	-0.293	-0.192	0.001	0.199	0.123	-0.008	0.262	-0.077	0.106
ABZR87_RS08015	cyclic pyranopterin monophosphate synthase MoaC	-0.195	-0.186	-0.021	-0.104	-0.211	-0.118	0.125	-0.026	0.109	-0.025	-0.211	-0.065	0.124	-0.023	0.078	0.203	0.201	-0.117	-0.609	-0.658	-0.117	-0.061	0.027	0.084	0.054	-0.369	-0.683	-0.91	-0.06	-0.143	-0.027	0.136	-0.419	-0.012
ABZR87_RS08020	M48 family metalloprotease	0.017	0.031	0.045	-0.093	-0.069	-0.14	-0.082	0.022	0.014	-0.048	-0.045	0.037	0.036	0.015	-0.115	-0.078	-0.02	-0.001	-0.121	-0.036	-0.196	-0.095	-0.395	-0.778	0.016	-0.28	0.043	-0.119	0.119	-0.097	-0.083	-0.067	-0.099	-0.064
ABZR87_RS08025	DUF2946 family protein	-0.119	-0.245	-0.104	-0.151	-0.15	-0.059	-1.191	-1.192	0.043	0.134	-0.27	-0.008	-0.034	-0.118	-0.569	-0.947	-0.672	-0.298	-0.981	-0.74	0.303	0.049	-3.296	-1.481	-0.229	-1.231	-1.208	-1.471	-0.437	-0.146	-0.623	-0.554	0.312	0.06
ABZR87_RS08030	alpha/beta fold hydrolase	0.079	0.309	0.071	-0.086	0.184	0.144	-0.289	-0.208	-0.083	0.153	-0.018	0.09	-0.168	-0.048	0.048	-0.11	0.001	0.007	-0.473	-0.529	0.036	0.082	-0.991	-0.633	-0.006	-0.484	-0.702	-0.36	0.035	-0.007	-0.206	-0.24	0.162	0.248
ABZR87_RS08035	nuclear transport factor 2 family protein	-0.139	-0.041	0.154	0.215	0.195	-0.03	-0.592	0.046	0.205	0.321	-0.027	-0.158	-0.066	0.297	0.055	0.257	-0.284	0.185	-0.398	-1.012	-0.362	0.167	-1.539	-0.678	0.161	-0.489	-0.273	-0.347	-0.046	0.138	-0.653	-0.382	0.119	-0.136
ABZR87_RS08040	lipopolysaccharide heptosyltransferase II	0.92	0.945	0.201	0.347	-0.198	-0.057	0.095	0.485	-0.003	-0.006	0.287	-0.368	-0.815	-0.651	-0.001	-0.167	-0.005	-0.252	0.246	-1.232	0.298	0.512	-4.256	-3.497	-0.033	1.143	0.601	0.93	0.918	0.766	1.03	1.584	1.064	1.021
ABZR87_RS08045	zinc-finger domain-containing protein	0.577	0.129	0.243	-0.097	-0.395	-0.132	0.537	0.202	-0.192	-0.224	-0.379	-0.091	-0.228	-0.676	-0.379	-0.183	-0.2	-0.188	0.144	-0.122	0.338	0.315	-1.442	-2.561	-0.123	-0.028	0.295	0.571	0.161	0.196	0.654	0.851	0.819	0.338
ABZR87_RS08050	AzlC family ABC transporter permease	0.035	-0.064	-0.205	0.026	0.092	-0.022	-0.011	-0.083	-0.121	-0.027	0.039	-0.075	-0.044	-0.024	-0.224	-0.025	-0.295	-0.358	-0.219	-0.26	0.058	0.068	-0.383	-0.121	-0.072	-0.443	0.469	0.056	0.046	-0.262	-0.027	-0.039	0.025	-0.265
ABZR87_RS08055	AzlD domain-containing protein	-0.149	-0.094	0.052	-0.217	-0.086	-0.176	-0.362	-0.387	0.107	0.033	0.131	0.051	0.082	0.233	0.196	-0.209	0.095	-0.072	0.221	-0.476	-0.184	-0.057	0.326	0.125	0.032	-0.245	-0.443	-0.299	0.017	-0.133	-0.087	-0.141	-0.122	0.488
ABZR87_RS08060	EamA family transporter RarD	0.175	-0.021	0.124	0.023	-0.017	0.284	0.093	0.007	-0.062	0.286	0.176	0.053	0.014	-0.003	0.063	0.093	0.115	0.042	0.024	-0.05	0.037	-0.033	0.313	0.4	0.124	0.089	-0.052	-0.022	0.023	0.012	-0.166	-0.09	-0.11	-0.123
ABZR87_RS08070	pyruvate kinase	-0.052	0.4	0.761	1.261	0.804	0.751	-0.883	-0.411	-0.32	0.523	0.714	0.371	-0.825	0.64	-0.729	0.41	-0.056	-0.2	1.343	1.108	-0.287	0.792	-0.196	-0.884	0.812	-2.432	0.452	0.232	0.184	0.504	-0.026	-2.142	0.849	0.517
ABZR87_RS08100	SGNH/GDSL hydrolase family protein	-0.049	-0.219	0.048	-0.033	0.043	-0.344	-0.013	0.244	-0.152	-0.172	-0.068	0.113	0.163	0.422	-0.201	0.085	-0.193	-0.088	0.001	-0.056	0.154	-0.075	0.155	0.213	-0.131	0.043	0.16	-0.047	-0.06	0.038	0.013	-0.196	0.016	-0.294
ABZR87_RS08105	molybdopterin-guanine dinucleotide biosynthesis protein B	-0.11	-0.173	-0.034	-0.025	-0.001	0.105	0.18	-0.091	0.018	-0.067	0.094	0.129	0.009	0.19	0.117	-0.043	0.079	-0.009	0.001	0.021	-0.194	-0.021	-0.493	-0.461	0.031	0.473	-0.145	0.177	-0.245	0.01	0.251	0.036	0.11	-0.306
ABZR87_RS08110	D-alanyl-D-alanine carboxypeptidase/D-alanyl-D-alanine-endopeptidase	0.412	0.566	0.941	1.376	0.318	0.194	0.122	0.421	0.518	0.678	-0.019	0.1	0.012	-0.087	-0.019	-0.168	0.28	0.035	-2.696	-2.919	0.237	0.134	-3.396	-2.303	0.073	0.263	0.441	0.494	0.896	1.077	0.237	0.176	0.494	0.559
ABZR87_RS08115	DNA ligase D	-0.088	0.008	0.044	-0.005	-0.157	0.08	-0.04	-0.074	-0.081	-0.12	0.136	0.015	-0.239	0.009	-0.037	-0.128	0.068	-0.123	0.055	0.013	-0.263	-0.027	-0.304	0.031	-0.044	0.064	0.264	-0.123	-0.079	0.004	0.055	0.04	-0.042	0.025
ABZR87_RS08120	Ku protein	0.277	0.442	0.258	0.093	0.279	-0.042	0.13	0.274	-0.044	0.266	0.219	-0.091	-0.013	0.456	0.187	0.234	-0.01	0.084	0.022	0.119	0.237	0.256	0.099	0.384	0.284	-0.07	-0.005	0.181	0.181	0.225	-0.045	0.191	-0.067	0.111
ABZR87_RS08125	MFS transporter	0.006	0.082	0.035	-0.035	0.043	-0.077	-0.338	0.024	0.053	0.135	-0.236	0.018	-0.105	0.041	-0.055	-0.072	0.003	0.001	-0.151	0.009	0.032	-0.128	0.243	0.069	-0.004	-0.004	-0.257	0.054	0.142	-0.124	-0.096	0.11	-0.013	-0.047
ABZR87_RS08130	hypothetical protein	-0.048	-0.119	0.067	0.021	-0.174	-0.011	-0.199	-0.133	-0.005	0.028	0.052	-0.305	-0.034	-0.021	0.045	0.016	-0.179	0.021	0.114	-0.093	0.003	0.064	-0.024	0.134	-0.004	-0.353	0.109	-0.045	-0.091	-0.083	-0.16	-0.312	0.061	-0.469
ABZR87_RS08135	hypothetical protein	0.026	0.124	0.025	-0.121	0.165	-0.023	-0.071	-0.049	0.126	-0.049	0.232	0.009	0.014	-0.117	-0.049	0.037	-0.058	0.06	-0.104	0.033	-0.029	-0.03	-0.184	0.468	0.035	0.108	0.139	0.029	0.061	0.028	0.029	0.098	0.04	-0.301
ABZR87_RS08140	DUF1045 domain-containing protein	0.083	-0.074	-0.023	-0.03	0.119	0.067	0.083	-0.096	-0.076	0.013	0.036	0.006	0.035	-0.159	0.131	-0.015	-0.117	0.103	-0.207	-0.234	-0.021	0.001	-0.132	-0.019	-0.031	0.219	-0.328	0.022	-0.109	0.166	-0.099	0.117	-0.042	-0.363
ABZR87_RS08145	alpha-D-ribose 1-methylphosphonate 5-triphosphate diphosphatase	-0.048	0.022	0.195	0.066	0.256	-0.11	-0.019	0.289	0.112	0.266	0.003	0.196	0.048	0.008	-0.196	0.007	0.032	0.139	-0.083	-0.349	0.119	0.068	-0.147	-0.718	0.081	0.346	0.571	0.16	0.154	-0.003	0.052	0.139	-0.022	0.133
ABZR87_RS08150	EAL domain-containing protein	-0.021	0.034	-0.074	-0.188	0.092	0.09	0.03	-0.103	-0.02	0.043	0.135	-0.027	-0.027	0.006	-0.011	-0.034	-0.102	-0.011	0.024	0.09	-0.102	-0.03	0.157	-0.058	-0.106	0.178	-0.151	-0.109	0.115	0.001	0.056	-0.023	-0.052	-0.154
ABZR87_RS08155	methyl-accepting chemotaxis protein	-0.162	0.023	-0.132	-0.031	0.201	-0.269	-0.468	0.217	0.091	-0.014	-0.177	-0.369	0.269	0.116	-0.147	-0.09	0.061	0.119	0.078	-0.056	-0.378	-0.143	-0.79	-0.699	0.264	0.128	0.705	0.03	0.171	0.028	0.038	-0.248	0.224	0.214
ABZR87_RS08160	MFS transporter	0.152	-0.152	0.12	0.034	-0.056	-0.009	0.137	-0.101	-0.126	0.041	0.059	0.156	0.118	0.017	-0.069	-0.178	0.001	0.164	0.055	-0.214	-0.146	-0.06	-0.155	0.357	-0.204	0.016	0.039	-0.047	-0.189	0.161	-0.244	-0.147	-0.341	0.751
ABZR87_RS08165	amidase	0.3	0.287	0.076	0.469	0.088	0.195	-0.043	0.035	0.165	0.227	0.195	0.164	0.451	-0.061	0.094	0.029	0.028	0.261	0.594	-0.335	0.579	-0.056	0.326	-0.237	-0.076	-0.336	-0.222	0.143	-0.039	0.171	-0.257	0.623	-0.205	-0.055
ABZR87_RS08170	DUF2848 domain-containing protein	0.236	0.302	0.17	0.214	0.009	0.452	0.372	0.296	-0.077	0.226	0.338	0.462	0.714	0.244	0.212	0.596	0.308	0.36	0.334	0.389	0.443	0.572	0.432	0.235	0.197	0.448	-0.307	0.277	-0.185	0.157	0.063	0.099	0.12	-0.017
ABZR87_RS08175	GntR family transcriptional regulator	0.125	-0.013	-0.014	-0.099	-0.026	-0.427	0.653	-0.041	-0.031	0.502	0.161	0.332	0.254	0.41	0.121	0.118	-0.209	-0.254	-0.06	-0.122	0.706	0.662	0.742	-0.288	0.334	0.508	0.388	0.248	-0.057	-0.007	0.733	-0.066	0.328	-0.019
ABZR87_RS08180	flavin-dependent oxidoreductase	-0.105	0.15	0.011	0.034	-0.244	-0.212	-0.14	0.001	-0.004	-0.057	-0.276	-0.057	-0.01	-0.133	0.246	-0.116	-0.064	-0.033	-0.026	0.229	0.082	-0.047	-0.313	-0.483	-0.084	-0.001	0.052	0.102	0.132	0.073	-0.106	-0.195	-0.011	-0.127
ABZR87_RS08185	ABC transporter substrate-binding protein	0.022	0.072	-0.079	0.168	0.223	-0.062	0.06	0.217	0.189	0.263	-0.046	0.043	0.059	0.106	-0.019	0.085	-0.016	0.03	0.154	0.102	-0.037	-0.027	0.118	-0.135	0.151	-0.054	0.037	0.122	0.087	0.166	0.217	0.273	0.153	0.017
ABZR87_RS08190	MarR family transcriptional regulator	0.172	-0.246	0.199	-0.07	0.13	-0.117	0.102	0.182	0.094	0.309	-0.114	0.161	0.198	0.504	0.168	0.398	0.332	0.394	0.392	0.106	0.517	0.547	0.328	1	0.336	-0.084	0.83	0.121	-0.088	-0.045	0.104	-0.269	0.296	0.375
ABZR87_RS08195	hypothetical protein	-0.012	-0.04	-0.317	0.097	-0.218	-0.116	-0.092	-0.165	0.015	-0.228	0.138	-0.413	0.072	-0.004	-0.35	-0.199	-0.38	0.104	-0.211	0.141	-0.283	0.078	0.944	0.169	-0.151	-1.059	-0.243	-0.464	0.032	-0.392	0.129	-0.223	-0.057	-0.202
ABZR87_RS08200	HD-GYP domain-containing protein	0.082	0.081	-0.036	-0.01	0.071	-0.129	-0.007	0.065	-0.103	0.134	-0.166	0.159	0.073	0.019	-0.104	-0.094	-0.169	0.046	0.051	0.072	-0.134	0.009	-0.142	0.037	0.089	0.121	0.026	-0.093	0.048	0.182	0.072	-0.139	0.072	-0.042
ABZR87_RS08205	hypothetical protein	-0.202	0.605	-0.024	0.592	0.813	0.695	0.389	0.662	0.438	0.454	0.784	-0.098	0.629	0.081	0.158	0.172	0.15	0.518	-0.351	0.313	0.24	0.066	-2.272	-0.454	0.532	-0.072	-0.622	0.554	0.001	-0.074	0.581	1.166	-0.202	-0.781
ABZR87_RS08210	DUF6685 family protein	0.101	-0.201	0.166	-0.289	-0.008	0.06	-0.135	-0.064	0.096	0.125	0.052	0.189	-0.162	0.28	0.015	0.094	-0.198	-0.09	-0.088	-0.091	-0.21	0.02	-0.322	-0.348	-0.123	0.054	0.131	0.188	0.169	0.075	-0.112	-0.011	0.009	0.033
ABZR87_RS08220	TonB-dependent receptor	0.041	-0.054	-0.186	-0.018	-0.148	-0.072	0.008	-0.08	0.009	-0.035	-0.021	-0.069	-0.029	0.054	-0.109	-0.044	-0.011	0.005	-0.014	-0.059	-0.148	-0.115	-0.381	0.058	0.107	0.065	0.107	-0.004	-0.077	-0.036	0.014	-0.113	-0.013	-0.275
ABZR87_RS08225	hypothetical protein	-0.106	0.046	-0.022	-0.382	0.157	-0.177	-0.124	-0.02	0.071	0.214	0.272	-0.256	-0.266	-0.065	-0.096	-0.091	-0.08	-0.134	-0.267	-0.187	-0.177	-0.173	-0.016	-1.641	0.039	0.201	0.311	-0.087	0.282	-0.14	-0.025	-0.075	0.16	-0.006
ABZR87_RS08230	hypothetical protein	0.48	0.018	-0.096	0.286	0.142	0.435	0.174	0.153	0.568	-0.254	-0.071	0.134	-0.127	0.762	0.292	0.225	0.144	-0.036	0.163	0.216	0.288	0.24	0.307	-1.028	-0.132	-0.182	0.349	-0.178	0.559	-0.061	0.272	0.936	-0.062	-0.255
ABZR87_RS08235	hypothetical protein	0.472	-0.699	-0.113	-0.723	0.522	-0.533	-0.118	0.187	0.585	0.676	0.805	-0.192	-0.579	-0.737	-0.407	0.539	0.408	-0.856	0.647	-0.442	-0.07	0.206	0.726	0.238	-0.817	0.988	-0.957	-0.012	-0.6	-0.345	-0.061	-0.147	0.407	-0.256
ABZR87_RS08245	hypothetical protein	-0.044	-0.009	0.049	-0.062	0.32	0.139	0.091	0.013	0.28	-0.335	0.187	0.043	-0.002	0.087	0.029	0.037	-0.198	-0.148	-0.162	0.062	0.055	0.199	0.083	-0.142	0.006	0.059	-0.007	-0.063	0.19	-0.254	0.053	-0.231	0.092	0.024
ABZR87_RS08250	PLP-dependent aminotransferase family protein	0.014	0.093	0.036	0.01	-0.058	0.037	-0.094	0.011	-0.006	-0.021	-0.057	0.059	0.038	-0.02	0.034	-0.049	-0.037	-0.013	-0.111	0.07	-0.142	-0.062	-0.25	-0.133	0.015	0.147	-0.082	-0.016	-0.006	-0.001	-0.017	0.01	-0.016	-0.004
ABZR87_RS08255	ABC-type transport auxiliary lipoprotein family protein	0.175	-0.042	-0.196	-0.08	0.159	0.085	-0.403	-0.025	-0.152	0.038	-0.039	-0.15	-0.175	0.148	-0.193	-0.057	-0.023	-0.162	0.146	-0.026	-0.361	-0.023	0.563	0.426	-0.23	0.347	0.168	0.098	-0.161	0.059	0.282	0.019	0.03	0.085
ABZR87_RS08260	intermembrane transport protein PqiB	0.202	0.204	-0.162	0.007	-0.004	0.196	-0.159	0.01	-0.018	0.177	-0.087	0.095	0.205	0.392	0.102	0.104	0.024	-0.055	-0.105	-0.252	-0.004	0.167	-0.345	0.448	0.067	0.44	0.573	-0.028	0.207	-0.145	-0.001	0.141	0.145	-0.125
ABZR87_RS08265	paraquat-inducible protein A	0.01	0.132	-0.098	0.026	0.1	0.127	0.027	-0.137	0.049	0.194	-0.049	-0.087	0.169	0.006	0.047	-0.096	0.059	0.049	0.062	-0.147	0.004	0.116	0.362	0.256	-0.044	0.328	-0.034	0.257	-0.191	-0.001	0.241	0.23	-0.031	0.101
ABZR87_RS08270	paraquat-inducible protein A	0.112	-0.135	0.086	-0.009	-0.191	0.072	-0.019	0.214	0.069	0.216	-0.061	-0.225	-0.041	0.081	0.031	0.121	0.127	0.018	-0.037	0.161	0.027	0.067	0.096	0.441	-0.18	0.04	0.08	0.058	-0.031	0.052	0.143	0.294	0.137	-0.179
ABZR87_RS08275	hypothetical protein	0.015	0.024	0.091	0.124	0.035	-0.243	-0.138	0.022	0.081	-0.004	0.078	-0.198	0.067	0.05	-0.052	-0.121	0.027	0.054	0.094	-0.19	0.066	0.198	0.035	-0.34	0.124	-0.328	-0.422	-0.233	-0.137	0.02	0.098	-0.176	0.107	-0.048
ABZR87_RS08280	S-formylglutathione hydrolase	0.21	0.039	-0.026	0.204	0.041	0.028	0.318	0.121	0.281	-0.065	0.007	-0.095	0.118	0.075	0.106	0.035	0.077	-0.048	-0.147	-0.06	0.105	0.067	-0.703	0.258	0.14	-0.109	-0.052	-0.073	-0.071	0.193	-0.162	-0.137	-0.161	-0.306
ABZR87_RS08285	S-(hydroxymethyl)glutathione dehydrogenase/class III alcohol dehydrogenase	-0.027	0.008	-0.098	0.061	0.14	0.052	0.005	-0.113	0.149	0.144	0.196	0.042	0.192	0.026	0.108	0.147	0.025	0.051	-0.169	-0.31	0.128	0.17	-0.378	0.089	-0.067	-0.434	-1.269	-0.214	0.144	0.074	-0.141	0.045	-0.113	0.015
ABZR87_RS08290	methyl-accepting chemotaxis protein	0.179	0.34	-0.101	-0.009	0.008	0.251	0.025	0.061	0.084	0.261	-0.073	0.2	0.274	0.238	0.123	0.109	-0.044	0.115	0.098	0.162	-0.085	0.092	0.083	0.741	0.186	-0.094	0.207	0.148	0.108	-0.079	0.21	0.146	0.07	0.388
ABZR87_RS08295	glutathione S-transferase family protein	-0.163	-0.275	-0.204	-0.182	-0.199	-0.032	-0.09	-0.138	-0.256	0.001	-0.475	0.006	-0.065	0.036	-0.429	-0.301	-0.333	-0.17	-0.068	-0.103	-0.316	-0.343	-0.177	0.086	-0.384	-0.175	0.11	0.038	-0.045	-0.226	-0.485	-0.237	-0.025	-0.382
ABZR87_RS08300	GGDEF domain-containing protein	0.076	0.125	0.059	0.075	0.202	0.1	0.046	0.045	0	0.154	-0.04	-0.007	-0.007	0.102	-0.068	0.088	0.082	0.031	0.147	0.011	-0.152	0.014	-0.393	-0.535	0.115	-0.211	-0.147	0.115	-0.008	0.078	0.183	0.152	0.149	0.156
ABZR87_RS08305	antibiotic biosynthesis monooxygenase family protein	-0.236	-0.07	-0.048	-0.223	-0.122	-0.119	0.227	-0.13	-0.174	0.067	-0.215	-0.146	0.17	0.119	0.141	0.098	-0.114	-0.209	-0.275	-0.149	-0.004	-0.253	-0.314	0.142	0.226	0.481	0.592	-0.241	0.062	-0.119	0.171	0.379	0.563	0.129
ABZR87_RS08310	AI-2E family transporter	-0.166	-0.075	0.002	0.062	0.148	-0.022	-0.325	-0.22	0.062	0.01	-0.239	0.07	-0.067	0.019	-0.122	0.085	-0.033	-0.001	0.044	0.044	-0.126	0.006	0.175	0.668	0.051	-0.194	0.033	0.005	0.002	0.183	-0.043	0.111	-0.27	-0.15
ABZR87_RS08315	saccharopine dehydrogenase NADP-binding domain-containing protein	-0.062	-0.078	-0.082	-0.036	-0.008	-0.034	-0.258	-0.043	-0.024	0.092	-0.072	0.064	-0.136	-0.006	0.059	-0.077	-0.2	-0.077	0.011	-0.064	-0.087	-0.044	-0.123	-0.101	-0.038	-0.009	0.165	-0.07	0.005	-0.096	0.037	0.037	0.021	-0.04
ABZR87_RS08320	hypothetical protein	-0.002	0.279	0.1	-0.108	0.084	0.28	0.245	0.173	-0.195	0.396	0.571	0.295	0.269	0.307	-0.002	0.038	-0.398	0.024	0.356	0.175	-0.011	-0.243	0.602	-0.473	-0.437	0.848	0.837	0.001	-0.261	0.129	-0.641	0.037	-0.311	-0.192
ABZR87_RS08325	SDR family oxidoreductase	0.135	0.051	-0.087	0	0.098	0.123	-0.088	0.036	0.074	0.01	0.01	-0.001	0.055	-0.022	-0.03	-0.033	0.05	0.106	0.386	0.286	-0.018	0.059	-0.015	0.028	0.066	-0.052	-0.09	0.063	0.07	-0.034	0.009	0.013	-0.024	-0.077
ABZR87_RS08330	isocitrate lyase	0.081	0.016	-0.482	-0.69	-0.082	-0.087	-0.245	-0.234	-0.159	0.128	-0.021	0.022	-0.131	-0.133	-0.26	-0.168	-0.042	0.034	-0.423	-0.429	-0.284	-0.221	-0.427	-0.495	-0.015	-0.493	-0.423	-0.174	-0.621	-0.682	0.047	0.005	-0.052	-0.209
ABZR87_RS08335	MFS transporter	-0.003	-0.16	-0.05	-0.171	-0.086	0.086	-0.079	-0.166	-0.126	-0.11	-0.068	-0.226	-0.096	0.04	-0.01	-0.03	-0.23	0.011	-0.134	0.103	-0.046	-0.02	-0.377	0.132	0.286	-0.13	-0.092	-0.18	-0.146	0.18	0.049	-0.079	-0.045	0.107
ABZR87_RS08340	substrate-binding domain-containing protein	-0.148	0.118	0.176	-0.08	0.243	0.058	-0.085	0.19	-0.001	0.023	-0.035	0.151	0.146	0.127	0.062	0.18	-0.071	0.076	0.06	-0.007	0.139	0.01	-0.242	-0.334	-0.033	-0.224	-0.285	0.034	0.019	0.171	0.053	0.247	-0.073	-0.201
ABZR87_RS08345	LysR family transcriptional regulator	-0.051	-0.185	0.066	-0.027	-0.031	0.033	0.156	-0.084	0.046	-0.018	-0.066	-0.098	-0.294	-0.107	0.076	0.054	0.089	-0.054	-0.164	-0.181	0.059	-0.151	0.178	-0.139	-0.029	0.17	-0.237	-0.214	-0.115	-0.028	0.092	0.028	0.278	0.07
ABZR87_RS08350	hypothetical protein	-0.101	-0.01	-0.099	0.047	-0.245	-0.087	-0.099	-0.101	-0.103	0.029	-0.213	-0.045	0.052	-0.056	0.002	0.071	-0.103	0.028	-0.041	0.007	0.016	-0.033	-0.335	0.151	-0.09	-0.109	-0.082	-0.054	-0.015	-0.03	-0.022	-0.001	0.077	-0.079
ABZR87_RS08355	GGDEF domain-containing protein	0.195	0.189	-0.01	0.177	0.233	0.232	-0.057	0.192	0.121	-0.069	-0.047	0.045	-0.031	0.119	0.129	0.24	0.272	0.025	0.194	0.087	0.052	0.13	-0.26	0.187	0	0.313	-0.415	0.122	0.046	0.181	0.131	0.136	-0.051	0.04
ABZR87_RS08360	NmrA family NAD(P)-binding protein	0.141	0.022	0.01	0.082	-0.111	-0.017	-0.117	-0.054	0.069	0.205	0.082	-0.029	0.002	-0.022	0.233	0.015	0.15	0.166	-0.301	0.3	0.061	-0.069	0.464	0.701	0.163	0.152	0.189	0.103	0.294	-0.035	0.267	0.306	-0.239	0.029
ABZR87_RS08365	LysR family transcriptional regulator	-0.017	0.13	0.233	0.082	0.223	-0.042	-0.519	0.205	0.28	0.047	0.131	0.084	0.182	0.154	-0.058	0.102	0.174	0.063	-0.383	0.222	0.134	0.06	0.24	0.473	0.18	0.057	0.437	0.16	0.077	0.164	0.151	0.031	0.261	0.12
ABZR87_RS08370	nuclear transport factor 2 family protein	0.322	0.007	0.141	0.114	-0.03	-0.151	0.019	0.087	0.126	0.175	0.089	0.015	-0.007	-0.307	0.056	0.218	-0.054	0.14	0.181	-0.096	-0.034	0.12	0.208	0.147	-0.156	0.097	0.279	-0.043	0.176	0.028	0.151	0.015	0.334	-0.104
ABZR87_RS08375	TetR/AcrR family transcriptional regulator	-0.227	-0.024	-0.334	-0.054	-0.36	-0.243	-0.233	-0.328	-0.379	-0.422	-0.444	-0.338	-0.022	-0.171	-0.515	-0.456	-0.601	-0.255	-0.346	-0.322	-0.245	-0.308	-0.964	-0.532	-0.024	-0.428	-0.613	-0.449	-0.537	-0.273	-0.404	-0.319	-0.133	-0.426
ABZR87_RS08380	RidA family protein	-0.305	-0.098	-0.111	0.151	0.243	0.12	0.019	-0.167	0.04	-0.005	-0.163	-0.233	-0.357	-0.336	0.025	-0.058	0.125	-0.367	-0.401	0.251	-0.329	-0.258	-0.064	-0.61	-0.065	-0.284	-0.827	-0.18	-0.619	0.046	-0.25	-0.278	-0.243	0.332
ABZR87_RS08385	SDR family NAD(P)-dependent oxidoreductase	-0.249	0.196	0.018	0.162	0.112	-0.103	0.076	0.11	-0.047	0.291	-0.174	-0.246	0.122	0.001	0.233	-0.002	-0.052	-0.057	-0.088	0.106	-0.013	0.064	0.07	0.144	0.046	-0.673	0.407	-0.359	-0.043	-0.226	0.254	-0.164	0.157	-0.936
ABZR87_RS08390	LysR family transcriptional regulator	-0.1	-0.068	-0.003	-0.151	-0.057	-0.135	-0.08	0.01	-0.101	-0.129	0.083	0.036	-0.075	0.018	0.034	0.044	-0.032	-0.002	-0.09	-0.073	-0.18	-0.149	-0.185	-0.315	-0.027	-0.218	0.392	-0.017	0.064	0.012	0.167	0	0.075	-0.292
ABZR87_RS08395	divalent metal cation transporter	-0.17	-0.125	-0.06	0.074	-0.091	-0.095	-0.294	-0.143	-0.137	-0.038	-0.296	-0.169	-0.095	0.079	-0.011	-0.132	-0.121	-0.06	-0.237	-0.272	-0.054	-0.113	-0.57	-0.422	-0.074	0.023	0.054	-0.084	0.017	-0.062	-0.044	-0.181	0.035	-0.148
ABZR87_RS08400	glycine zipper 2TM domain-containing protein	-0.356	-0.264	0.101	-0.157	-0.795	-0.373	0.18	0.399	-0.024	-0.296	0.554	0.367	-0.442	-0.75	0.085	0.35	-0.963	-0.075	0.114	-0.184	-0.678	-0.028	-0.29	1.184	0.326	-0.869	-0.457	-0.02	0.027	0.284	-0.426	-0.158	-0.487	-0.02
ABZR87_RS08405	slipin family protein	0.114	0.411	-0.041	0.192	0.137	0.153	0.038	0.121	0.14	-0.177	0.37	0.178	-0.087	-0.131	-0.206	-0.075	0.165	0.081	-0.06	-0.004	-0.018	0.061	-0.474	-0.149	0.075	-0.304	-1.118	-0.21	-0.088	0.074	-0.059	0.096	-0.19	-0.146
ABZR87_RS08410	hypothetical protein	0.111	-0.076	0.247	0.369	0.449	-0.441	0.041	0.187	-0.183	-0.205	-0.139	-0.139	0.008	0.2	-0.048	-0.286	-0.388	0.301	0.099	-0.062	-0.157	0.12	-0.414	-0.477	0.061	0.556	0.632	0.187	0.287	-0.241	-0.367	-0.244	-0.214	-1.046
ABZR87_RS08415	DUF3309 family protein	0.064	0.288	0.066	-0.009	-0.12	0.156	0.353	-0.206	0.065	0.128	0.049	0.087	0.193	-0.186	-0.152	0.045	-0.105	0.108	0.098	-0.019	0.233	-0.102	0.208	0.102	-0.071	0.05	-1.112	-0.045	0.01	0.123	0.017	0.297	0.028	0.033
ABZR87_RS08425	PRC-barrel domain-containing protein	0.027	0.042	0.086	-0.069	0.078	0.086	0.244	0.104	0.03	-0.101	-0.155	-0.03	-0.261	-0.171	-0.141	0.1	-0.147	-0.133	-0.002	-0.001	-0.257	-0.113	-0.019	0.173	-0.164	0.186	-0.454	-0.083	0.045	0.092	-0.294	-0.185	-0.048	0.046
ABZR87_RS08430	Crp/Fnr family transcriptional regulator	0.137	0.178	0.141	0.035	-0.03	0.133	0.018	0.12	0.056	0.078	0.046	0.058	-0.209	-0.018	0.223	-0.019	-0.053	-0.125	0.115	-0.026	-0.069	-0.064	-0.029	0.03	-0.058	-0.21	0.029	-0.049	0.071	0.178	-0.015	0.012	0.148	0.189
ABZR87_RS08435	AI-2E family transporter	-0.138	-0.132	-0.022	-0.157	-0.038	0.009	-0.115	0.078	-0.045	-0.056	0.08	-0.143	-0.084	-0.044	-0.221	-0.041	0.044	-0.06	-0.052	-0.098	0.05	-0.123	-0.043	0.184	-0.114	0.13	-0.076	0.014	-0.007	0.06	0.001	0.013	-0.037	-0.159
ABZR87_RS08440	hypothetical protein	-0.305	0.052	-0.103	0.003	-0.319	-0.051	-0.413	-0.006	-0.292	0.571	0.414	-0.089	0.143	-0.289	0.18	0.31	0.119	-0.049	0.302	-0.138	-0.172	0.141	0.2	-0.361	-0.001	0.415	-1.644	0.125	-0.133	-0.003	-0.308	0.155	0.399	-0.1
ABZR87_RS08455	YjgN family protein	0.091	0.073	-0.003	-0.11	-0.081	0.021	-0.068	0.111	-0.031	0.148	-0.009	0.074	0.058	0.131	0.141	-0.025	0.033	0.062	-0.018	0.031	0.127	0.162	0.033	-0.324	0.047	-0.089	0.054	0.168	0.084	0.037	-0.147	0.068	-0.086	-0.048
ABZR87_RS08460	M48 family metallopeptidase	0.121	-0.211	-0.098	0.009	-0.328	-0.128	0.136	0.176	-0.061	-0.105	-0.253	0.042	0.04	0.186	-0.133	-0.072	0.002	-0.126	-0.216	-0.007	-0.015	-0.035	-0.209	-0.967	-0.017	0.045	-0.596	-0.205	0.151	-0.017	0.014	-0.191	-0.186	0.047
ABZR87_RS08465	GtrA family protein	0.427	0.222	-0.062	-0.056	0.14	0.172	0.267	0.26	0.395	-0.431	0.151	0.121	0.131	-0.351	0.379	0.222	0.612	0.442	0.128	0.46	-0.096	0.076	-0.466	0.48	-0.013	0.511	0.741	0.887	0.386	0.104	0.453	-0.393	0.134	-0.144
ABZR87_RS08470	glycosyltransferase family 2 protein	0.133	0.145	0.011	0.061	0.042	0.118	0.023	0.266	0.135	0.095	0.181	0.026	-0.105	0.196	0.203	0.216	0.18	0.164	-0.031	0.141	0.093	0.048	-0.238	0.384	-0.101	0.065	-0.03	0.205	0.183	0.182	-0.005	0.11	0.007	0.251
ABZR87_RS08475	glycosyltransferase family 87 protein	-0.09	-0.122	-0.165	-0.197	-0.241	-0.226	-0.347	-0.225	-0.006	-0.107	-0.257	-0.145	-0.073	-0.028	-0.273	-0.157	-0.084	-0.135	-0.082	0.061	-0.07	-0.086	0.674	0.962	-0.009	-0.453	-0.088	-0.172	-0.084	-0.026	0.315	0.149	0.142	-0.51
ABZR87_RS08480	TadG family pilus assembly protein	0.026	-0.021	0.101	-0.056	0.094	-0.019	0.041	0.009	0.013	0.058	-0.304	0.017	0.203	-0.012	0.088	-0.005	0.084	-0.057	0.154	0.13	-0.001	-0.025	0.127	0.458	-0.075	0.045	-0.013	-0.073	0.06	0.078	-0.146	0.008	0.049	0.004
ABZR87_RS08485	TadE/TadG family type IV pilus assembly protein	-0.067	-0.216	-0.254	0.075	-0.019	-0.192	-0.641	-0.075	-0.103	-0.19	-0.086	-0.232	0.098	-0.442	-0.317	-0.09	0.035	-0.101	-0.05	-0.098	-0.166	-0.015	0.452	-0.027	-0.273	-0.01	0.278	-0.231	-0.273	-0.01	0.223	-0.117	0.117	-0.302
ABZR87_RS08490	type II secretion system F family protein	0.251	0.29	0.221	0.362	0.233	0.389	-0.07	0.074	0.08	0.478	-0.052	0.119	0.228	-0.021	0.323	0.341	0.404	0.144	0.059	0.141	0.225	0.037	0.212	0.28	0.097	0.29	1.041	0.387	0.481	0.428	0.332	0.356	0.287	0.181
ABZR87_RS08495	type II secretion system F family protein	0.031	-0.207	0.078	-0.05	-0.124	-0.099	-0.519	-0.284	-0.057	0.241	-0.243	-0.179	-0.161	-0.152	-0.015	-0.164	-0.482	0.245	0.111	0.025	-0.078	-0.139	0.538	0.676	0.071	0.204	-0.197	-0.181	-0.121	-0.133	0.123	-0.065	0.085	-0.268
ABZR87_RS08500	CpaF family protein	-0.095	0.017	0.043	-0.021	-0.016	0.147	0.101	-0.003	-0.01	-0.001	-0.006	-0.149	0.166	0.3	0.1	-0.13	-0.048	0.163	0.12	-0.061	0.012	0.086	0.401	0.363	0.102	-0.16	0.069	0.234	-0.197	-0.009	0.075	0.136	0.25	-0.087
ABZR87_RS08505	CpaE family protein	0.041	0.824	0.065	0.048	1.027	0.401	0.855	-1.249	0.267	-0.592	-0.271	-0.417	0.821	1.014	0.593	0.241	-0.302	-0.111	-0.122	0.853	-0.987	0.056	-1.348	-2.723	0.228	-2.436	-1.855	-0.876	0.191	0.007	0.395	-0.809	0.235	0.263
ABZR87_RS08510	hypothetical protein	-0.363	-0.12	-0.094	0.209	0.019	-0.107	-0.248	-0.074	-0.079	0.2	-0.173	0.12	0.108	0.055	0.096	-0.176	0.005	-0.241	0.226	-0.013	-0.098	-0.189	0.561	1.038	-0.242	-0.704	0.287	-0.008	-0.618	0.325	0.156	-0.034	0.153	0.083
ABZR87_RS08515	type II and III secretion system protein family protein	0.021	-0.022	0.278	0.163	0.033	0.323	0.048	0.345	0.205	0.31	-0.107	0.069	0.409	0.068	-0.266	0.067	0.087	0.155	0	-0.026	-0.07	0.006	0.03	0.444	-0.299	-0.077	0.293	-0.172	0.15	-0.082	-0.266	0.079	0.193	0.012
ABZR87_RS08520	Flp pilus assembly protein CpaB	0.195	-0.04	0.493	0.25	-0.247	0.264	-0.093	0.143	0.115	0.11	-0.211	0.058	0.005	-0.035	-0.001	-0.236	0.205	0.067	-0.092	0.076	-0.073	0.269	0.19	-0.351	0.197	-0.148	-1.036	-0.091	-0.136	0.233	0.046	0.277	-0.021	0.191
ABZR87_RS08525	prepilin peptidase	0.319	0.089	-0.4	-0.844	-0.014	-0.182	-0.01	-0.036	-0.047	-0.51	0.012	0.191	-0.412	-0.175	-0.289	-0.025	0.211	0.095	-0.027	0.128	-0.253	0.045	0.283	-0.352	-0.105	-0.104	-0.23	0.304	-0.124	0.067	-0.226	-0.25	-0.049	-0.14
ABZR87_RS08530	Flp family type IVb pilin	0.61	-0.056	0.808	0.881	0.36	0.083	0.848	0.714	0.475	0.432	0.616	0.428	0.26	0.031	-0.042	0.15	0.529	-0.016	0.434	0.269	0.548	0.263	0.043	-0.325	0.595	-0.052	0.052	0.026	-0.042	0.798	0.088	-0.146	-0.335	0.361
ABZR87_RS08540	TPM domain-containing protein	-0.561	-0.602	-0.094	-0.295	-0.276	-0.432	-0.248	-0.428	0.309	-0.109	0.23	-0.563	-0.057	0.117	-0.438	-0.304	-0.202	-0.237	-0.308	-0.197	0.285	-0.448	-0.062	0.218	-0.22	-0.143	-2.705	0.556	0.24	0.215	0.404	-0.565	-0.354	-0.788
ABZR87_RS08545	YgcG family protein	0.151	0.219	0.1	0.093	0.18	0.483	0.27	0.276	0.225	0.54	0.167	0.115	0.143	0.153	0.345	-0.023	0.253	-0.034	0.118	0.335	0.179	0.453	-0.327	0.422	0.298	-0.163	-0.243	0.185	0.286	0.256	0.057	-0.082	-0.025	0.167
ABZR87_RS08550	LemA family protein	0.099	0.036	0.126	0.324	0.052	0.162	0.42	0.14	0.197	0.132	0.115	0.188	0.12	0.101	0.094	0.068	-0.012	0.22	0.02	0.025	0.183	-0.152	-0.55	0.196	0.017	0.021	-0.245	0.271	0.173	0.013	-0.079	0.264	0.116	0.138
ABZR87_RS08555	hypothetical protein	0.11	0.353	0.144	0.269	0.328	0.127	-0.887	0.176	0.129	0.004	0.112	0.022	-0.05	-0.421	0.575	0.071	-0.097	0.363	0.782	0.036	0.561	-0.123	0.374	1.142	0.32	0.783	0.591	0.036	0.479	0.229	0.371	0.353	-0.125	-0.382
ABZR87_RS08560	4-hydroxy-tetrahydrodipicolinate synthase	-0.121	0.017	0	-0.085	0.06	0.058	-0.023	-0.032	-0.106	-0.006	0.037	-0.004	0.076	0.147	-0.009	-0.047	0.06	0.05	0.033	0.022	0.081	0.045	0.003	-0.007	0.145	0.047	-0.08	0.113	-0.019	-0.075	0.122	-0.11	0.181	0.08
ABZR87_RS08575	response regulator	0.406	0.165	0.046	0.277	0.511	-0.022	0.664	0.075	0.05	0.476	0.473	0.362	0.194	-0.003	0.054	0.238	0.18	0.452	0.091	0.138	0.296	0.208	0.107	0.61	-0.049	0.459	-1.437	0.554	0.323	0.347	0.234	-0.137	0.52	0.557
ABZR87_RS08580	response regulator	-0.288	0.228	0.353	0.075	-0.05	0.402	-0.25	-0.062	-0.032	0.168	0.447	0.25	0.228	-0.226	0.009	-0.117	-0.083	0.157	-0.178	0.328	0.012	-0.128	-0.364	-0.673	0.11	0.521	-1.157	0.059	-0.081	-0.021	-0.455	0.059	0.071	0.015
ABZR87_RS08585	chemotaxis protein CheW	0.063	-0.141	-0.377	-0.945	0.604	0.007	0.884	-0.206	0.47	-0.042	0.764	0.25	0.041	0.316	0.073	-0.373	-0.019	-0.172	0.382	0.251	0.185	-0.1	1.683	0.186	0.019	-0.282	0.206	0.116	0.328	-0.76	-0.249	-0.028	-1.164	0.289
ABZR87_RS08590	methyl-accepting chemotaxis protein	-0.129	-0.036	-0.025	0.089	-0.019	0.133	-0.179	-0.022	-0.038	0.13	-0.075	-0.038	0.049	-0.094	0.144	0.144	-0.085	0.039	0.071	0.185	-0.037	-0.025	-0.046	-0.286	0.129	-0.079	0.129	-0.028	-0.058	-0.006	-0.138	0.123	-0.151	-0.266
ABZR87_RS08595	Hpt domain-containing protein	-0.102	-0.129	-0.057	0.118	-0.038	0.002	-0.154	-0.073	-0.13	0.063	0.089	-0.047	-0.116	0.088	0.042	-0.058	-0.144	-0.023	0.154	0.157	-0.202	-0.246	-0.268	0.061	-0.053	-0.042	0.243	-0.148	-0.045	0.043	-0.015	-0.242	0.011	0.007
ABZR87_RS08600	deoxyribodipyrimidine photo-lyase	0.08	-0.014	-0.05	-0.092	-0.035	-0.029	-0.009	-0.051	-0.003	-0.06	-0.046	-0.06	0.011	0.093	-0.094	-0.004	-0.029	-0.134	-0.12	-0.054	-0.075	0.029	0.076	0.409	0.078	0.111	-0.073	0.082	-0.083	0.004	-0.091	0.106	-0.06	-0.025
ABZR87_RS08605	pseudouridine synthase	-0.03	0.139	0.035	0.255	0.009	0.105	0.089	0.209	-0.034	0.08	0.235	-0.033	-0.124	0.097	0.189	0.086	-0.079	0.343	-0.041	0.079	0.014	0.037	-0.413	-0.19	0.092	-0.228	0.023	0.043	0.167	0.099	-0.054	0.024	-0.249	-0.028
ABZR87_RS08610	YqgE/AlgH family protein	-0.175	-0.518	-0.071	-0.103	-0.305	-0.603	0.042	-0.176	-0.476	-0.29	-0.815	-0.216	0.032	0.196	-0.233	0.063	-0.146	-0.411	-0.181	-0.406	-0.235	-0.645	0.085	0.439	-0.229	-0.677	-1.001	-0.041	-0.226	0.15	-0.085	-0.055	0.013	-0.417
ABZR87_RS08620	bifunctional pyr operon transcriptional regulator/uracil phosphoribosyltransferase PyrR	-0.295	-0.22	-0.076	-0.365	-0.152	-0.255	-0.495	-0.308	-0.684	-0.092	0.174	-0.151	-0.18	-0.266	-0.795	-0.532	-0.446	-0.159	-0.399	-0.441	-0.65	-0.339	0.698	-0.07	0.091	-0.003	0.59	0.191	-0.65	-0.199	0.207	0.192	-0.281	0.155
ABZR87_RS08625	aspartate carbamoyltransferase catalytic subunit	-3.629	-3.513	-3.321	-3.444	-2.095	-2.998	-3.592	-2.831	-3.751	-3.441	-3.4	-3.608	-1.509	-1.593	-3.496	-3.686	-3.495	-3.207	-3.232	-3.51	-3.563	-3.547	-2.674	-2.354	-3.564	-3.305	-3.31	-3.55	-3.547	-2.121	-3.291	-2.979	-2.618	-0.882
ABZR87_RS08630	dihydroorotase	-3.89	-4.248	-2.056	-2.288	-3.778	-3.186	-2.982	-4.226	-4.05	-3.834	-5.606	-5.137	-1.014	-1.84	-5.765	-4.845	-2.125	-2.467	-5.572	-4.812	-4.238	-4.307	-5.052	-4.231	-4.034	-5.344	-5.161	-4.946	-2.578	-2.572	-4.853	-5.16	-3.148	-1.475
ABZR87_RS08635	lysophospholipid acyltransferase family protein	0.505	0.644	0.128	0.22	0.002	0.066	0.189	0.32	0.277	0.202	0.01	0.16	0.196	-0.024	0.099	-0.011	0.07	-0.039	0.392	0.299	0.168	0.163	0.085	0.01	0.13	1.646	1.601	1.304	-0.148	0.106	1.133	1.711	1.264	1.059
ABZR87_RS08640	symmetrical bis(5'-nucleosyl)-tetraphosphatase	-0.787	-0.675	0.022	0.192	0.162	0.081	-0.339	0.235	-0.081	-0.196	-0.238	0.266	-0.306	-0.799	0.075	0.292	-0.791	-0.405	1.078	1.214	-1.824	-2.125	0.934	1.44	-1.183	-1.605	0.724	0.448	-0.283	-0.104	2.983	2.816	0.547	1.097
ABZR87_RS08645	dTDP-glucose 4,6-dehydratase	-1.208	0.451	-0.518	-0.976	-0.537	-1.041	-0.88	-1.71	-0.15	-1.437	-3.435	-0.845	-0.362	-0.495	0.195	-0.661	-0.252	0.158	-0.84	-0.829	0.077	-0.036	-3.286	-3.213	-0.324	0.528	2.561	-0.495	-0.05	-0.9	-1.644	0.087	-1.622	-2.027
ABZR87_RS08650	dTDP-4-dehydrorhamnose reductase	-0.559	-0.376	-0.293	-0.064	-0.168	-0.333	-0.025	-0.038	-0.415	-0.229	-0.145	0.026	0.399	0.43	-0.387	-0.142	0.061	0.183	-2.123	-1.928	0.015	0.192	-3.856	-3.387	-0.049	-0.917	-1.345	-0.678	-0.518	-0.165	-1.041	-0.994	-0.07	-0.211
ABZR87_RS08655	glucose-1-phosphate thymidylyltransferase RfbA	-0.724	-0.903	-1.194	-1.284	-1.312	-0.991	-2.227	-1.58	-2.263	-1.691	-2.023	-1.036	0.526	0.213	-2.382	-2.081	-0.811	-1	-2.438	-2.98	-0.351	-0.777	-2.443	-1.297	-1.458	-2.309	-2.06	-2.82	-0.643	-1.484	-2.089	-1.801	-1.338	0.259
ABZR87_RS08660	dTDP-4-dehydrorhamnose 3,5-epimerase	-1.126	-0.493	-0.877	-0.707	-1.348	-1.386	-0.55	-1.308	-1.915	-2.718	-0.371	-0.638	0.388	0.529	-1.743	-1.803	-0.027	-0.101	-4.21	-4.321	-0.48	-0.172	-3.818	-2.809	-0.553	-2.81	-4.259	-3.081	-0.867	-0.83	-2.602	-2.486	-1.029	-0.84
ABZR87_RS08665	GNAT family N-acetyltransferase	0.222	0.033	-0.445	-0.159	-1.11	-0.368	-0.566	-0.263	-1.189	-1.325	-0.073	-0.321	-0.341	-0.074	-0.762	-0.953	-0.644	-0.144	-1.018	-1.089	-0.033	0.108	-1.069	-1.156	-1.382	-2.941	-2.709	-0.882	0.076	-0.48	-1.154	-0.422	0.003	0.608
ABZR87_RS08670	dTDP-4-amino-4,6-dideoxygalactose transaminase	0.092	0.14	-0.267	-0.179	-0.895	-0.903	-0.741	-0.485	-0.865	-0.798	0.217	-0.332	0.001	0.282	-1.157	-0.973	-1.108	-0.704	-1.442	-1.136	-0.071	-0.018	-2.482	-1.968	-1.562	-2.791	-2.425	-1.755	-0.434	-0.641	-1.347	-1.897	-0.224	0.235
ABZR87_RS08680	glycosyltransferase	-0.098	0.034	-0.476	-0.474	-1.197	-1.011	-0.803	-0.528	-1.33	-1.227	-0.413	-0.366	-0.284	-0.059	-0.706	-1.225	-0.344	-0.408	-2.488	-1.79	0.006	-0.228	-3.247	-1.577	-1.625	-1.859	-3.29	-1.282	-0.324	-0.423	-1.133	-1.161	-0.185	0.342
ABZR87_RS08685	hypothetical protein	-0.469	-0.41	-0.132	-0.152	-0.628	-0.673	-0.138	-0.149	-0.433	-0.62	-0.012	-0.173	-0.707	-0.655	-0.386	-0.517	-0.204	-0.044	0.032	-0.108	-0.377	-0.099	-0.034	-0.109	-0.275	-0.236	-0.374	-0.471	-0.065	-0.086	-0.139	-0.146	-0.337	-0.311
ABZR87_RS08690	polysaccharide biosynthesis protein	-0.249	-0.283	-0.345	-0.256	-1.03	-0.789	-0.33	-0.252	-1.026	-1.011	-0.032	-0.271	-0.634	-0.602	-0.74	-0.733	-0.033	0.008	-0.847	-0.839	0.274	0.192	-3.265	-2.835	-0.471	-0.648	-1.321	-0.481	0.13	-0.256	-0.843	-0.533	-0.766	-0.542
ABZR87_RS08695	capsular polysaccharide biosynthesis protein CapF	-0.902	-0.633	-1.361	-1.281	-2.594	-2.508	-1.782	-2.394	-1.515	-1.39	-0.959	-1.793	-0.331	-0.496	-1.371	-1.332	-1.749	-1.632	0.206	0.372	-2.263	-2.436	-1.433	-1.224	-2.566	-2.945	-2.08	-2.575	-1.377	-1.57	-0.908	-1.249	-0.591	0.683
ABZR87_RS08700	UDP-N-acetylglucosamine 2-epimerase (non-hydrolyzing)	-1.415	-1.698	-1.122	-1.199	-1.487	-1.396	-1.594	-1.567	-1.198	-1.292	-1.297	-1.156	0.207	0.346	-1.09	-1.271	-1.371	-1.327	-0.52	-0.141	-1.517	-1.527	-0.849	-0.294	-1.526	-1.431	-1.115	-1.456	-1.167	-1.373	0.185	0.332	-0.303	0.937
ABZR87_RS08705	glycosyltransferase family 4 protein	-0.201	-0.129	-0.365	-0.223	-0.707	-0.533	-0.329	-0.25	-0.991	-0.959	0.206	-0.184	-0.524	-0.459	-0.636	-0.707	0.147	0.182	-0.556	-0.49	0.371	0.208	-2.807	-2.443	-0.331	-0.628	-1.063	-0.387	0.082	-0.196	-0.575	-0.508	-0.598	-0.463
ABZR87_RS08710	sugar transferase	-0.453	-0.386	-0.518	-0.388	-0.87	-0.45	-0.355	-0.553	-1.01	-1.118	0.157	-0.254	-0.762	-0.607	-0.786	-0.726	-0.086	-0.038	-0.726	-0.6	0.003	0.09	-4.461	-2.564	-0.483	-0.813	-2.085	-0.466	-0.012	-0.45	-0.774	-0.555	-0.436	-0.454
ABZR87_RS08715	ATP-grasp domain-containing protein	0.047	-0.115	-0.558	-0.415	-0.667	-0.513	-0.319	-0.267	-0.93	-0.977	-0.278	-0.292	-0.528	-0.42	-0.778	-0.763	-0.073	-0.011	0.953	1.011	0.575	0.537	-3.369	-3.187	-0.559	1.038	0.694	0.539	0.008	-0.329	0.952	0.991	0.988	0.861
ABZR87_RS08720	HAD family hydrolase	-0.438	-0.557	-0.094	-0.071	-0.659	-0.394	-0.737	-0.185	-0.853	-0.901	-0.055	-0.117	-0.626	-0.822	-0.228	-0.382	-0.547	-0.415	0.35	0.247	-0.633	-0.609	-2.298	-2.203	-0.619	-0.131	-0.422	-0.312	0.004	-0.3	0.421	0.344	0.116	-0.091
ABZR87_RS08725	DegT/DnrJ/EryC1/StrS aminotransferase family protein	-0.109	-0.055	-0.51	-0.331	-0.91	-0.653	-0.359	-0.285	-0.76	-0.844	-0.18	-0.278	-0.72	-0.527	-0.626	-0.652	0.047	0.125	0.416	0.229	0.444	0.402	-2.095	-1.943	-0.42	-0.023	-0.452	-0.05	0.047	-0.342	-0.064	0.146	-0.166	-0.137
ABZR87_RS08730	nucleoside-diphosphate sugar epimerase/dehydratase	-0.32	-0.269	-0.334	-0.278	-0.927	-0.654	-0.351	-0.292	-0.822	-0.988	-0.1	-0.418	-0.524	-0.504	-0.768	-0.886	0.156	0.198	-1.194	-1.252	0.367	0.325	-2.598	-2.716	-0.291	-0.592	-0.617	-0.35	0	-0.207	-0.95	-0.562	-0.577	-0.32
ABZR87_RS08735	IS256 family transposase	0.062	0.114	-0.007	-0.015	0.06	0.08	0.032	0.006	-0.028	0.192	0.085	0.006	-0.009	-0.053	-0.037	-0.029	-0.091	-0.031	0.093	0.041	0.121	-0.028	0.208	0.157	0.054	0.127	0.168	-0.007	0.012	0.025	0.246	0.169	0.073	0.033
ABZR87_RS08740	hypothetical protein	-0.223	-0.268	-0.114	0.058	-0.457	-0.472	-0.115	-0.139	-0.391	-0.478	-0.02	-0.136	-0.415	-0.506	-0.233	-0.288	-0.035	0.029	0.272	0.206	0.021	0.084	1.125	1.594	-0.09	-0.305	-0.183	-0.258	0.108	0.108	0.066	-0.013	-0.305	-0.438
ABZR87_RS08750	lipopolysaccharide heptosyltransferase I	0.422	0.607	-0.005	-0.421	-1.35	-0.732	0.243	0.34	-0.204	-0.655	-0.857	-0.962	-0.646	-0.197	-0.595	-0.432	0.072	0.012	-0.76	-2.889	0.382	0.515	-4.992	-4.711	-0.691	1.549	2.115	0.538	0.261	-0.365	1.685	2.427	1.186	0.963
ABZR87_RS08760	META domain-containing protein	0.2	0.391	0.227	0.304	0.318	0.449	-0.058	0.053	0.317	0.623	0.422	0.511	0.482	0.226	0.1	-0.014	0.517	0.196	0.455	0.704	0.567	0.137	0.596	0.445	0.11	0.8	0.555	0.637	0.169	0.131	0.234	0.418	0.563	0.398
ABZR87_RS08765	TolC family outer membrane protein	0.058	-0.006	0.02	-0.099	-0.087	-0.045	0.153	0.009	0.109	0.104	-0.006	-0.116	0.071	0.189	0.062	-0.05	0.014	0.012	0.149	0.013	-0.157	-0.193	-0.377	-0.483	0.06	0.15	-0.219	-0.096	-0.003	0.095	0.087	-0.032	0.189	-0.042
ABZR87_RS08770	rhodanese-like domain-containing protein	0.112	-0.568	0.006	-0.047	0.132	0.03	-0.023	0.238	0.213	0.064	0.329	0.02	-0.266	-0.569	0.201	0.122	0.045	-0.31	-0.588	-0.209	-0.074	0.222	-1.323	-0.602	0.078	-0.551	-0.039	-0.029	-0.112	0.173	-0.608	-0.027	-0.125	-0.136
ABZR87_RS08775	protein-L-isoaspartate O-methyltransferase	0.047	-0.032	-0.182	-0.208	-0.134	-0.17	0.14	0.277	0.081	-0.086	-0.191	0.075	-0.093	-0.085	0.187	0.197	-0.065	0.066	-2.348	-2.353	0.046	0.254	-4.033	-2.978	0.017	0.123	-0.212	0.372	-0.45	-0.12	0.366	0.107	0.157	0.216
ABZR87_RS08780	TetR/AcrR family transcriptional regulator	-0.02	-0.276	-0.097	0.016	0.05	0.014	0.049	-0.002	0.093	0.011	0.107	-0.219	-0.072	-0.135	-0.075	-0.175	-0.043	0.051	-0.312	-0.275	-0.076	0.027	-1.14	-0.576	0.225	-0.067	0.138	-0.083	-0.024	-0.034	-0.415	-0.03	0.12	0.178
ABZR87_RS08785	YkgJ family cysteine cluster protein	0.183	0.286	0.168	-0.007	0.472	0	0.082	0.203	0.362	0.169	-0.603	0.375	0.765	0.06	0.404	0.614	-0.107	0.451	0.787	0.009	-0.18	0.346	0.411	-0.313	0.688	0.718	0.634	0.099	-0.109	0.233	0.15	0.259	0.33	-0.244
ABZR87_RS08790	DUF1439 domain-containing protein	-0.036	-0.182	0.204	-0.196	0.005	-0.063	-0.082	0.049	-0.1	-0.016	-0.04	-0.041	-0.128	0.035	0.388	0.169	-0.066	0.01	-0.08	0.001	0.139	-0.12	0.357	0.434	0.172	0.096	-0.087	0.033	-0.242	-0.138	-0.07	0.212	0.013	-0.444
ABZR87_RS08795	undecaprenyl-diphosphate phosphatase	0.911	0.857	0.005	0.133	-0.412	-0.067	-0.036	-0.126	-0.446	-0.162	-0.564	-0.176	-0.229	-0.108	-0.759	-0.55	-1.219	-0.582	3.404	3.437	-0.47	-0.544	3.909	4.558	-1.09	-2.632	-2.261	-1.107	-0.646	-1.093	4.298	3.918	1.476	1.322
ABZR87_RS08800	NADH:flavin oxidoreductase/NADH oxidase	0.121	0.097	0.016	-0.578	0.1	-0.08	-0.027	-0.359	0.082	-0.09	0.285	0.219	0.775	-0.492	-0.041	0.404	0.412	0.097	-0.112	0.158	0.299	-0.133	-1.471	-0.933	0.083	-0.197	-0.712	0.067	-0.168	0.212	-0.11	0.16	-0.083	0.252
ABZR87_RS08805	tRNA (guanosine(46)-N7)-methyltransferase TrmB	-0.164	-0.127	-0.089	0.021	-0.17	-0.067	-0.716	-0.66	-0.023	-0.161	-0.187	-0.156	-0.117	-0.131	-0.459	-0.22	-0.31	-0.193	-0.248	-0.649	-0.561	-0.322	-2.623	-2.075	-0.172	-0.777	-0.497	-0.29	0.022	-0.029	-0.683	-0.825	-0.365	-0.462
ABZR87_RS08810	tRNA-Gly	-0.084	0.183	0.019	0.009	0.021	-0.116	-0.371	-0.209	-0.052	0.017	0.151	-0.157	-0.226	-0.031	0.041	-0.304	-0.312	-0.229	-0.243	-0.403	-0.072	-0.04	-1.693	-2.707	-0.193	-0.159	-0.833	-0.236	-0.174	0.086	-0.841	-0.501	-0.315	-0.305
ABZR87_RS08815	hypothetical protein	0.046	0.243	0.014	0.061	0.105	0.172	0.247	0.073	0.265	0.183	0.247	0.167	0.012	0.036	0.168	0.192	0.146	0.131	0.163	0.121	0.173	0.225	0.199	0.149	0.36	0.154	-0.172	0	0.13	0.216	-0.056	0.067	-0.024	0.111
ABZR87_RS08820	Lrp/AsnC family transcriptional regulator	-0.045	-0.124	0.073	0.026	0.162	-0.026	-0.313	-0.193	-0.017	-0.068	-0.053	-0.113	-0.016	-0.124	-0.25	-0.116	-0.086	-0.072	0.053	-0.054	0.169	0.054	-0.013	0.183	-0.155	-0.107	-0.078	-0.228	0.061	0.16	0.162	-0.048	0.176	-0.069
ABZR87_RS08825	DMT family transporter	-0.017	0.098	0.109	0.263	0.228	0.286	-0.165	0.17	0.043	0.105	0.173	0.061	-0.079	0.109	0.066	0.159	-0.126	-0.026	0.527	0.626	0.132	0.053	1.38	1.457	0.25	0.336	-0.439	0.19	0.215	-0.024	-0.207	-0.12	0.124	0.401
ABZR87_RS08830	amino acid aminotransferase	0.047	-0.08	0.074	-0.074	-0.054	0.075	-0.091	-0.065	-0.011	-0.017	-0.079	0.146	0.06	0.148	-0.315	-0.003	0.027	-0.018	0.195	0.105	0.019	0.043	-0.084	0.298	0.1	-0.152	-0.089	-0.173	0.094	0.028	0.292	0.242	0.028	-0.228
ABZR87_RS08835	hypothetical protein	0.167	0.479	0.113	0.161	0.135	-0.148	0.49	0.101	0.216	0.321	0.307	0.092	0.465	0.426	0.253	0.203	0.082	-0.171	0.64	0.462	0.382	0.407	0.371	0.74	0.276	0.136	0.659	0.064	0.321	0.069	0.087	0.433	-0.299	0.423
ABZR87_RS08840	acetoacetate--CoA ligase	0.045	0.06	0.098	0.098	0.069	-0.004	0.003	0.049	0.065	0.073	0.145	0.108	0.015	-0.029	0.07	0.11	0.1	0.154	-0.132	-0.025	0.059	0.074	-0.193	-0.049	0.044	-0.032	0.11	0.111	0.001	0.081	-0.119	0.051	0.061	0.054
ABZR87_RS08845	NAD-dependent succinate-semialdehyde dehydrogenase	-0.023	0.349	0.062	-0.234	0.029	0.116	0.008	-0.133	0.041	-0.072	-0.316	-0.062	0.069	-0.206	-0.042	0.145	0.002	0.054	0.087	-0.131	-0.324	-0.024	0.081	0.195	0.057	-0.234	-0.57	0.111	-0.245	0.121	0.009	0.339	-0.099	-0.181
ABZR87_RS08855	lytic transglycosylase domain-containing protein	-0.192	-0.318	0.062	-0.028	-0.338	-0.311	-0.301	-0.319	-0.242	-0.236	-0.429	-0.173	-0.127	0.123	-0.292	-0.296	0.045	-0.002	-1.426	-1.499	-0.029	-0.237	-0.917	-0.497	-0.152	-0.955	-2.092	-0.47	-0.223	-0.079	-1.129	-1.213	-0.636	-0.211
ABZR87_RS08860	pyridoxal phosphate-dependent aminotransferase	-0.017	0.007	-0.126	0.035	0.044	0.015	-0.137	-0.105	-0.037	0.083	-0.048	-0.033	0.005	0.138	0.169	0.062	-0.036	-0.068	-0.278	0.026	0.009	-0.107	-0.085	-0.204	0.052	0.067	-0.057	-0.037	0.008	0.201	0.142	-0.135	0.134	-0.096
ABZR87_RS08875	bifunctional 3,4-dihydroxy-2-butanone-4-phosphate synthase/GTP cyclohydrolase II	0.025	-0.418	-0.341	-0.021	-0.275	-0.028	-2.104	-0.418	-0.216	-0.36	-0.825	-0.008	-0.046	0.183	-0.872	-1.452	0.131	-0.344	-0.433	-1.028	0.092	-0.076	-4.942	-3.075	-0.039	-0.9	-1.434	-0.186	0.29	0.086	-0.531	-0.117	0.213	-0.161
ABZR87_RS08890	GspH/FimT family pseudopilin	-0.211	0.001	-0.205	-0.23	0.092	-0.077	-0.413	-0.122	-0.083	0.037	-0.023	-0.111	-0.21	-0.233	0.093	-0.215	-0.27	-0.088	0.135	0.09	-0.031	-0.234	-0.156	-0.727	-0.018	0.097	-0.222	0.041	-0.096	-0.02	-0.07	0.132	-0.034	0.004
ABZR87_RS08895	prepilin-type N-terminal cleavage/methylation domain-containing protein	0.004	0.072	0.139	0.003	-0.042	0.018	-0.19	-0.01	-0.008	0.042	0.059	0.028	-0.156	-0.03	-0.001	0.016	-0.023	-0.109	0.127	0.093	-0.013	-0.085	-0.23	-0.199	0.022	-0.026	0.241	-0.017	0.066	-0.082	0.152	0.164	0.067	-0.062
ABZR87_RS08900	PilC/PilY family type IV pilus protein	0.129	0.195	0.136	0.19	0.142	0.026	0.045	0.147	0.122	0.164	0.027	0.12	-0.065	-0.057	-0.045	0.186	0.043	0.075	0.029	0.154	0.069	0.083	-0.075	0.094	0.111	0.004	-0.188	0.183	0.028	0.117	-0.008	0.052	0.058	0.015
ABZR87_RS08905	pilus assembly protein PilZ	0.403	0.337	0.278	0.334	0.383	0.304	0.46	0.249	0.217	-0.008	0.742	0.15	0.061	0.208	0.294	0.218	0.108	0.245	-0.043	0.352	-0.024	0.272	-0.139	-0.027	0.072	-0.07	0.066	0.089	0.296	0.211	0.013	0.091	-0.053	0.083
ABZR87_RS08910	PilW family protein	0.173	0.044	0.034	0.06	0.034	0.063	0.164	-0.016	0.124	0.106	-0.065	0.189	0.211	0.072	0.131	-0.04	0.228	-0.01	-0.091	0.07	0.09	0.082	-0.415	0.107	0.104	0.104	-0.112	0.041	0.147	0.111	0.159	0.124	0.021	-0.057
ABZR87_RS08915	prepilin-type N-terminal cleavage/methylation domain-containing protein	-0.183	-0.015	0.021	0.328	0.088	0.408	0.446	-0.156	-0.173	-0.437	-0.077	0.007	-0.024	0.791	-0.164	-0.006	-0.014	0.027	0.167	-0.376	0.413	-0.121	-0.578	-0.614	0.206	-1.051	-0.644	0.703	-0.305	-0.114	0.062	-0.597	0.189	0.147
ABZR87_RS08920	GspH/FimT family pseudopilin	-0.025	-0.022	-0.149	-0.373	-0.076	-0.052	-0.218	-0.114	-0.169	-0.003	-0.274	-0.137	0.023	-0.175	0.023	-0.044	-0.262	-0.099	-0.079	-0.116	-0.114	-0.206	-0.026	-0.151	-0.14	-0.015	-0.056	-0.09	-0.059	-0.085	0.056	0.039	0.052	-0.139
ABZR87_RS08925	type IV pilin protein	-0.018	0.068	0.073	-0.005	-0.023	0.108	0.046	0.073	-0.042	0.206	0.143	0.148	0.132	-0.187	0.06	0.135	0.137	0.124	-0.025	0.097	-0.063	0.086	0.018	0.028	-0.007	-0.134	-0.032	-0.154	-0.164	0.027	-0.217	-0.018	-0.145	0.157
ABZR87_RS08930	pilus assembly protein	0.064	0.126	0.023	-0.021	0.058	0.035	0.022	-0.018	0.095	0.001	-0.003	0.04	0.052	0.086	0.068	0.043	0.001	0.023	-0.008	0.107	-0.004	0.018	0.079	0.078	0.116	-0.003	-0.066	0.11	-0.027	0.092	0.032	0.061	0.016	0.07
ABZR87_RS08935	PilX N-terminal domain-containing pilus assembly protein	0.102	-0.021	0.09	-0.282	-0.133	-0.057	0.087	0.02	-0.008	-0.098	0.107	0.169	0.016	-0.057	-0.025	-0.065	-0.282	-0.086	0.002	0.061	-0.09	-0.014	0.226	0.176	-0.029	0.426	0.156	0.025	-0.176	0.365	0.066	-0.068	-0.056	0.244
ABZR87_RS08940	PilW family protein	0.063	0.006	0.046	-0.005	0.055	-0.014	-0.028	-0.024	-0.005	-0.036	0.072	-0.004	-0.075	0.033	0.117	-0.021	0.092	0.017	0.004	0.078	0.036	-0.039	-0.26	-0.219	0.035	0.167	-0.117	0.066	0.023	-0.008	0.106	0.007	0.056	-0.086
ABZR87_RS08945	type IV pilus modification protein PilV	0.144	0.042	0.017	0.168	0.076	0.02	0.144	0.046	0.034	-0.024	0.213	0.008	0.057	0.042	-0.089	0.036	0.033	-0.081	0.149	0.125	0.034	-0.03	0.258	0.185	-0.128	0.138	0.52	0.034	0.09	-0.111	-0.057	0.161	0.23	-0.21
ABZR87_RS08950	transcriptional regulator NrdR	-0.549	0.08	-0.392	-0.529	-0.377	-0.548	-0.354	-0.338	-0.347	0.118	-0.253	-0.02	0.07	0.026	0.201	-0.066	-0.322	-0.517	-1.15	-0.68	-0.083	-0.389	-1.879	-2.658	-0.165	-0.6	-1.873	-0.628	-0.524	-0.107	-1.361	-1.468	-1.465	-0.59
ABZR87_RS08960	bifunctional NADP-dependent 3-hydroxy acid dehydrogenase/3-hydroxypropionate dehydrogenase YdfG	0.102	0.154	0.023	0.1	0.092	0.003	0.02	0.209	-0.082	0.146	-0.045	0.142	-0.091	0.094	0.047	0.055	-0.003	0.063	0.099	0.046	0.159	-0.115	0.112	-0.103	0.203	0.011	-0.082	-0.007	0.086	0.072	-0.325	-0.103	-0.208	-0.032
ABZR87_RS08965	tol-pal system-associated acyl-CoA thioesterase	0.297	-0.04	0.518	0.035	0.313	0.327	-0.294	0.524	0.228	-0.398	0.143	-0.065	-0.007	0.379	-0.094	0.017	0.263	0.325	0.095	0.117	-0.615	0.188	-1.237	-0.538	0.282	0.118	-0.209	-0.005	0.358	0.222	-0.116	0.056	-0.121	0.191
ABZR87_RS08970	protein TolQ	-0.795	-1.049	-0.661	-1.105	-0.293	-0.696	0.322	0.108	-0.356	-0.695	-0.278	-0.161	-0.34	-0.743	-0.644	-0.521	-1.64	-1.572	0.03	-0.141	-2.808	-2.999	1.524	1.564	-1.365	0.387	0.779	-0.738	-0.598	-0.509	0.728	0.96	-1.218	-0.11
ABZR87_RS08980	cell envelope integrity protein TolA	-0.874	-0.559	-0.47	-0.944	-0.242	-0.353	0.242	0.179	-0.305	-0.738	-0.758	-0.46	-0.134	0.122	-1.396	-0.686	-1.653	-1.352	-0.388	-0.528	-2.128	-1.895	0.924	1.48	-0.377	-1.189	0.757	-0.675	-0.813	-0.767	1.165	0.949	-0.609	-0.027
[truncated: 2,537 more rows]

## Sheet: CL21_Tscore
sysName	desc	set9IT064 D-Glucose (C)	set9IT082 D-Glucose (C)	set9IT065 acetate (C)	set9IT083 acetate (C)	set9IT066 propionate (C)	set9IT084 propionate (C)	set9IT067 butyrate (C)	set9IT085 butyrate (C)	set9IT074 succinate (C)	set9IT092 succinate (C)	set9IT068 Valeric (C)	set9IT086 Valeric (C)	set10IT030 Disodium Glutarate (C)	set10IT031 Disodium Glutarate (C)	set9IT069 Hexanoic (C)	set9IT087 Hexanoic (C)	set9IT075 adipate (C)	set9IT093 adipate (C)	set9IT070 Heptanoic (C)	set9IT088 Heptanoic (C)	set9IT076 Pimelic (C)	set9IT094 Pimelic (C)	set9IT071 Octanoic (C)	set9IT089 Octanoic (C)	set9IT077 Suberic (C)	set9IT078 Azelaic (C)	set8IT063 Sebacic (C)	set9IT079 Sebacic (C)	set9IT073 Lauric (C)	set9IT091 Lauric (C)	set8IT064 Dodecandioic (C)	set9IT080 Dodecandioic (C)	set8IT065 Protocatechuic Acid (C)	set9IT081 Protocatechuic Acid (C)
[truncated: 4,015 more rows]

[truncated: 10 more sheets: CL21_proteins, Cup4G11_Fitness, Cup4G11_Tscore, Cup4G11_proteins, Burk376_Fitness, Burk376_Tscore, Burk376_proteins, BFirm_Fitness, BFirm_Tscore, BFirm_protein]
