# Supplementary material for: RB-TnSeq elucidates dicarboxylic-acid-specific catabolism in β-proteobacteria for improved plastic monomer upcycling
Source: Appl Environ Microbiol. 2025 Sep 22;91(10):e00924-25. doi: 10.1128/aem.00924-25 (PMC12543098; doi:10.1128/aem.00924-25)
Supplement: Supplemental tables — Tables S1 to S15. [file aem.00924-25-s0008.xlsx]

## Sheet: Table1-Carbon_source
Supplementary Table 1: Carbon sources for RB-TnSeq experiments. All sole carbon sources tested with the RB-TnSeq libraries are shown, along with whether they demonstrated sufficient growth during the up to 96 hour growth period for samples to be collected(Y = yes, N=no, - = not applicable). If the sample passed the Deutschbauer labs metrics for calculating fitness date, the set ID number for the …
Mutant Library	Condition	Library grew (Y/N)	Passed metric (set ID/N)
Ralstonia sp. UNC404CL21Col	glucose	Y	set9IT064
Ralstonia sp. UNC404CL21Col	glucose	Y	set9IT082
Ralstonia sp. UNC404CL21Col	acetate	Y	set9IT065
Ralstonia sp. UNC404CL21Col	acetate	Y	set9IT083
Ralstonia sp. UNC404CL21Col	propianate	Y	set9IT066
Ralstonia sp. UNC404CL21Col	propianate	Y	set9IT084
Ralstonia sp. UNC404CL21Col	butyric acid	Y	set9IT067
Ralstonia sp. UNC404CL21Col	butyric acid	Y	set9IT085
Ralstonia sp. UNC404CL21Col	valeric acid	Y	set9IT068
Ralstonia sp. UNC404CL21Col	valeric acid	Y	set9IT086
Ralstonia sp. UNC404CL21Col	hexanoic acid	Y	set9IT069
Ralstonia sp. UNC404CL21Col	hexanoic acid	Y	set9IT087
Ralstonia sp. UNC404CL21Col	heptanoic acid	Y	set9IT070
Ralstonia sp. UNC404CL21Col	heptanoic acid	Y	set9IT088
Ralstonia sp. UNC404CL21Col	octanoic acid	Y	set9IT071
Ralstonia sp. UNC404CL21Col	octanoic acid	Y	set9IT089
Ralstonia sp. UNC404CL21Col	nonanoic acid	N	-
Ralstonia sp. UNC404CL21Col	nonanoic acid	N	-
Ralstonia sp. UNC404CL21Col	decanoic acid	N	-
Ralstonia sp. UNC404CL21Col	decanoic acid	N	-
Ralstonia sp. UNC404CL21Col	lauric acid	Y	set9IT073
Ralstonia sp. UNC404CL21Col	lauric acid	Y	set9IT091
Ralstonia sp. UNC404CL21Col	malonic acid	Y	N
Ralstonia sp. UNC404CL21Col	malonic acid	Y	N
Ralstonia sp. UNC404CL21Col	succinate	Y	set9IT074
Ralstonia sp. UNC404CL21Col	succinate	Y	set9IT092
Ralstonia sp. UNC404CL21Col	glutarate	Y	set10IT030
Ralstonia sp. UNC404CL21Col	glutarate	Y	set10IT031
Ralstonia sp. UNC404CL21Col	adipate	Y	set9IT075
Ralstonia sp. UNC404CL21Col	adipate	Y	set9IT093
Ralstonia sp. UNC404CL21Col	pimelate	Y	set9IT076
Ralstonia sp. UNC404CL21Col	pimelate	Y	set9IT094
Ralstonia sp. UNC404CL21Col	suberic acid	Y	set9IT077
Ralstonia sp. UNC404CL21Col	suberic acid	Y	N
Ralstonia sp. UNC404CL21Col	azelaic acid	Y	set9IT078
Ralstonia sp. UNC404CL21Col	azelaic acid	Y	N
Ralstonia sp. UNC404CL21Col	sebacic acid	Y	set8IT063
Ralstonia sp. UNC404CL21Col	sebacic acid	Y	set9IT079
Ralstonia sp. UNC404CL21Col	dodecandioic acid	Y	set8IT064
Ralstonia sp. UNC404CL21Col	dodecandioic acid	Y	set9IT080
Ralstonia sp. UNC404CL21Col	protocatechuate	Y	set8IT065
Ralstonia sp. UNC404CL21Col	protocatechuate	Y	set9IT081
Cupriavidus basilensis 4G11	lactate	Y	set10IT064
Cupriavidus basilensis 4G11	lactate	Y	N
Cupriavidus basilensis 4G11	acetate	Y	N
Cupriavidus basilensis 4G11	acetate	Y	N
Cupriavidus basilensis 4G11	propianate	Y	set10IT066
Cupriavidus basilensis 4G11	propianate	Y	N
Cupriavidus basilensis 4G11	butyric acid	Y	set2IT056
Cupriavidus basilensis 4G11	butyric acid	Y	N
Cupriavidus basilensis 4G11	valeric acid	Y	set10IT048
Cupriavidus basilensis 4G11	valeric acid	Y	set10IT068
Cupriavidus basilensis 4G11	hexanoic acid	Y	set10IT049
Cupriavidus basilensis 4G11	hexanoic acid	Y	set10IT069
Cupriavidus basilensis 4G11	heptanoic acid	Y	set10IT050
Cupriavidus basilensis 4G11	heptanoic acid	Y	set10IT070
Cupriavidus basilensis 4G11	octanoic acid	Y	set10IT051
Cupriavidus basilensis 4G11	octanoic acid	Y	set10IT071
Cupriavidus basilensis 4G11	nonanoic acid	N	-
Cupriavidus basilensis 4G11	nonanoic acid	N	-
Cupriavidus basilensis 4G19	decanoic acid	Y	N
Cupriavidus basilensis 4G39	decanoic acid	Y	N
Cupriavidus basilensis 4G20	lauric acid	Y	N
Cupriavidus basilensis 4G40	lauric acid	Y	N
Cupriavidus basilensis 4G21	malonic acid	Y	N
Cupriavidus basilensis 4G41	malonic acid	Y	N
Cupriavidus basilensis 4G22	succinate	Y	set10IT055
Cupriavidus basilensis 4G42	succinate	Y	set10IT075
Cupriavidus basilensis 4G23	glutarate	Y	set10IT056
Cupriavidus basilensis 4G43	glutarate	Y	set10IT076
Cupriavidus basilensis 4G24	adipate	Y	set10IT057
Cupriavidus basilensis 4G44	adipate	Y	set10IT077
Cupriavidus basilensis 4G25	pimelate	Y	set10IT058
Cupriavidus basilensis 4G45	pimelate	Y	set10IT078
Cupriavidus basilensis 4G26	suberic acid	Y	set10IT059
Cupriavidus basilensis 4G46	suberic acid	Y	set10IT079
Cupriavidus basilensis 4G27	azelaic acid	Y	set10IT060
Cupriavidus basilensis 4G47	azelaic acid	Y	set10IT080
Cupriavidus basilensis 4G28	sebacic acid	Y	N
Cupriavidus basilensis 4G48	sebacic acid	Y	N
Cupriavidus basilensis 4G29	dodecandioic acid	Y	set10IT062
Cupriavidus basilensis 4G49	dodecandioic acid	Y	set10IT082
Cupriavidus basilensis 4G30	protocatechuate	Y	set10IT063
Cupriavidus basilensis 4G50	protocatechuate	Y	set10IT083
Burkholderia phytofirmans PsJN	glucose	Y	set11IT008
Burkholderia phytofirmans PsJN	glucose	Y	N
Burkholderia phytofirmans PsJN	acetate	Y	N
Burkholderia phytofirmans PsJN	acetate	Y	N
Burkholderia phytofirmans PsJN	propianate	Y	set11IT010
Burkholderia phytofirmans PsJN	propianate	Y	N
Burkholderia phytofirmans PsJN	butyric acid	Y	N
Burkholderia phytofirmans PsJN	butyric acid	Y	N
Burkholderia phytofirmans PsJN	valeric acid	Y	N
Burkholderia phytofirmans PsJN	valeric acid	Y	N
Burkholderia phytofirmans PsJN	hexanoic acid	Y	N
Burkholderia phytofirmans PsJN	hexanoic acid	Y	N
Burkholderia phytofirmans PsJN	heptanoic acid	Y	N
Burkholderia phytofirmans PsJN	heptanoic acid	Y	N
Burkholderia phytofirmans PsJN	octanoic acid	Y	N
Burkholderia phytofirmans PsJN	octanoic acid	Y	N
Burkholderia phytofirmans PsJN	nonanoic acid	N	-
Burkholderia phytofirmans PsJN	nonanoic acid	N	-
Burkholderia phytofirmans PsJN	decanoic acid	N	-
Burkholderia phytofirmans PsJN	decanoic acid	N	-
Burkholderia phytofirmans PsJN	lauric acid	Y	N
Burkholderia phytofirmans PsJN	lauric acid	Y	N
Burkholderia phytofirmans PsJN	malonic acid	Y	set10IT094
Burkholderia phytofirmans PsJN	malonic acid	Y	set11IT017
Burkholderia phytofirmans PsJN	succinate	Y	set11IT018
Burkholderia phytofirmans PsJN	succinate	Y	set1IT013
Burkholderia phytofirmans PsJN	glutarate	Y	set12IT024
Burkholderia phytofirmans PsJN	glutarate	Y	set12IT025
Burkholderia phytofirmans PsJN	adipate	Y	set11IT019
Burkholderia phytofirmans PsJN	adipate	Y	N
Burkholderia phytofirmans PsJN	pimelate	N	-
Burkholderia phytofirmans PsJN	pimelate	N	-
Burkholderia phytofirmans PsJN	suberic acid	Y	set11IT003
Burkholderia phytofirmans PsJN	suberic acid	Y	set11IT020
Burkholderia phytofirmans PsJN	azelaic acid	Y	set11IT004
Burkholderia phytofirmans PsJN	azelaic acid	Y	N
Burkholderia phytofirmans PsJN	sebacic acid	Y	set11IT005
Burkholderia phytofirmans PsJN	sebacic acid	Y	set11IT022
Burkholderia phytofirmans PsJN	dodecandioic acid	Y	set11IT006
Burkholderia phytofirmans PsJN	dodecandioic acid	Y	N
Burkholderia phytofirmans PsJN	protocatechuate	Y	set11IT007
Burkholderia phytofirmans PsJN	protocatechuate	Y	set11IT024
Paraburkholderia bryophila 376MFSha3.2	glucose	Y	set7IT045
Paraburkholderia bryophila 376MFSha3.22	glucose	Y	N
Paraburkholderia bryophila 376MFSha3.3	acetate	Y	set7IT029
Paraburkholderia bryophila 376MFSha3.23	acetate	Y	set7IT046
Paraburkholderia bryophila 376MFSha3.4	propianate	Y	set7IT030
Paraburkholderia bryophila 376MFSha3.24	propianate	Y	set7IT047
Paraburkholderia bryophila 376MFSha3.5	butyric acid	Y	set7IT031
Paraburkholderia bryophila 376MFSha3.25	butyric acid	Y	set7IT048
Paraburkholderia bryophila 376MFSha3.6	valeric acid	Y	set7IT032
Paraburkholderia bryophila 376MFSha3.26	valeric acid	Y	set7IT049
Paraburkholderia bryophila 376MFSha3.7	hexanoic acid	Y	set7IT033
Paraburkholderia bryophila 376MFSha3.27	hexanoic acid	Y	set7IT050
Paraburkholderia bryophila 376MFSha3.8	heptanoic acid	Y	N
Paraburkholderia bryophila 376MFSha3.28	heptanoic acid	Y	N
Paraburkholderia bryophila 376MFSha3.9	octanoic acid	Y	N
Paraburkholderia bryophila 376MFSha3.29	octanoic acid	Y	N
Paraburkholderia bryophila 376MFSha3.14	nonanoic acid	N	-
Paraburkholderia bryophila 376MFSha3.34	nonanoic acid	N	-
Paraburkholderia bryophila 376MFSha3.15	decanoic acid	N	-
Paraburkholderia bryophila 376MFSha3.35	decanoic acid	N	-
Paraburkholderia bryophila 376MFSha3.11	lauric acid	Y	N
Paraburkholderia bryophila 376MFSha3.31	lauric acid	Y	N
Paraburkholderia bryophila 376MFSha3.12	malonic acid	Y	set7IT037
Paraburkholderia bryophila 376MFSha3.32	malonic acid	Y	set7IT054
Paraburkholderia bryophila 376MFSha3.13	succinate	Y	set7IT038
Paraburkholderia bryophila 376MFSha3.33	succinate	Y	set7IT055
Paraburkholderia bryophila 376MFSha3.14	glutarate	Y	N
Paraburkholderia bryophila 376MFSha3.34	glutarate	Y	N
Paraburkholderia bryophila 376MFSha3.15	adipate	Y	set7IT040
Paraburkholderia bryophila 376MFSha3.35	adipate	Y	set7IT057
Paraburkholderia bryophila 376MFSha3.14	pimelate	Y	set8IT026
Paraburkholderia bryophila 376MFSha3.34	pimelate	Y	N
Paraburkholderia bryophila 376MFSha3.15	suberic acid	Y	set8IT028
Paraburkholderia bryophila 376MFSha3.35	suberic acid	Y	N
Paraburkholderia bryophila 376MFSha3.18	azelaic acid	Y	set7IT041
Paraburkholderia bryophila 376MFSha3.38	azelaic acid	Y	N
Paraburkholderia bryophila 376MFSha3.19	sebacic acid	Y	set7IT059
Paraburkholderia bryophila 376MFSha3.39	sebacic acid	Y	N
Paraburkholderia bryophila 376MFSha3.20	dodecandioic acid	Y	set7IT043
Paraburkholderia bryophila 376MFSha3.40	dodecandioic acid	Y	N
Paraburkholderia bryophila 376MFSha3.21	protocatechuate	Y	set7IT044
Paraburkholderia bryophila 376MFSha3.41	protocatechuate	Y	set7IT061

## Sheet: Table2_Homologs
Supplementary Table 2: Homologous beta-oxidation genes with significant fitness across four beta-proteobacteria. Each row indicates a set of genes for which all pairs shared at least 70% identity with an e-value of 0.001, via BLASTp. Significant fitness for a gene is defined as having at least |fitness| >1 and |t-score|>4 in at least one condition, but not on the glucose (or lactate) control. Gen…
Annotation	Burkholderia phytofirmans PsJN	Paraburkholderia bryophila 376MFSha3.1	Ralstonia sp. UNC404CL21Col	Cupriavidus basilensis 4G11
acyl-CoA ligase	BPHYT_RS07000	H281DRAFT_04953	ABZR87_RS14360
acyl-CoA ligase	BPHYT_RS17295	H281DRAFT_06226	ABZR87_RS02020	RR42_RS18150
acyl-CoA ligase			ABZR87_RS09200	RR42_RS15280
acyl-CoA ligase			ABZR87_RS12625	RR42_RS11155
acyl-CoA ligase	BPHYT_RS15945	H281DRAFT_04125
acyl-CoA ligase		H281DRAFT_01203	ABZR87_RS17465
acyl-CoA dehydrogenase	BPHYT_RS03780	H281DRAFT_04737	ABZR87_RS09100	RR42_RS15400
acyl-CoA dehydrogenase	BPHYT_RS13550	H281DRAFT_00360
acyl-CoA dehydrogenase		H281DRAFT_04286	ABZR87_RS09555	RR42_RS04580
acyl-CoA dehydrogenase		H281DRAFT_04586	ABZR87_RS14795	RR42_RS05595
acyl-CoA dehydrogenase		H281DRAFT_04624	ABZR87_RS07475
acyl-CoA dehydrogenase			ABZR87_RS20865	RR42_RS21420
enoyl-CoA hydratase		H281DRAFT_01199	ABZR87_RS17485
3-hydroxyacyl-CoA dehydrogenase	BPHYT_RS09560		ABZR87_RS12585	RR42_RS11095
3-hydroxyacyl-CoA dehydrogenase	BPHYT_RS13545	H281DRAFT_00361
3-hydroxyacyl-CoA dehydrogenase			ABZR87_RS14655	RR42_RS05760
Thiolase	BPHYT_RS29385	H281DRAFT_01504	ABZR87_RS15790	RR42_RS35915
Thiolase		H281DRAFT_00852		RR42_RS07610

## Sheet: Table3-Regulator_pFAMs
Supplementary Table 3: pFAM IDs used to identify potential regulatory genes. E-value cutoff was 1e-20.
pFAM ID
PF14246
PF03861
PF12625
PF14525
PF02311
PF06719
PF19368
PF11495
PF13404
PF00126
PF00165
PF01022
PF02954
PF00325
PF00392
PF00356
PF00196
PF00440
PF03704
PF01614
PF13977
PF11706
PF05495
PF10768
PF06133
PF13443
PF13545
PF08220
PF16571
PF09012
PF01475
PF06490
PF05247
PF01381
PF12844
PF13560
PF12833
PF13518
PF12840
PF12323
PF18024
PF13413
PF14502
PF13744
PF13936
PF12728
PF01418
PF05225
PF08279
PF13309
PF17762
PF13276
PF01638
PF09339
PF02742
PF01325
PF02082
PF01037
PF03466
PF04397
PF08361
PF01047
PF12802
PF00376
PF13411
PF09278
PF02583
PF17765
PF15723
PF11776
PF07848
PF08223
PF00532
PF05233
PF07879
PF13451
PF01258
PF05930
PF13556
PF07905
PF10722
PF07336
PF00072
PF13467
PF01402
PF17723
PF08461
PF05443
PF07704
PF01978
PF17938
PF14514
PF17940
PF17932
PF02909
PF16859
PF17937
PF17935
PF17929
PF16925
PF17939
PF17926
PF17918
PF18598
PF13305
PF17920
PF12688
PF13432
PF13371
PF13374
PF13424
PF13181
PF13176
PF07721
PF13428
PF07719
PF00515
PF13431
PF13174
PF06242
PF14278
PF03551
PF00486
PF05145
PF07494
PF13463
PF06224
PF13601
PF13551
PF13592
PF09904
PF14947
PF13412
PF03444
PF09723
PF10276
PF07295
PF01726
PF00512
PF13490
PF01628

## Sheet: Table4-Sig_regulators
Supplementary Table 4: Predicited significant regulators, using the pFAM IDs from Supplementary Table 3 and e-value cutoff of 1e-20. Significant fitness for a gene is defined as having at least |fitness| >1 and |t-score|>4 in at least one condition, but not on the glucose (or lactate) control.
Organism	Gene name	Annotation in fitness browser
Ralstonia sp. UNC404CL21Col	ABZR87_RS00505	LysR family transcriptional regulator
Ralstonia sp. UNC404CL21Col	ABZR87_RS01055	heat-inducible transcriptional repressor HrcA
Ralstonia sp. UNC404CL21Col	ABZR87_RS01255	LysR substrate-binding domain-containing protein
Ralstonia sp. UNC404CL21Col	ABZR87_RS01425	ferric iron uptake transcriptional regulator
Ralstonia sp. UNC404CL21Col	ABZR87_RS02035	substrate-binding domain-containing protein
Ralstonia sp. UNC404CL21Col	ABZR87_RS02230	response regulator
Ralstonia sp. UNC404CL21Col	ABZR87_RS02235	response regulator
Ralstonia sp. UNC404CL21Col	ABZR87_RS03390	Lrp/AsnC family transcriptional regulator
Ralstonia sp. UNC404CL21Col	ABZR87_RS04615	Rrf2 family transcriptional regulator
Ralstonia sp. UNC404CL21Col	ABZR87_RS05000	LysR family transcriptional regulator
Ralstonia sp. UNC404CL21Col	ABZR87_RS05505	response regulator
Ralstonia sp. UNC404CL21Col	ABZR87_RS06635	sigma-54 dependent transcriptional regulator
Ralstonia sp. UNC404CL21Col	ABZR87_RS07865	LysR family transcriptional regulator
Ralstonia sp. UNC404CL21Col	ABZR87_RS07960	response regulator transcription factor
Ralstonia sp. UNC404CL21Col	ABZR87_RS09975	Fe-S cluster assembly transcriptional regulator IscR
Ralstonia sp. UNC404CL21Col	ABZR87_RS10310	FadR/GntR family transcriptional regulator
Ralstonia sp. UNC404CL21Col	ABZR87_RS11070	nitrogen regulation protein NR(I)
Ralstonia sp. UNC404CL21Col	ABZR87_RS11330	transcriptional repressor LexA
Ralstonia sp. UNC404CL21Col	ABZR87_RS12080	pca operon transcription factor PcaQ
Ralstonia sp. UNC404CL21Col	ABZR87_RS13415	IclR family transcriptional regulator
Ralstonia sp. UNC404CL21Col	ABZR87_RS13700	MerR family transcriptional regulator
Ralstonia sp. UNC404CL21Col	ABZR87_RS14575	GntR family transcriptional regulator
Ralstonia sp. UNC404CL21Col	ABZR87_RS15805	IclR family transcriptional regulator
Ralstonia sp. UNC404CL21Col	ABZR87_RS17455	AraC family transcriptional regulator
Ralstonia sp. UNC404CL21Col	ABZR87_RS19820	IclR family transcriptional regulator C-terminal domain-containing protein
Ralstonia sp. UNC404CL21Col	ABZR87_RS20665	IclR family transcriptional regulator
Ralstonia sp. UNC404CL21Col	ABZR87_RS20870	LysR family transcriptional regulator
Ralstonia sp. UNC404CL21Col	ABZR87_RS21615	response regulator
Ralstonia sp. UNC404CL21Col	ABZR87_RS23235	LacI family DNA-binding transcriptional regulator
Ralstonia sp. UNC404CL21Col	ABZR87_RS23430	LysR substrate-binding domain-containing protein
Ralstonia sp. UNC404CL21Col	ABZR87_RS23515	sigma-54 dependent transcriptional regulator
Cupriavidus basilensis 4G11	RR42_RS02900	LysR family transcriptional regulator
Cupriavidus basilensis 4G11	RR42_RS07330	histidine utilization repressor
Cupriavidus basilensis 4G11	RR42_RS07425	IclR family transcriptional regulator
Cupriavidus basilensis 4G11	RR42_RS09500	dehydrogenase
Cupriavidus basilensis 4G11	RR42_RS09920	TetR family transcriptional regulator
Cupriavidus basilensis 4G11	RR42_RS12980	chemotaxis protein CheY
Cupriavidus basilensis 4G11	RR42_RS14840	IclR family transcriptional regulator
Cupriavidus basilensis 4G11	RR42_RS17385	LysR family transcriptional regulator
Cupriavidus basilensis 4G11	RR42_RS19465	AsnC family transcriptional regulator
Cupriavidus basilensis 4G11	RR42_RS20375	transcriptional regulator
Cupriavidus basilensis 4G11	RR42_RS20525	LuxR family transcriptional regulator
Cupriavidus basilensis 4G11	RR42_RS21255	LysR family transcriptional regulator
Cupriavidus basilensis 4G11	RR42_RS21405	LysR family transcriptional regulator
Cupriavidus basilensis 4G11	RR42_RS21530	IclR family transcriptional regulator
Cupriavidus basilensis 4G11	RR42_RS21820	GntR family transcriptional regulator
Cupriavidus basilensis 4G11	RR42_RS22890	TetR family transcriptional regulator
Cupriavidus basilensis 4G11	RR42_RS26235	GntR family transcriptional regulator
Cupriavidus basilensis 4G11	RR42_RS28315	GntR family transcriptional regulator
Cupriavidus basilensis 4G11	RR42_RS30525	LysR family transcriptional regulator
Cupriavidus basilensis 4G11	RR42_RS31160	IclR family transcriptional regulator
Cupriavidus basilensis 4G11	RR42_RS33650	IclR family transcriptional regulator
Cupriavidus basilensis 4G11	RR42_RS34650	LacI family transcriptional regulator
Cupriavidus basilensis 4G11	RR42_RS36125	IclR family transcriptional regulator
Cupriavidus basilensis 4G11	RR42_RS36915	LysR family transcriptional regulator
Cupriavidus basilensis 4G11	RR42_RS37325	cellulose synthase
Burkholderia phytofirmans PsJN	BPHYT_RS01435	LysR family transcriptional regulator
Burkholderia phytofirmans PsJN	BPHYT_RS01790	LuxR family transcriptional regulator
Burkholderia phytofirmans PsJN	BPHYT_RS02520	Fis family transcriptional regulator
Burkholderia phytofirmans PsJN	BPHYT_RS03470	LysR family transcriptional regulator
Burkholderia phytofirmans PsJN	BPHYT_RS03570	heat-inducible transcription repressor HrcA
Burkholderia phytofirmans PsJN	BPHYT_RS04820	LysR family transcriptional regulator
Burkholderia phytofirmans PsJN	BPHYT_RS05575	Fis family transcriptional regulator
Burkholderia phytofirmans PsJN	BPHYT_RS12815	IclR family transcriptional regulator
Burkholderia phytofirmans PsJN	BPHYT_RS12935	chemotaxis protein CheY
Burkholderia phytofirmans PsJN	BPHYT_RS13540	LysR family transcriptional regulator
Burkholderia phytofirmans PsJN	BPHYT_RS18620	transcriptional regulator
Burkholderia phytofirmans PsJN	BPHYT_RS19025	transcriptional regulator
Burkholderia phytofirmans PsJN	BPHYT_RS22695	TetR family transcriptional regulator
Burkholderia phytofirmans PsJN	BPHYT_RS23815	LysR family transcriptional regulator
Burkholderia phytofirmans PsJN	BPHYT_RS29425	IclR family transcriptional regulator
Burkholderia phytofirmans PsJN	BPHYT_RS31350	LysR family transcriptional regulator
Paraburkholderia bryophila 376MFSha3.1	H281DRAFT_00195	transcriptional regulator, XRE family
Paraburkholderia bryophila 376MFSha3.1	H281DRAFT_00240	two component, sigma54 specific, transcriptional regulator, NtrC subfamily, Fis family
Paraburkholderia bryophila 376MFSha3.1	H281DRAFT_00362	transcriptional regulator, LysR family
Paraburkholderia bryophila 376MFSha3.1	H281DRAFT_00471	transcriptional regulator, IclR family
Paraburkholderia bryophila 376MFSha3.1	H281DRAFT_00782	transcriptional regulator, LysR family
Paraburkholderia bryophila 376MFSha3.1	H281DRAFT_00827	transcriptional regulator, MerR family
Paraburkholderia bryophila 376MFSha3.1	H281DRAFT_00854	polyhydroxyalkanoate synthesis repressor PhaR
Paraburkholderia bryophila 376MFSha3.1	H281DRAFT_00886	two component transcriptional regulator, winged helix family
Paraburkholderia bryophila 376MFSha3.1	H281DRAFT_01205	transcriptional regulator, AraC family
Paraburkholderia bryophila 376MFSha3.1	H281DRAFT_01512	transcriptional regulator, IclR family
Paraburkholderia bryophila 376MFSha3.1	H281DRAFT_01830	transcriptional regulator, LacI family
Paraburkholderia bryophila 376MFSha3.1	H281DRAFT_01935	Tetratricopeptide repeat-containing protein
Paraburkholderia bryophila 376MFSha3.1	H281DRAFT_02037	two component, sigma54 specific, transcriptional regulator, NtrC subfamily, Fis family
Paraburkholderia bryophila 376MFSha3.1	H281DRAFT_02245	transcriptional regulator, LysR family
Paraburkholderia bryophila 376MFSha3.1	H281DRAFT_04172	transcriptional regulator, TetR family
Paraburkholderia bryophila 376MFSha3.1	H281DRAFT_04209	two component transcriptional regulator, winged helix family
Paraburkholderia bryophila 376MFSha3.1	H281DRAFT_04368	two component, sigma54 specific, transcriptional regulator, NtrC subfamily, Fis family
Paraburkholderia bryophila 376MFSha3.1	H281DRAFT_04477	transcriptional regulator, LysR family
Paraburkholderia bryophila 376MFSha3.1	H281DRAFT_04509	transcriptional regulator, MerR family
Paraburkholderia bryophila 376MFSha3.1	H281DRAFT_04694	heat-inducible transcription repressor HrcA
Paraburkholderia bryophila 376MFSha3.1	H281DRAFT_05209	transcriptional regulator, LysR family
Paraburkholderia bryophila 376MFSha3.1	H281DRAFT_05814	Predicted transcription regulator, contains HTH domain, MarR family
Paraburkholderia bryophila 376MFSha3.1	H281DRAFT_06077	transcriptional regulator, LysR family

## Sheet: Table5_Sig_transporters
Supplementary Table 5: Predicited significant transporters, transAAP. Significant fitness for a gene is defined as having at least |fitness| >1 and |t-score|>4 in at least one condition, but not on the glucose (or lactate) control.
Organism	Gene name	Annotation in fitness browser
Ralstonia sp. UNC404CL21Col	ABZR87_RS00510	MFS transporter
Ralstonia sp. UNC404CL21Col	ABZR87_RS00920	AI-2E family transporter
Ralstonia sp. UNC404CL21Col	ABZR87_RS01140	ion transporter
Ralstonia sp. UNC404CL21Col	ABZR87_RS01370	ATP-binding protein
Ralstonia sp. UNC404CL21Col	ABZR87_RS01840	HlyC/CorC family transporter
Ralstonia sp. UNC404CL21Col	ABZR87_RS01855	A24 family peptidase
Ralstonia sp. UNC404CL21Col	ABZR87_RS02520	ABC transporter permease
Ralstonia sp. UNC404CL21Col	ABZR87_RS02525	ABC transporter ATP-binding protein
Ralstonia sp. UNC404CL21Col	ABZR87_RS02535	phospholipid-binding protein MlaC
Ralstonia sp. UNC404CL21Col	ABZR87_RS02540	VacJ family lipoprotein
Ralstonia sp. UNC404CL21Col	ABZR87_RS02545	outer membrane lipid asymmetry maintenance protein MlaD
Ralstonia sp. UNC404CL21Col	ABZR87_RS02560	tripartite tricarboxylate transporter substrate binding protein
Ralstonia sp. UNC404CL21Col	ABZR87_RS04105	ATP synthase subunit I
Ralstonia sp. UNC404CL21Col	ABZR87_RS04195	branched-chain amino acid ABC transporter permease
Ralstonia sp. UNC404CL21Col	ABZR87_RS04200	branched-chain amino acid ABC transporter permease
Ralstonia sp. UNC404CL21Col	ABZR87_RS04205	ABC transporter substrate-binding protein
Ralstonia sp. UNC404CL21Col	ABZR87_RS04210	ABC transporter ATP-binding protein
Ralstonia sp. UNC404CL21Col	ABZR87_RS04215	ABC transporter ATP-binding protein
Ralstonia sp. UNC404CL21Col	ABZR87_RS04380	ABC transporter permease subunit
Ralstonia sp. UNC404CL21Col	ABZR87_RS04385	AAA-associated domain-containing protein
Ralstonia sp. UNC404CL21Col	ABZR87_RS04515	potassium-transporting ATPase subunit KdpB
Ralstonia sp. UNC404CL21Col	ABZR87_RS04520	potassium-transporting ATPase subunit KdpC
Ralstonia sp. UNC404CL21Col	ABZR87_RS04940	PAS domain-containing sensor histidine kinase
Ralstonia sp. UNC404CL21Col	ABZR87_RS05315	efflux RND transporter permease subunit
Ralstonia sp. UNC404CL21Col	ABZR87_RS05635	muropeptide transporter
Ralstonia sp. UNC404CL21Col	ABZR87_RS06625	dicarboxylate/amino acid:cation symporter
Ralstonia sp. UNC404CL21Col	ABZR87_RS06630	sensor histidine kinase
Ralstonia sp. UNC404CL21Col	ABZR87_RS06715	PTS sugar transporter subunit IIA
Ralstonia sp. UNC404CL21Col	ABZR87_RS06725	phosphoenolpyruvate--protein phosphotransferase
Ralstonia sp. UNC404CL21Col	ABZR87_RS07090	monovalent cation:proton antiporter family protein
Ralstonia sp. UNC404CL21Col	ABZR87_RS07115	Na/Pi cotransporter family protein
Ralstonia sp. UNC404CL21Col	ABZR87_RS07390	ABC transporter ATP-binding protein/permease
Ralstonia sp. UNC404CL21Col	ABZR87_RS07425	sodium:solute symporter family protein
Ralstonia sp. UNC404CL21Col	ABZR87_RS07520	glutamate/aspartate ABC transporter substrate-binding protein
Ralstonia sp. UNC404CL21Col	ABZR87_RS07525	amino acid ABC transporter permease
Ralstonia sp. UNC404CL21Col	ABZR87_RS07530	glutamate/aspartate ABC transporter permease GltK
Ralstonia sp. UNC404CL21Col	ABZR87_RS08825	DMT family transporter
Ralstonia sp. UNC404CL21Col	ABZR87_RS09100	acyl-CoA dehydrogenase
Ralstonia sp. UNC404CL21Col	ABZR87_RS09680	TerC family protein
Ralstonia sp. UNC404CL21Col	ABZR87_RS09960	ABC transporter permease
Ralstonia sp. UNC404CL21Col	ABZR87_RS09965	sugar ABC transporter ATP-binding protein
Ralstonia sp. UNC404CL21Col	ABZR87_RS10680	extracellular solute-binding protein
Ralstonia sp. UNC404CL21Col	ABZR87_RS10685	microcin C ABC transporter permease YejB
Ralstonia sp. UNC404CL21Col	ABZR87_RS10690	ABC transporter permease
Ralstonia sp. UNC404CL21Col	ABZR87_RS10695	ABC transporter ATP-binding protein
Ralstonia sp. UNC404CL21Col	ABZR87_RS11225	DHA2 family efflux MFS transporter permease subunit
Ralstonia sp. UNC404CL21Col	ABZR87_RS11375	inorganic phosphate transporter
Ralstonia sp. UNC404CL21Col	ABZR87_RS12280	MFS transporter
Ralstonia sp. UNC404CL21Col	ABZR87_RS12600	ABC transporter ATP-binding protein
Ralstonia sp. UNC404CL21Col	ABZR87_RS12605	ABC transporter ATP-binding protein
Ralstonia sp. UNC404CL21Col	ABZR87_RS12610	branched-chain amino acid ABC transporter permease
Ralstonia sp. UNC404CL21Col	ABZR87_RS12615	branched-chain amino acid ABC transporter permease
Ralstonia sp. UNC404CL21Col	ABZR87_RS12620	branched-chain amino acid ABC transporter substrate-binding protein
Ralstonia sp. UNC404CL21Col	ABZR87_RS14355	sodium:solute symporter family protein
Ralstonia sp. UNC404CL21Col	ABZR87_RS15665	ZIP family metal transporter
Ralstonia sp. UNC404CL21Col	ABZR87_RS15750	ABC transporter substrate-binding protein
Ralstonia sp. UNC404CL21Col	ABZR87_RS15755	ABC transporter ATP-binding protein
Ralstonia sp. UNC404CL21Col	ABZR87_RS15765	branched-chain amino acid ABC transporter permease
Ralstonia sp. UNC404CL21Col	ABZR87_RS15770	branched-chain amino acid ABC transporter permease
Ralstonia sp. UNC404CL21Col	ABZR87_RS15820	amino acid ABC transporter permease
Ralstonia sp. UNC404CL21Col	ABZR87_RS15850	exopolysaccharide Pel transporter PelG
Ralstonia sp. UNC404CL21Col	ABZR87_RS16635	MFS family transporter
Ralstonia sp. UNC404CL21Col	ABZR87_RS17560	ABC transporter substrate-binding protein
Ralstonia sp. UNC404CL21Col	ABZR87_RS19020	multidrug efflux RND transporter permease subunit
Ralstonia sp. UNC404CL21Col	ABZR87_RS19025	MdtB/MuxB family multidrug efflux RND transporter permease subunit
Ralstonia sp. UNC404CL21Col	ABZR87_RS19635	cation:proton antiporter
Ralstonia sp. UNC404CL21Col	ABZR87_RS19680	potassium transporter Kup
Ralstonia sp. UNC404CL21Col	ABZR87_RS21475	efflux RND transporter permease subunit
Ralstonia sp. UNC404CL21Col	ABZR87_RS22385	cation-translocating P-type ATPase
Ralstonia sp. UNC404CL21Col	ABZR87_RS22700	APC family permease
Ralstonia sp. UNC404CL21Col	ABZR87_RS23460	malonate transporter subunit MadL
Ralstonia sp. UNC404CL21Col	ABZR87_RS23465	malonate transporter subunit MadM
Cupriavidus basilensis 4G11	RR42_RS01185	muropeptide transporter
Cupriavidus basilensis 4G11	RR42_RS01695	C4-dicarboxylate transporter
Cupriavidus basilensis 4G11	RR42_RS01785	PTS fructose transporter subunit IIA
Cupriavidus basilensis 4G11	RR42_RS03025	transporter
Cupriavidus basilensis 4G11	RR42_RS03105	integral membrane protein
Cupriavidus basilensis 4G11	RR42_RS03360	sugar ABC transporter ATP-binding protein
Cupriavidus basilensis 4G11	RR42_RS04560	methionine ABC transporter permease
Cupriavidus basilensis 4G11	RR42_RS07285	ABC transporter substrate-binding protein
Cupriavidus basilensis 4G11	RR42_RS07535	ABC transporter permease
Cupriavidus basilensis 4G11	RR42_RS07540	ABC transporter permease
Cupriavidus basilensis 4G11	RR42_RS07545	branched-chain amino acid ABC transporter substrate-binding protein
Cupriavidus basilensis 4G11	RR42_RS07550	ABC transporter
Cupriavidus basilensis 4G11	RR42_RS10370	ABC transporter
Cupriavidus basilensis 4G11	RR42_RS10995	hypothetical protein
Cupriavidus basilensis 4G11	RR42_RS11130	mannosyltransferase
Cupriavidus basilensis 4G11	RR42_RS11135	branched-chain amino acid ABC transporter substrate-binding protein
Cupriavidus basilensis 4G11	RR42_RS11140	ABC transporter permease
Cupriavidus basilensis 4G11	RR42_RS11145	ABC transporter permease
Cupriavidus basilensis 4G11	RR42_RS11150	branched-chain amino acid ABC transporter substrate-binding protein
Cupriavidus basilensis 4G11	RR42_RS11370	ABC transporter ATP-binding protein
Cupriavidus basilensis 4G11	RR42_RS13370	microcin ABC transporter ATP-binding protein
Cupriavidus basilensis 4G11	RR42_RS13375	peptide ABC transporter permease
Cupriavidus basilensis 4G11	RR42_RS13380	microcin ABC transporter permease
Cupriavidus basilensis 4G11	RR42_RS13385	peptide ABC transporter substrate-binding protein
Cupriavidus basilensis 4G11	RR42_RS14425	leucine ABC transporter substrate-binding protein
Cupriavidus basilensis 4G11	RR42_RS15035	ZIP zinc transporter
Cupriavidus basilensis 4G11	RR42_RS15710	LPS biosynthesis protein
Cupriavidus basilensis 4G11	RR42_RS17305	ion transporter
Cupriavidus basilensis 4G11	RR42_RS17990	methyltransferase
Cupriavidus basilensis 4G11	RR42_RS18950	hypothetical protein
Cupriavidus basilensis 4G11	RR42_RS18960	ABC transporter substrate-binding protein
Cupriavidus basilensis 4G11	RR42_RS18965	ABC transporter permease
Cupriavidus basilensis 4G11	RR42_RS18970	toluene ABC transporter ATP-binding protein
Cupriavidus basilensis 4G11	RR42_RS19480	secretion system protein G
Cupriavidus basilensis 4G11	RR42_RS19530	general secretion pathway protein GspF
Cupriavidus basilensis 4G11	RR42_RS20275	ABC transporter permease
Cupriavidus basilensis 4G11	RR42_RS20650	multidrug efflux RND transporter permease subunit
Cupriavidus basilensis 4G11	RR42_RS21220	iron transporter FeoB
Cupriavidus basilensis 4G11	RR42_RS21430	alpha-ketoglutarate permease
Cupriavidus basilensis 4G11	RR42_RS21665	cobalt transporter
Cupriavidus basilensis 4G11	RR42_RS27400	membrane protein
Cupriavidus basilensis 4G11	RR42_RS28940	Bcr/CflA family drug resistance efflux transporter
Cupriavidus basilensis 4G11	RR42_RS30930	4-deoxy-4-formamido-L-arabinose-phospho-UDP deformylase
Cupriavidus basilensis 4G11	RR42_RS32245	RND transporter
Cupriavidus basilensis 4G11	RR42_RS32565	MFS transporter
Cupriavidus basilensis 4G11	RR42_RS34870	hypothetical protein
Cupriavidus basilensis 4G11	RR42_RS35905	LacI family transcriptional regulator
Cupriavidus basilensis 4G11	RR42_RS35940	ABC transporter substrate-binding protein
Cupriavidus basilensis 4G11	RR42_RS36695	heavy metal resistance protein CzcA
Burkholderia phytofirmans PsJN	BPHYT_RS01585	major facilitator superfamily protein
Burkholderia phytofirmans PsJN	BPHYT_RS02510	C4-dicarboxylate ABC transporter
Burkholderia phytofirmans PsJN	BPHYT_RS02515	ATPase
Burkholderia phytofirmans PsJN	BPHYT_RS02575	phosphoenolpyruvate-protein phosphotransferase
Burkholderia phytofirmans PsJN	BPHYT_RS02640	cytochrome C oxidase
Burkholderia phytofirmans PsJN	BPHYT_RS09655	mechanosensitive ion channel protein MscS
Burkholderia phytofirmans PsJN	BPHYT_RS11175	alpha-ketoglutarate transporter
Burkholderia phytofirmans PsJN	BPHYT_RS14255	ABC transporter
Burkholderia phytofirmans PsJN	BPHYT_RS14525	sodium:proton antiporter
Burkholderia phytofirmans PsJN	BPHYT_RS15590	amino acid ABC transporter ATPase
Burkholderia phytofirmans PsJN	BPHYT_RS16130	cation ABC transporter substrate-binding protein
Burkholderia phytofirmans PsJN	BPHYT_RS16135	ABC transporter ATP-binding protein
Burkholderia phytofirmans PsJN	BPHYT_RS17745	toluene tolerance family protein
Burkholderia phytofirmans PsJN	BPHYT_RS17755	ABC transporter substrate-binding protein
Burkholderia phytofirmans PsJN	BPHYT_RS17760	ABC transporter permease
Burkholderia phytofirmans PsJN	BPHYT_RS17765	toluene ABC transporter ATP-binding protein
Burkholderia phytofirmans PsJN	BPHYT_RS18775	flagellar M-ring protein FliF
Burkholderia phytofirmans PsJN	BPHYT_RS18825	flagellar biosynthesis protein FliP
Burkholderia phytofirmans PsJN	BPHYT_RS18830	flagellar biosynthesis protein FliQ
Burkholderia phytofirmans PsJN	BPHYT_RS18940	flagellar biosynthesis protein FlhA
Burkholderia phytofirmans PsJN	BPHYT_RS18945	flagellar biosynthesis protein FlhB
Burkholderia phytofirmans PsJN	BPHYT_RS22325	histidine kinase
Burkholderia phytofirmans PsJN	BPHYT_RS26885	DSBA oxidoreductase
Burkholderia phytofirmans PsJN	BPHYT_RS30250	4-hydroxybenzoate transporter
Burkholderia phytofirmans PsJN	BPHYT_RS32820	xylose ABC transporter substrate-binding protein
Burkholderia phytofirmans PsJN	BPHYT_RS34810	RND transporter
Paraburkholderia bryophila 376MFSha3.1	H281DRAFT_00465	PAS/PAC sensor signal transduction histidine kinase /multi-sensor signal transduction histidine kinase
Paraburkholderia bryophila 376MFSha3.1	H281DRAFT_00779	sulfate transport system permease protein
Paraburkholderia bryophila 376MFSha3.1	H281DRAFT_00826	Arabinose efflux permease
Paraburkholderia bryophila 376MFSha3.1	H281DRAFT_01914	Predicted PurR-regulated permease PerM
Paraburkholderia bryophila 376MFSha3.1	H281DRAFT_01994	cytochrome c oxidase subunit 2
Paraburkholderia bryophila 376MFSha3.1	H281DRAFT_02007	phosphoenolpyruvate--protein phosphotransferase
Paraburkholderia bryophila 376MFSha3.1	H281DRAFT_02008	phosphocarrier protein
Paraburkholderia bryophila 376MFSha3.1	H281DRAFT_02038	two-component system, NtrC family, C4-dicarboxylate transport sensor histidine kinase DctB
Paraburkholderia bryophila 376MFSha3.1	H281DRAFT_02039	aerobic C4-dicarboxylate transport protein
Paraburkholderia bryophila 376MFSha3.1	H281DRAFT_02157	cation diffusion facilitator family transporter
Paraburkholderia bryophila 376MFSha3.1	H281DRAFT_02216	MFS transporter, PAT family, beta-lactamase induction signal transducer AmpG
Paraburkholderia bryophila 376MFSha3.1	H281DRAFT_02376	amino acid/amide ABC transporter ATP-binding protein 2, HAAT family
Paraburkholderia bryophila 376MFSha3.1	H281DRAFT_02378	amino acid/amide ABC transporter membrane protein 1, HAAT family
Paraburkholderia bryophila 376MFSha3.1	H281DRAFT_02379	amino acid/amide ABC transporter membrane protein 2, HAAT family
Paraburkholderia bryophila 376MFSha3.1	H281DRAFT_02960	putative spermidine/putrescine transport system permease protein
Paraburkholderia bryophila 376MFSha3.1	H281DRAFT_03197	manganese transport protein
Paraburkholderia bryophila 376MFSha3.1	H281DRAFT_03904	D-methionine transport system substrate-binding protein
Paraburkholderia bryophila 376MFSha3.1	H281DRAFT_04162	zinc/manganese transport system substrate-binding protein
Paraburkholderia bryophila 376MFSha3.1	H281DRAFT_04163	zinc/manganese transport system ATP-binding protein
Paraburkholderia bryophila 376MFSha3.1	H281DRAFT_04390	ATP-binding cassette, subfamily B
Paraburkholderia bryophila 376MFSha3.1	H281DRAFT_04722	Cell division and transport-associated protein TolQ
Paraburkholderia bryophila 376MFSha3.1	H281DRAFT_04951	cation/acetate symporter
Paraburkholderia bryophila 376MFSha3.1	H281DRAFT_05236	MFS transporter, MHS family, alpha-ketoglutarate permease
Paraburkholderia bryophila 376MFSha3.1	H281DRAFT_05641	phospholipid/cholesterol/gamma-HCH transport system ATP-binding protein
Paraburkholderia bryophila 376MFSha3.1	H281DRAFT_05648	ABC-2 type transport system permease protein
Paraburkholderia bryophila 376MFSha3.1	H281DRAFT_05964	D-galactonate transporter
Paraburkholderia bryophila 376MFSha3.1	H281DRAFT_06348	MFS transporter, AAHS family, 4-hydroxybenzoate transporter

## Sheet: Table6-CoA_L
Supplementary Table 6: Predicited acyl CoA ligases in 4 beta-proteobacteria. Genes were identified using HMMER version 3.3.2, and each organism's genome was scanned against a profile database with pFAMs PF00549, PF19045, PF12607, PF00501, PF13193, PF16177, and PF03744 and an e-value cutoff of 1e-20.
Organism	Gene name	Annotation in fitness browser	e-value	Significant fitness on any condition tested?
Ralstonia sp. UNC404CL21Col	ABZR87_RS09200	fatty-acyl-CoA synthase	2.4e-111	Y
Ralstonia sp. UNC404CL21Col	ABZR87_RS08840	acetoacetyl-CoA synthetase	2.9e-50	N
Ralstonia sp. UNC404CL21Col	ABZR87_RS07980	succinyl-CoA synthetase (ADP-forming) beta subunit	7.1e-30	N
Ralstonia sp. UNC404CL21Col	ABZR87_RS07805	long-chain acyl-CoA synthetase	1.6e-110	N
Ralstonia sp. UNC404CL21Col	ABZR87_RS07325	fatty-acyl-CoA synthase	1.3e-109	N
Ralstonia sp. UNC404CL21Col	ABZR87_RS07250	Acyl-coenzyme A synthetase/AMP-(fatty) acid ligase	6.4e-22	N
Ralstonia sp. UNC404CL21Col	ABZR87_RS06225	long-chain acyl-CoA synthetase	1e-105	N
Ralstonia sp. UNC404CL21Col	ABZR87_RS05005	long-chain acyl-CoA synthetase	3.1e-98	N
Ralstonia sp. UNC404CL21Col	ABZR87_RS18750	acetyl-CoA synthetase	2.2e-81	N
Ralstonia sp. UNC404CL21Col	ABZR87_RS17495	long-chain acyl-CoA synthetase	8.5e-64	Y
Ralstonia sp. UNC404CL21Col	ABZR87_RS17465	acetyl-CoA synthetase	8.8e-76	Y
Ralstonia sp. UNC404CL21Col	ABZR87_RS16555	anthranilate--CoA ligase	3.3e-80	N
Ralstonia sp. UNC404CL21Col	ABZR87_RS23080	trans-feruloyl-CoA synthase	9e-59	N
Ralstonia sp. UNC404CL21Col	ABZR87_RS15555	Acyl-CoA synthetase (AMP-forming)/AMP-acid ligase II	6.7e-93	N
Ralstonia sp. UNC404CL21Col	ABZR87_RS14360	acetyl-coenzyme A synthetase	2.2e-101	Y
Ralstonia sp. UNC404CL21Col	ABZR87_RS14155	propionyl-CoA synthetase	2.5e-87	N
Ralstonia sp. UNC404CL21Col	ABZR87_RS12625	fatty-acyl-CoA synthase	1.5e-90	Y
Ralstonia sp. UNC404CL21Col	ABZR87_RS02020	long-chain acyl-CoA synthetase	1.2e-111	Y
Cupriavidus basilensis 4G11	RR42_RS01345	CoA-binding protein	3e-46	N
Cupriavidus basilensis 4G11	RR42_RS01625	long-chain fatty acid--CoA ligase	3.4e-87	N
Cupriavidus basilensis 4G11	RR42_RS03095	succinyl-CoA synthetase subunit beta	8.2e-28	N
Cupriavidus basilensis 4G11	RR42_RS06210	AMP-binding protein	1.6e-86	N
Cupriavidus basilensis 4G11	RR42_RS07520	4-hydroxybenzoate--CoA ligase	3.7e-95	N
Cupriavidus basilensis 4G11	RR42_RS09320	long-chain fatty acid--CoA ligase	2.4e-84	N
Cupriavidus basilensis 4G11	RR42_RS09430	hypothetical protein	6.5e-69	N
Cupriavidus basilensis 4G11	RR42_RS09770	GCN5 family acetyltransferase	1.4e-64	N
Cupriavidus basilensis 4G11	RR42_RS09890	acyl-CoA synthetase	5.6e-98	N
Cupriavidus basilensis 4G11	RR42_RS10085	acetoacetyl-CoA synthase	3.8e-44	N
Cupriavidus basilensis 4G11	RR42_RS10235	hypothetical protein	2.1e-79	N
Cupriavidus basilensis 4G11	RR42_RS10650	acetyl-CoA synthetase	7.7e-89	N
Cupriavidus basilensis 4G11	RR42_RS11155	long-chain fatty acid--CoA ligase	1.7e-87	Y
Cupriavidus basilensis 4G11	RR42_RS11340	long-chain fatty acid--CoA ligase	8.9e-84	N
Cupriavidus basilensis 4G11	RR42_RS12470	long-chain fatty acid--CoA ligase	2.8e-100	N
Cupriavidus basilensis 4G11	RR42_RS13535	2-aminobenzoate-CoA ligase	2.4e-77	N
Cupriavidus basilensis 4G11	RR42_RS13560	propionyl-CoA synthetase	1.9e-90	N
Cupriavidus basilensis 4G11	RR42_RS13880	AMP-dependent synthetase	2.8e-99	N
Cupriavidus basilensis 4G11	RR42_RS15280	long-chain fatty acid--CoA ligase	5.8e-110	Y
Cupriavidus basilensis 4G11	RR42_RS15345	long-chain fatty acid--CoA ligase	4e-93	N
Cupriavidus basilensis 4G11	RR42_RS15595	acetoacetyl-CoA synthetase	1.3e-47	N
Cupriavidus basilensis 4G11	RR42_RS16170	malonyl-CoA synthase	4.8e-93	N
Cupriavidus basilensis 4G11	RR42_RS16600	AMP-dependent synthetase	1.2e-74	N
Cupriavidus basilensis 4G11	RR42_RS16820	fatty-acid--CoA ligase	7.3e-104	N
Cupriavidus basilensis 4G11	RR42_RS17040	peptide synthetase	7e-87	N
Cupriavidus basilensis 4G11	RR42_RS18150	long-chain fatty acid--CoA ligase	3.3e-112	Y
Cupriavidus basilensis 4G11	RR42_RS18160	acyl-CoA synthetase	7.7e-93	N
Cupriavidus basilensis 4G11	RR42_RS18540	long-chain fatty acid--CoA ligase	7.7e-73	Y
Cupriavidus basilensis 4G11	RR42_RS19810	long-chain fatty acid--CoA ligase	1.1e-87	N
Cupriavidus basilensis 4G11	RR42_RS22715	AMP-binding protein	3e-74	N
Cupriavidus basilensis 4G11	RR42_RS23160	AMP-dependent synthetase	3.5e-99	N
Cupriavidus basilensis 4G11	RR42_RS23290	hypothetical protein	2e-68	N
Cupriavidus basilensis 4G11	RR42_RS23455	6-carboxyhexanoate--CoA ligase	5.5e-55	N
Cupriavidus basilensis 4G11	RR42_RS23705	cyclohexanecarboxylate--CoA ligase	1.1e-94	N
Cupriavidus basilensis 4G11	RR42_RS24145	hypothetical protein	2.1e-64	N
Cupriavidus basilensis 4G11	RR42_RS24340	hypothetical protein	2e-91	N
Cupriavidus basilensis 4G11	RR42_RS24890	acetate--CoA ligase	4.5e-81	N
Cupriavidus basilensis 4G11	RR42_RS24960	long-chain fatty acid--CoA ligase	1.4e-99	N
Cupriavidus basilensis 4G11	RR42_RS25195	AMP-dependent synthetase	2.2e-102	N
Cupriavidus basilensis 4G11	RR42_RS25360	acyl-CoA synthetase	4e-90	N
Cupriavidus basilensis 4G11	RR42_RS25465	long-chain fatty acid--CoA ligase	1.8e-90	N
Cupriavidus basilensis 4G11	RR42_RS25515	AMP-dependent synthetase	3e-107	N
Cupriavidus basilensis 4G11	RR42_RS25570	long-chain fatty acid--CoA ligase	1.1e-87	Y
Cupriavidus basilensis 4G11	RR42_RS26915	AMP-binding protein	2.5e-110	N
Cupriavidus basilensis 4G11	RR42_RS27240	4-coumarate--CoA ligase	2.2e-86	N
Cupriavidus basilensis 4G11	RR42_RS27915	acyl-CoA synthetase	1.9e-97	N
Cupriavidus basilensis 4G11	RR42_RS28040	acyl-CoA synthetase	2.7e-47	N
Cupriavidus basilensis 4G11	RR42_RS28370	CoA-binding protein	6.6e-44	N
Cupriavidus basilensis 4G11	RR42_RS28980	fatty acid--CoA ligase	9.8e-105	N
Cupriavidus basilensis 4G11	RR42_RS29035	acyl-CoA synthetase	9.3e-101	N
Cupriavidus basilensis 4G11	RR42_RS29155	long-chain fatty acid--CoA ligase	3.2e-95	N
Cupriavidus basilensis 4G11	RR42_RS29385	long-chain fatty acid--CoA ligase	3.8e-103	N
Cupriavidus basilensis 4G11	RR42_RS29430	acyl-CoA synthetase	3.2e-110	N
Cupriavidus basilensis 4G11	RR42_RS29460	fatty-acid--CoA ligase	1.4e-96	N
Cupriavidus basilensis 4G11	RR42_RS29475	AMP-dependent synthetase	9.9e-100	N
Cupriavidus basilensis 4G11	RR42_RS29485	fatty-acid--CoA ligase	2.7e-92	N
Cupriavidus basilensis 4G11	RR42_RS31240	AMP-dependent synthetase	9.4e-23	N
Cupriavidus basilensis 4G11	RR42_RS31360	CoA-binding protein	7.6e-97	N
Cupriavidus basilensis 4G11	RR42_RS31375	succinyl-CoA synthetase subunit beta	3.3e-31	N
Cupriavidus basilensis 4G11	RR42_RS31380	succinate--CoA ligase	9.2e-29	N
Cupriavidus basilensis 4G11	RR42_RS31975	fatty acid--CoA ligase	2.2e-99	N
Cupriavidus basilensis 4G11	RR42_RS32865	4-coumarate--CoA ligase	3.4e-93	N
Cupriavidus basilensis 4G11	RR42_RS35150	4-hydroxybenzoate--CoA ligase	3.3e-92	N
Cupriavidus basilensis 4G11	RR42_RS35265	AMP-dependent synthetase	1.9e-81	N
Cupriavidus basilensis 4G11	RR42_RS36095	acyl-CoA synthetase	1.5e-101	N
Cupriavidus basilensis 4G11	RR42_RS36295	CoA-binding protein	1.1e-52	N
Cupriavidus basilensis 4G11	RR42_RS36385	acyl-CoA synthetase	2.8e-76	N
Cupriavidus basilensis 4G11	RR42_RS36410	acyl-CoA synthetase	9.1e-107	N
Cupriavidus basilensis 4G11	RR42_RS36505	long-chain fatty acid--CoA ligase	8.4e-104	N
Cupriavidus basilensis 4G11	RR42_RS36635	long-chain fatty acid--CoA ligase	1.1e-97	Y
Cupriavidus basilensis 4G11	RR42_RS37035	CoA-binding protein	4.2e-44	N
Burkholderia phytofirmans PsJN	BPHYT_RS00650	acyl-CoA ligase	1.2e-90	N
Burkholderia phytofirmans PsJN	BPHYT_RS07000	acetyl-CoA synthetase	3.7e-98	Y
Burkholderia phytofirmans PsJN	BPHYT_RS08270	long-chain fatty acid--CoA ligase	5.2e-110	N
Burkholderia phytofirmans PsJN	BPHYT_RS09555	long-chain fatty acid--CoA ligase	4.7e-87	Y
Burkholderia phytofirmans PsJN	BPHYT_RS10820	4-chlorobenzoate--CoA ligase	2.5e-85	N
Burkholderia phytofirmans PsJN	BPHYT_RS13365	4-hydroxybenzoate--CoA ligase	3.2e-94	N
Burkholderia phytofirmans PsJN	BPHYT_RS13500	AMP-dependent synthetase	1.9e-88	N
Burkholderia phytofirmans PsJN	BPHYT_RS13830	acetyl-CoA synthetase	6.8e-83	N
Burkholderia phytofirmans PsJN	BPHYT_RS15175	AMP-dependent synthetase	1.3e-23	N
Burkholderia phytofirmans PsJN	BPHYT_RS15945	AMP-binding protein	9.1e-96	Y
Burkholderia phytofirmans PsJN	BPHYT_RS16345	succinyl-CoA ligase [ADP-forming] subunit beta	2.1e-28	Y
Burkholderia phytofirmans PsJN	BPHYT_RS17295	long-chain fatty acid--CoA ligase	1.4e-104	Y
Burkholderia phytofirmans PsJN	BPHYT_RS17360	phenylacetate-CoA ligase	1.5e-21	N
Burkholderia phytofirmans PsJN	BPHYT_RS19375	AMP-binding protein	4.8e-111	N
Burkholderia phytofirmans PsJN	BPHYT_RS20035	feruloyl-CoA synthase	6.5e-52	N
Burkholderia phytofirmans PsJN	BPHYT_RS20260	cytochrome C551 peroxidase	2.7e-263	N
Burkholderia phytofirmans PsJN	BPHYT_RS20265	amino acid adenylation protein	2.7e-81	N
Burkholderia phytofirmans PsJN	BPHYT_RS20320	CoA-binding protein	2.5e-47	N
Burkholderia phytofirmans PsJN	BPHYT_RS21775	long-chain fatty acid--CoA ligase	8.3e-103	N
Burkholderia phytofirmans PsJN	BPHYT_RS23420	acetoacetyl-CoA synthase	9.7e-44	N
Burkholderia phytofirmans PsJN	BPHYT_RS23510	AMP-dependent synthetase	4.9e-53	N
Burkholderia phytofirmans PsJN	BPHYT_RS25035	long-chain fatty acid--CoA ligase	4e-107	Y
Burkholderia phytofirmans PsJN	BPHYT_RS25350	AMP-dependent synthetase and ligase	1.6e-85	N
Burkholderia phytofirmans PsJN	BPHYT_RS27780	acetyl-CoA synthetase	2.3e-97	N
Burkholderia phytofirmans PsJN	BPHYT_RS28035	AMP-dependent synthetase	5.8e-74	N
Burkholderia phytofirmans PsJN	BPHYT_RS28615	6-carboxyhexanoate--CoA ligase	3.2e-51	N
Burkholderia phytofirmans PsJN	BPHYT_RS31895	hypothetical protein	6.2e-97	N
Burkholderia phytofirmans PsJN	BPHYT_RS31920	acetate--CoA ligase	3e-71	N
Burkholderia phytofirmans PsJN	BPHYT_RS33490	acyl-CoA synthetase	2.2e-93	N
Burkholderia phytofirmans PsJN	BPHYT_RS34265	N-acetyltransferase GCN5	7e-41	N
Burkholderia phytofirmans PsJN	BPHYT_RS35445	2-aminobenzoate-CoA ligase	1.4e-78	N
Paraburkholderia bryophila 376MFSha3.1	H281DRAFT_00369	benzoate-CoA ligase (EC 6.2.1.25)	9.2e-93	N
Paraburkholderia bryophila 376MFSha3.1	H281DRAFT_00657	crotonobetaine/carnitine-CoA ligase	1.4e-77	N
Paraburkholderia bryophila 376MFSha3.1	H281DRAFT_00705	fatty-acyl-CoA synthase	2.3e-80	N
Paraburkholderia bryophila 376MFSha3.1	H281DRAFT_00915	fatty-acyl-CoA synthase	2.2e-88	N
Paraburkholderia bryophila 376MFSha3.1	H281DRAFT_01138	2-furoate---CoA ligase	3.9e-84	N
Paraburkholderia bryophila 376MFSha3.1	H281DRAFT_01176	fatty-acyl-CoA synthase	1.1e-86	N
Paraburkholderia bryophila 376MFSha3.1	H281DRAFT_01181	Acyl-CoA synthetase (NDP forming)	2.4e-50	N
Paraburkholderia bryophila 376MFSha3.1	H281DRAFT_01203	acetyl-CoA synthetase	5.7e-75	Y
Paraburkholderia bryophila 376MFSha3.1	H281DRAFT_01278	trans-feruloyl-CoA synthase	3.8e-63	N
Paraburkholderia bryophila 376MFSha3.1	H281DRAFT_01863	fatty-acyl-CoA synthase	1e-91	N
Paraburkholderia bryophila 376MFSha3.1	H281DRAFT_02398	fatty-acyl-CoA synthase	6.8e-110	Y
Paraburkholderia bryophila 376MFSha3.1	H281DRAFT_02423	Acyl-CoA synthetase (AMP-forming)/AMP-acid ligase II	2.9e-61	N
Paraburkholderia bryophila 376MFSha3.1	H281DRAFT_02538	fatty-acyl-CoA synthase	5.4e-87	N
Paraburkholderia bryophila 376MFSha3.1	H281DRAFT_02742	Acyl-CoA synthetase (NDP forming)	3.8e-53	N
Paraburkholderia bryophila 376MFSha3.1	H281DRAFT_03009	acetyl coenzyme A synthetase (ADP forming), alpha domain-containing protein	8.6e-99	N
Paraburkholderia bryophila 376MFSha3.1	H281DRAFT_03490	fatty-acyl-CoA synthase	7.8e-102	N
Paraburkholderia bryophila 376MFSha3.1	H281DRAFT_03536	acetyltransferase	3e-40	N
Paraburkholderia bryophila 376MFSha3.1	H281DRAFT_03697	anthranilate--CoA ligase	1.4e-78	N
Paraburkholderia bryophila 376MFSha3.1	H281DRAFT_04125	Acyl-CoA synthetase (AMP-forming)/AMP-acid ligase II	1.5e-98	Y
Paraburkholderia bryophila 376MFSha3.1	H281DRAFT_04205	succinyl-CoA synthetase (ADP-forming) beta subunit	2e-28	N
Paraburkholderia bryophila 376MFSha3.1	H281DRAFT_04471	propionyl-CoA synthetase	3.9e-84	N
Paraburkholderia bryophila 376MFSha3.1	H281DRAFT_04925	non-ribosomal peptide synthase domain TIGR01720/amino acid adenylation domain-containing protein	0	N
Paraburkholderia bryophila 376MFSha3.1	H281DRAFT_04926	Acyl-CoA synthetase (AMP-forming)/AMP-acid ligase II	1.3e-89	N
Paraburkholderia bryophila 376MFSha3.1	H281DRAFT_04953	acetyl-coenzyme A synthetase	1.6e-98	Y
Paraburkholderia bryophila 376MFSha3.1	H281DRAFT_05129	long-chain acyl-CoA synthetase	1.2e-109	N
Paraburkholderia bryophila 376MFSha3.1	H281DRAFT_05252	amino acid adenylation domain-containing protein	1.2e-84	N
Paraburkholderia bryophila 376MFSha3.1	H281DRAFT_05519	Acyl-CoA synthetase (AMP-forming)/AMP-acid ligase II	4.6e-82	N
Paraburkholderia bryophila 376MFSha3.1	H281DRAFT_05523	propionyl-CoA synthetase (EC 6.2.1.17)	2.6e-82	N
Paraburkholderia bryophila 376MFSha3.1	H281DRAFT_05558	fatty-acyl-CoA synthase	7.3e-91	N
Paraburkholderia bryophila 376MFSha3.1	H281DRAFT_05720	phenylacetate-CoA ligase	2.1e-21	N
Paraburkholderia bryophila 376MFSha3.1	H281DRAFT_06226	long-chain acyl-CoA synthetase	8.5e-107	Y
Paraburkholderia bryophila 376MFSha3.1	H281DRAFT_06412	Acyl-CoA synthetases (AMP-forming)/AMP-acid ligases II	2.2e-57	N
Paraburkholderia bryophila 376MFSha3.1	H281DRAFT_06619	non-ribosomal peptide synthase domain TIGR01720/amino acid adenylation domain-containing protein	1.8e-88	N
Paraburkholderia bryophila 376MFSha3.1	H281DRAFT_06620	Non-ribosomal peptide synthetase modules and related proteins	1.3e-39	N
Paraburkholderia bryophila 376MFSha3.1	H281DRAFT_06637	amino acid adenylation domain-containing protein	9.3e-60	N

## Sheet: Table7-ADH
Supplementary Table 7: Predicited acyl-CoA dehydrogenases in 4 beta-proteobacteria. Genes were identified using HMMER version 3.3.2, and each organism's genome was scanned against a profile database with pFAMs PF00441, PF02770, PF02771, PF08028, PF12186, PF12418, and PF12806 and an e-value cutoff of 1e-20.
Organism	Gene name	Annotation in fitness browser	e-value	Significant fitness on any condition tested?
Ralstonia sp. UNC404CL21Col	ABZR87_RS09555	hypothetical protein	6.6e-32	Y
Ralstonia sp. UNC404CL21Col	ABZR87_RS09100	glutaryl-CoA dehydrogenase	1.6e-38	Y
Ralstonia sp. UNC404CL21Col	ABZR87_RS09045	Acyl-CoA dehydrogenase	1.6e-21	N
Ralstonia sp. UNC404CL21Col	ABZR87_RS07825	acyl-CoA dehydrogenase	3.6e-24	N
Ralstonia sp. UNC404CL21Col	ABZR87_RS07475	hypothetical protein	2.6e-37	Y
Ralstonia sp. UNC404CL21Col	ABZR87_RS06320	isovaleryl-CoA dehydrogenase	2.6e-42	N
Ralstonia sp. UNC404CL21Col	ABZR87_RS06295	hypothetical protein	3.7e-54	N
Ralstonia sp. UNC404CL21Col	ABZR87_RS06215	citronellyl-CoA dehydrogenase	2.9e-45	N
Ralstonia sp. UNC404CL21Col	ABZR87_RS06200	acyl-CoA dehydrogenase	8.6e-49	N
Ralstonia sp. UNC404CL21Col	ABZR87_RS04770	putative acyl-CoA dehydrogenase	9.7e-37	N
Ralstonia sp. UNC404CL21Col	ABZR87_RS17460	hypothetical protein	2.8e-53	N
Ralstonia sp. UNC404CL21Col	ABZR87_RS16550	acyl-CoA dehydrogenase	1.6e-50	N
Ralstonia sp. UNC404CL21Col	ABZR87_RS23335	acyl-CoA dehydrogenase	3.8e-48	N
Ralstonia sp. UNC404CL21Col	ABZR87_RS20865	acyl-CoA dehydrogenase	4.7e-47	Y
Ralstonia sp. UNC404CL21Col	ABZR87_RS14795	Acyl-CoA dehydrogenase	6.9e-29	Y
Ralstonia sp. UNC404CL21Col	ABZR87_RS14790	Acyl-CoA dehydrogenase	4e-26	Y
Ralstonia sp. UNC404CL21Col	ABZR87_RS14705	acyl-CoA dehydrogenase	1.2e-38	N
Ralstonia sp. UNC404CL21Col	ABZR87_RS12865	Acyl-CoA dehydrogenase	4.6e-40	N
Ralstonia sp. UNC404CL21Col	ABZR87_RS12570	butyryl-CoA dehydrogenase	1.5e-35	N
Cupriavidus basilensis 4G11	RR42_RS00870	isovaleryl-CoA dehydrogenase	8.5e-43	N
Cupriavidus basilensis 4G11	RR42_RS00895	acyl-CoA dehydrogenase	6.3e-55	N
Cupriavidus basilensis 4G11	RR42_RS01285	acyl-CoA dehydrogenase	6e-39	N
Cupriavidus basilensis 4G11	RR42_RS02505	acyl-CoA dehydrogenase	3.2e-38	N
Cupriavidus basilensis 4G11	RR42_RS04580	acyl-CoA dehydrogenase	1.1e-31	Y
Cupriavidus basilensis 4G11	RR42_RS05595	acyl-CoA dehydrogenase	6.2e-31	Y
Cupriavidus basilensis 4G11	RR42_RS05600	acyl-CoA dehydrogenase	4.1e-27	Y
Cupriavidus basilensis 4G11	RR42_RS05715	acyl-CoA dehydrogenase	3.2e-42	N
Cupriavidus basilensis 4G11	RR42_RS10230	hypothetical protein	2.3e-32	N
Cupriavidus basilensis 4G11	RR42_RS11075	acyl-CoA dehydrogenase	2.5e-35	N
Cupriavidus basilensis 4G11	RR42_RS11190	acyl-CoA dehydrogenase	1e-39	N
Cupriavidus basilensis 4G11	RR42_RS11345	acyl-CoA dehydrogenase	1.1e-46	N
Cupriavidus basilensis 4G11	RR42_RS13540	acyl-CoA dehydrogenase	3.4e-44	N
Cupriavidus basilensis 4G11	RR42_RS15400	acyl-CoA dehydrogenase	6.4e-38	Y
Cupriavidus basilensis 4G11	RR42_RS16575	acyl-CoA dehydrogenase	2.9e-47	N
Cupriavidus basilensis 4G11	RR42_RS16795	acyl-CoA dehydrogenase	1.4e-45	N
Cupriavidus basilensis 4G11	RR42_RS21260	isovaleryl-CoA dehydrogenase	5.8e-36	Y
Cupriavidus basilensis 4G11	RR42_RS21420	acyl-CoA dehydrogenase	1.5e-48	Y
Cupriavidus basilensis 4G11	RR42_RS23155	acyl-CoA dehydrogenase	2.3e-46	N
Cupriavidus basilensis 4G11	RR42_RS23700	acyl-CoA dehydrogenase	4.4e-43	N
Cupriavidus basilensis 4G11	RR42_RS24375	acyl-CoA dehydrogenase	2.7e-51	N
Cupriavidus basilensis 4G11	RR42_RS24795	butyryl-CoA dehydrogenase	1.1e-46	N
Cupriavidus basilensis 4G11	RR42_RS24965	acyl-CoA dehydrogenase	1e-51	N
Cupriavidus basilensis 4G11	RR42_RS24990	acyl-CoA dehydrogenase	5.8e-36	N
Cupriavidus basilensis 4G11	RR42_RS25105	acyl-CoA dehydrogenase	9.8e-36	N
Cupriavidus basilensis 4G11	RR42_RS25190	acyl-CoA dehydrogenase	1.9e-30	N
Cupriavidus basilensis 4G11	RR42_RS25910	acyl-CoA dehydrogenase	6.7e-46	N
Cupriavidus basilensis 4G11	RR42_RS25970	acyl-CoA dehydrogenase	1.5e-45	N
Cupriavidus basilensis 4G11	RR42_RS26910	isovaleryl-CoA dehydrogenase	2.2e-43	N
Cupriavidus basilensis 4G11	RR42_RS28375	acyl-CoA dehydrogenase	4e-22	N
Cupriavidus basilensis 4G11	RR42_RS28380	acyl-CoA dehydrogenase	5.4e-27	Y
Cupriavidus basilensis 4G11	RR42_RS28565	acyl-CoA dehydrogenase	2e-54	N
Cupriavidus basilensis 4G11	RR42_RS29415	acyl-CoA dehydrogenase	1.8e-45	N
Cupriavidus basilensis 4G11	RR42_RS29500	acyl-CoA dehydrogenase	1.4e-49	N
Cupriavidus basilensis 4G11	RR42_RS29930	acyl-CoA dehydrogenase	6e-26	N
Cupriavidus basilensis 4G11	RR42_RS29935	acyl-CoA dehydrogenase	2.2e-23	N
Cupriavidus basilensis 4G11	RR42_RS31105	acyl-CoA dehydrogenase	6.7e-43	N
Cupriavidus basilensis 4G11	RR42_RS31905	acyl-CoA dehydrogenase	2e-22	N
Cupriavidus basilensis 4G11	RR42_RS31910	acyl-CoA dehydrogenase	3.8e-27	N
Cupriavidus basilensis 4G11	RR42_RS31925	acyl-CoA dehydrogenase	5.6e-25	N
Cupriavidus basilensis 4G11	RR42_RS31930	acyl-CoA dehydrogenase	3.9e-25	N
Cupriavidus basilensis 4G11	RR42_RS32005	flavin-dependent monooxygenase	4.4e-26	N
Cupriavidus basilensis 4G11	RR42_RS32745	acyl-CoA dehydrogenase	1e-43	N
Cupriavidus basilensis 4G11	RR42_RS35240	acyl-CoA dehydrogenase	2.2e-30	N
Cupriavidus basilensis 4G11	RR42_RS35245	acyl-CoA dehydrogenase	1.4e-23	N
Cupriavidus basilensis 4G11	RR42_RS36390	acyl-CoA dehydrogenase	3.6e-27	N
Cupriavidus basilensis 4G11	RR42_RS36395	acyl-CoA dehydrogenase	9.1e-25	N
Cupriavidus basilensis 4G11	RR42_RS36455	acyl-CoA dehydrogenase	3.9e-28	N
Cupriavidus basilensis 4G11	RR42_RS36460	acyl-CoA dehydrogenase	2.3e-22	N
Cupriavidus basilensis 4G11	RR42_RS36490	acyl-CoA dehydrogenase	1.4e-46	Y
Cupriavidus basilensis 4G11	RR42_RS36595	acyl-CoA dehydrogenase	1.2e-34	Y
Cupriavidus basilensis 4G11	RR42_RS36645	acyl-CoA dehydrogenase	3.2e-30	Y
Cupriavidus basilensis 4G11	RR42_RS36650	acyl-CoA dehydrogenase	1.1e-30	N
Burkholderia phytofirmans PsJN	BPHYT_RS00670	acyl-CoA dehydrogenase	6.1e-26	N
Burkholderia phytofirmans PsJN	BPHYT_RS02220	butyryl-CoA dehydrogenase	3.5e-56	N
Burkholderia phytofirmans PsJN	BPHYT_RS03000	acyl-CoA dehydrogenase	1.3e-53	N
Burkholderia phytofirmans PsJN	BPHYT_RS03220	acyl-CoA dehydrogenase	5.1e-37	N
Burkholderia phytofirmans PsJN	BPHYT_RS03780	acyl-CoA dehydrogenase	1.8e-38	Y
Burkholderia phytofirmans PsJN	BPHYT_RS06715	acyl-CoA dehydrogenase	1.4e-28	N
Burkholderia phytofirmans PsJN	BPHYT_RS06720	acyl-CoA dehydrogenase	1.3e-24	N
Burkholderia phytofirmans PsJN	BPHYT_RS06740	acyl-CoA dehydrogenase	7.2e-40	N
Burkholderia phytofirmans PsJN	BPHYT_RS07100	isovaleryl-CoA dehydrogenase	9.3e-40	N
Burkholderia phytofirmans PsJN	BPHYT_RS08290	acyl-CoA dehydrogenase	4.2e-23	N
Burkholderia phytofirmans PsJN	BPHYT_RS10715	acyl-CoA dehydrogenase	7.3e-29	N
Burkholderia phytofirmans PsJN	BPHYT_RS13550	acyl-CoA dehydrogenase	4.3e-28	Y
Burkholderia phytofirmans PsJN	BPHYT_RS13555	acyl-CoA dehydrogenase	7.9e-27	N
Burkholderia phytofirmans PsJN	BPHYT_RS14795	acyl-CoA dehydrogenase	9.5e-33	N
Burkholderia phytofirmans PsJN	BPHYT_RS18740	acyl-CoA dehydrogenase	2.8e-38	N
Burkholderia phytofirmans PsJN	BPHYT_RS20325	acyl-CoA dehydrogenase	9.8e-51	N
Burkholderia phytofirmans PsJN	BPHYT_RS20780	acyl-CoA dehydrogenase	1.7e-53	N
Burkholderia phytofirmans PsJN	BPHYT_RS22545	acyl-CoA dehydrogenase	4.3e-23	N
Burkholderia phytofirmans PsJN	BPHYT_RS23260	isovaleryl-CoA dehydrogenase	1.3e-43	N
Burkholderia phytofirmans PsJN	BPHYT_RS25025	acyl-CoA dehydrogenase	4.6e-34	Y
Burkholderia phytofirmans PsJN	BPHYT_RS25370	acyl-CoA dehydrogenase	5.5e-49	N
Burkholderia phytofirmans PsJN	BPHYT_RS25380	acyl-CoA dehydrogenase	1e-24	N
Burkholderia phytofirmans PsJN	BPHYT_RS25385	acyl-CoA dehydrogenase	1.8e-31	N
Burkholderia phytofirmans PsJN	BPHYT_RS25400	butyryl-CoA dehydrogenase	3.4e-47	N
Burkholderia phytofirmans PsJN	BPHYT_RS28040	acyl-CoA dehydrogenase	1.1e-52	N
Burkholderia phytofirmans PsJN	BPHYT_RS30295	acyl-CoA dehydrogenase	8.5e-27	N
Burkholderia phytofirmans PsJN	BPHYT_RS32685	acyl-CoA dehydrogenase	1.6e-36	N
Burkholderia phytofirmans PsJN	BPHYT_RS35460	acyl-CoA dehydrogenase	1.3e-45	N
Paraburkholderia bryophila 376MFSha3.1	H281DRAFT_00359	Acyl-CoA dehydrogenase	5.1e-27	N
Paraburkholderia bryophila 376MFSha3.1	H281DRAFT_00360	hypothetical protein	3.2e-28	Y
Paraburkholderia bryophila 376MFSha3.1	H281DRAFT_01180	acyl-CoA dehydrogenase	3.1e-35	N
Paraburkholderia bryophila 376MFSha3.1	H281DRAFT_01204	hypothetical protein	1.1e-53	N
Paraburkholderia bryophila 376MFSha3.1	H281DRAFT_01346	isovaleryl-CoA dehydrogenase	1.5e-43	N
Paraburkholderia bryophila 376MFSha3.1	H281DRAFT_01647	Acyl-CoA dehydrogenase	3.5e-26	N
Paraburkholderia bryophila 376MFSha3.1	H281DRAFT_02091	hypothetical protein	4.8e-56	N
Paraburkholderia bryophila 376MFSha3.1	H281DRAFT_03362	Acyl-CoA dehydrogenase	1.8e-50	Y
Paraburkholderia bryophila 376MFSha3.1	H281DRAFT_03489	Acyl-CoA dehydrogenase	2e-40	N
Paraburkholderia bryophila 376MFSha3.1	H281DRAFT_03700	acyl-CoA dehydrogenase	9.2e-45	N
Paraburkholderia bryophila 376MFSha3.1	H281DRAFT_04286	hypothetical protein	2e-32	Y
Paraburkholderia bryophila 376MFSha3.1	H281DRAFT_04586	hypothetical protein	1.5e-28	Y
Paraburkholderia bryophila 376MFSha3.1	H281DRAFT_04587	hypothetical protein	1.1e-25	N
Paraburkholderia bryophila 376MFSha3.1	H281DRAFT_04591	acyl-CoA dehydrogenase	5.8e-40	N
Paraburkholderia bryophila 376MFSha3.1	H281DRAFT_04624	hypothetical protein	3.1e-36	Y
Paraburkholderia bryophila 376MFSha3.1	H281DRAFT_04737	glutaryl-CoA dehydrogenase	2.9e-39	Y
Paraburkholderia bryophila 376MFSha3.1	H281DRAFT_05133	acyl-CoA dehydrogenase	1.1e-23	N
Paraburkholderia bryophila 376MFSha3.1	H281DRAFT_05560	putative acyl-CoA dehydrogenase	6.1e-37	N
Paraburkholderia bryophila 376MFSha3.1	H281DRAFT_05793	putative acyl-CoA dehydrogenase	7.6e-37	N
Paraburkholderia bryophila 376MFSha3.1	H281DRAFT_06133	hypothetical protein	8.2e-55	N

## Sheet: Table8-ECH
Supplementary Table 8: Predicited enoyl-CoA hydratases in 4 beta-proteobacteria. Genes were identified using HMMER version 3.3.2, and each organism's genome was scanned against a profile database with pFAMs PF00378 and PF16113 and an e-value cutoff of 1e-20.
Organism	Gene name	Annotation in fitness browser	e-value	Significant fitness on any condition tested?
Ralstonia sp. UNC404CL21Col	ABZR87_RS11295	Enoyl-CoA hydratase/carnithine racemase	3.8e-130	N
Ralstonia sp. UNC404CL21Col	ABZR87_RS07495	Enoyl-CoA hydratase/carnithine racemase	4.8e-57	N
Ralstonia sp. UNC404CL21Col	ABZR87_RS06470	enoyl-CoA hydratase	1.5e-42	N
Ralstonia sp. UNC404CL21Col	ABZR87_RS06270	methylglutaconyl-CoA hydratase	5.4e-62	N
Ralstonia sp. UNC404CL21Col	ABZR87_RS06190	Enoyl-CoA hydratase/carnithine racemase	1.4e-55	N
Ralstonia sp. UNC404CL21Col	ABZR87_RS20520	Enoyl-CoA hydratase/carnithine racemase	2.3e-40	N
Ralstonia sp. UNC404CL21Col	ABZR87_RS17485	Enoyl-CoA hydratase/carnithine racemase	6.7e-121	Y
Ralstonia sp. UNC404CL21Col	ABZR87_RS17480	short chain enoyl-CoA hydratase (EC 4.2.1.17)	2e-57	N
Ralstonia sp. UNC404CL21Col	ABZR87_RS16935	Enoyl-CoA hydratase/carnithine racemase	1e-54	N
Ralstonia sp. UNC404CL21Col	ABZR87_RS16545	Enoyl-CoA hydratase	6.1e-47	N
Ralstonia sp. UNC404CL21Col	ABZR87_RS23345	3-hydroxyacyl-CoA dehydrogenase / enoyl-CoA hydratase / 3-hydroxybutyryl-CoA epimerase	1.5e-39	N
Ralstonia sp. UNC404CL21Col	ABZR87_RS23090	vanillin synthase /trans-feruloyl-CoA hydratase	5.3e-58	N
Ralstonia sp. UNC404CL21Col	ABZR87_RS21810	Enoyl-CoA hydratase (EC 4.2.1.17)	2.4e-49	N
Ralstonia sp. UNC404CL21Col	ABZR87_RS20900	enoyl-CoA hydratase	3.5e-42	N
Ralstonia sp. UNC404CL21Col	ABZR87_RS14660	short chain enoyl-CoA hydratase (EC 4.2.1.17)/Enoyl-CoA hydratase (EC 4.2.1.17)	7.1e-58	N
Ralstonia sp. UNC404CL21Col	ABZR87_RS12585	short chain enoyl-CoA hydratase /3-hydroxyacyl-CoA dehydrogenase	2e-41	Y
Ralstonia sp. UNC404CL21Col	ABZR87_RS02095	short chain enoyl-CoA hydratase	2.1e-86	N
Ralstonia sp. UNC404CL21Col	ABZR87_RS02100	Enoyl-CoA hydratase	2.6e-69	Y
Cupriavidus basilensis 4G11	RR42_RS00730	enoyl-CoA hydratase	1.1e-42	N
Cupriavidus basilensis 4G11	RR42_RS02525	enoyl-CoA hydratase	5.8e-60	N
Cupriavidus basilensis 4G11	RR42_RS03015	enoyl-CoA hydratase	4e-63	N
Cupriavidus basilensis 4G11	RR42_RS04550	enoyl-CoA hydratase	5.2e-57	N
Cupriavidus basilensis 4G11	RR42_RS05755	enoyl-CoA hydratase	2.2e-61	N
Cupriavidus basilensis 4G11	RR42_RS07510	benzoyl-CoA-dihydrodiol lyase	5.6e-28	N
Cupriavidus basilensis 4G11	RR42_RS10250	enoyl-CoA hydratase	4.6e-42	N
Cupriavidus basilensis 4G11	RR42_RS10265	3-hydroxyacyl-CoA dehydrogenase	7.8e-39	N
Cupriavidus basilensis 4G11	RR42_RS10270	hypothetical protein	1.4e-50	N
Cupriavidus basilensis 4G11	RR42_RS11095	3-hydroxyacyl-CoA dehydrogenase	2.4e-38	Y
Cupriavidus basilensis 4G11	RR42_RS12500	enoyl-CoA hydratase	2.8e-38	N
Cupriavidus basilensis 4G11	RR42_RS12795	3-hydroxyisobutyryl-CoA hydrolase	4e-131	N
Cupriavidus basilensis 4G11	RR42_RS13545	enoyl-CoA hydratase	2.1e-44	N
Cupriavidus basilensis 4G11	RR42_RS16175	enoyl-CoA hydratase	1e-44	N
Cupriavidus basilensis 4G11	RR42_RS16790	enoyl-CoA hydratase	7.4e-48	N
Cupriavidus basilensis 4G11	RR42_RS18250	enoyl-CoA hydratase	4.9e-85	N
Cupriavidus basilensis 4G11	RR42_RS18255	enoyl-CoA hydratase	3.6e-69	N
Cupriavidus basilensis 4G11	RR42_RS19805	enoyl-CoA hydratase	8.8e-71	N
Cupriavidus basilensis 4G11	RR42_RS19815	enoyl-CoA hydratase	5.3e-42	N
Cupriavidus basilensis 4G11	RR42_RS22630	3-hydroxyacyl-CoA dehydrogenase	1.4e-38	N
Cupriavidus basilensis 4G11	RR42_RS22680	enoyl-CoA hydratase	3.3e-46	N
Cupriavidus basilensis 4G11	RR42_RS23295	hypothetical protein	1.3e-40	N
Cupriavidus basilensis 4G11	RR42_RS23450	enoyl-CoA hydratase	3.6e-65	N
Cupriavidus basilensis 4G11	RR42_RS23695	dihydroxynaphthoic acid synthetase	7.5e-75	N
Cupriavidus basilensis 4G11	RR42_RS23710	enoyl-CoA hydratase	4.8e-79	N
Cupriavidus basilensis 4G11	RR42_RS24355	hypothetical protein	3.9e-42	N
Cupriavidus basilensis 4G11	RR42_RS24895	enoyl-CoA hydratase	3.5e-55	N
Cupriavidus basilensis 4G11	RR42_RS25480	enoyl-CoA hydratase	5.1e-42	N
Cupriavidus basilensis 4G11	RR42_RS25525	enoyl-CoA hydratase	1.5e-38	N
Cupriavidus basilensis 4G11	RR42_RS25900	enoyl-CoA hydratase	1e-57	N
Cupriavidus basilensis 4G11	RR42_RS26900	enoyl-CoA hydratase	6.9e-61	N
Cupriavidus basilensis 4G11	RR42_RS28050	3-hydroxypropionyl-CoA dehydratase	5.5e-61	N
Cupriavidus basilensis 4G11	RR42_RS28330	enoyl-CoA hydratase	6.8e-41	N
Cupriavidus basilensis 4G11	RR42_RS28425	3-hydroxybutyryl-CoA dehydratase	1.2e-32	N
Cupriavidus basilensis 4G11	RR42_RS28545	enoyl-CoA hydratase	5.4e-120	N
Cupriavidus basilensis 4G11	RR42_RS28550	enoyl-CoA hydratase	2.2e-60	N
Cupriavidus basilensis 4G11	RR42_RS29425	enoyl-CoA hydratase	3.6e-55	N
Cupriavidus basilensis 4G11	RR42_RS29465	enoyl-CoA hydratase/3-hydroxyacyl-CoA dehydrogenase	1.2e-30	N
Cupriavidus basilensis 4G11	RR42_RS29940	hypothetical protein	9.4e-40	N
Cupriavidus basilensis 4G11	RR42_RS29945	enoyl-CoA hydratase	1.2e-47	N
Cupriavidus basilensis 4G11	RR42_RS31580	3-hydroxybutyryl-CoA dehydratase	1.4e-34	N
Cupriavidus basilensis 4G11	RR42_RS31675	enoyl-CoA hydratase	2.4e-40	N
Cupriavidus basilensis 4G11	RR42_RS31935	enoyl-CoA hydratase	6.6e-51	N
Cupriavidus basilensis 4G11	RR42_RS31945	enoyl-CoA hydratase	9.7e-44	N
Cupriavidus basilensis 4G11	RR42_RS32740	enoyl-CoA hydratase	9.9e-46	N
Cupriavidus basilensis 4G11	RR42_RS34175	enoyl-CoA hydratase	3e-56	N
Cupriavidus basilensis 4G11	RR42_RS34180	hypothetical protein	6.5e-54	N
Cupriavidus basilensis 4G11	RR42_RS34905	enoyl-CoA hydratase	1.2e-24	N
Cupriavidus basilensis 4G11	RR42_RS35130	benzoyl-CoA-dihydrodiol lyase	1.1e-31	N
Cupriavidus basilensis 4G11	RR42_RS35270	3-hydroxyacyl-CoA dehydrogenase	1.6e-46	N
Cupriavidus basilensis 4G11	RR42_RS36335	enoyl-CoA hydratase	5e-58	N
Cupriavidus basilensis 4G11	RR42_RS36495	enoyl-CoA hydratase	8.6e-64	N
Burkholderia phytofirmans PsJN	BPHYT_RS02345	enoyl-CoA hydratase	2e-43	N
Burkholderia phytofirmans PsJN	BPHYT_RS03235	enoyl-CoA hydratase	1.9e-62	N
Burkholderia phytofirmans PsJN	BPHYT_RS03825	enoyl-CoA hydratase	9.3e-41	N
Burkholderia phytofirmans PsJN	BPHYT_RS06755	enoyl-CoA hydratase	1.2e-59	N
Burkholderia phytofirmans PsJN	BPHYT_RS08375	enoyl-CoA hydratase	4.6e-27	N
Burkholderia phytofirmans PsJN	BPHYT_RS08630	3-hydroxyisobutyryl-CoA hydrolase	4.2e-121	N
Burkholderia phytofirmans PsJN	BPHYT_RS09560	3-hydroxyacyl-CoA dehydrogenase	2.1e-42	Y
Burkholderia phytofirmans PsJN	BPHYT_RS10815	crotonase	2.2e-51	N
Burkholderia phytofirmans PsJN	BPHYT_RS11780	enoyl-CoA hydratase	1.2e-48	N
Burkholderia phytofirmans PsJN	BPHYT_RS13345	crotonase	7.8e-33	N
Burkholderia phytofirmans PsJN	BPHYT_RS13545	3-hydroxyacyl-CoA dehydrogenase	1.8e-42	Y
Burkholderia phytofirmans PsJN	BPHYT_RS14830	enoyl-CoA hydratase	7.8e-59	N
Burkholderia phytofirmans PsJN	BPHYT_RS17335	enoyl-CoA hydratase	2e-86	N
Burkholderia phytofirmans PsJN	BPHYT_RS17350	enoyl-CoA hydratase	6.8e-75	N
Burkholderia phytofirmans PsJN	BPHYT_RS20025	crotonase	4.7e-58	N
Burkholderia phytofirmans PsJN	BPHYT_RS23270	enoyl-CoA hydratase	6.5e-60	N
Burkholderia phytofirmans PsJN	BPHYT_RS25360	enoyl-CoA hydratase	3.1e-66	N
Burkholderia phytofirmans PsJN	BPHYT_RS25695	enoyl-CoA hydratase	1.2e-28	N
Burkholderia phytofirmans PsJN	BPHYT_RS27895	enoyl-CoA hydratase	4.8e-32	N
Burkholderia phytofirmans PsJN	BPHYT_RS28015	enoyl-CoA hydratase	6.8e-115	N
Burkholderia phytofirmans PsJN	BPHYT_RS28020	enoyl-CoA hydratase	4e-62	N
Burkholderia phytofirmans PsJN	BPHYT_RS28620	enoyl-CoA hydratase	1.3e-65	N
Burkholderia phytofirmans PsJN	BPHYT_RS35465	enoyl-CoA hydratase	2.2e-43	N
Paraburkholderia bryophila 376MFSha3.1	H281DRAFT_00361	short chain enoyl-CoA hydratase /3-hydroxyacyl-CoA dehydrogenase	7.8e-43	Y
Paraburkholderia bryophila 376MFSha3.1	H281DRAFT_00373	2,3-dihydro-2,3-dihydroxybenzoyl-CoA ring cleavage enzyme	7.7e-34	N
Paraburkholderia bryophila 376MFSha3.1	H281DRAFT_00653	Enoyl-CoA hydratase/carnithine racemase	4.1e-48	N
Paraburkholderia bryophila 376MFSha3.1	H281DRAFT_00756	Enoyl-CoA hydratase/carnithine racemase	9.7e-121	N
Paraburkholderia bryophila 376MFSha3.1	H281DRAFT_00916	short chain enoyl-CoA hydratase /3-hydroxyacyl-CoA dehydrogenase	6.8e-44	N
Paraburkholderia bryophila 376MFSha3.1	H281DRAFT_01137	2-oxoglutaroyl-CoA hydrolase	7.1e-51	N
Paraburkholderia bryophila 376MFSha3.1	H281DRAFT_01179	short chain enoyl-CoA hydratase	7.1e-55	N
Paraburkholderia bryophila 376MFSha3.1	H281DRAFT_01187	short chain enoyl-CoA hydratase (EC 4.2.1.17)	1.9e-57	N
Paraburkholderia bryophila 376MFSha3.1	H281DRAFT_01199	Enoyl-CoA hydratase/carnithine racemase	4.1e-116	Y
Paraburkholderia bryophila 376MFSha3.1	H281DRAFT_01200	short chain enoyl-CoA hydratase (EC 4.2.1.17)	3.1e-62	N
Paraburkholderia bryophila 376MFSha3.1	H281DRAFT_01276	vanillin synthase /trans-feruloyl-CoA hydratase	6e-60	N
Paraburkholderia bryophila 376MFSha3.1	H281DRAFT_01344	methylglutaconyl-CoA hydratase	6.1e-59	N
Paraburkholderia bryophila 376MFSha3.1	H281DRAFT_01670	Enoyl-CoA hydratase/carnithine racemase	7.4e-45	N
Paraburkholderia bryophila 376MFSha3.1	H281DRAFT_01774	Enoyl-CoA hydratase/carnithine racemase	6.4e-25	N
Paraburkholderia bryophila 376MFSha3.1	H281DRAFT_02068	enoyl-CoA hydratase	8.8e-43	N
Paraburkholderia bryophila 376MFSha3.1	H281DRAFT_02497	Enoyl-CoA hydratase/carnithine racemase	3.3e-30	N
Paraburkholderia bryophila 376MFSha3.1	H281DRAFT_02514	enoyl-CoA hydratase	3.8e-78	N
Paraburkholderia bryophila 376MFSha3.1	H281DRAFT_02515	short chain enoyl-CoA hydratase (EC 4.2.1.17)/Enoyl-CoA hydratase (EC 4.2.1.17)	2.5e-56	N
Paraburkholderia bryophila 376MFSha3.1	H281DRAFT_02677	Enoyl-CoA hydratase/carnithine racemase	3.1e-36	N
Paraburkholderia bryophila 376MFSha3.1	H281DRAFT_02741	Enoyl-CoA hydratase/carnithine racemase	4e-60	N
Paraburkholderia bryophila 376MFSha3.1	H281DRAFT_03491	short chain enoyl-CoA hydratase (EC 4.2.1.17)/Enoyl-CoA hydratase (EC 4.2.1.17)	2.1e-67	N
Paraburkholderia bryophila 376MFSha3.1	H281DRAFT_03701	Enoyl-CoA hydratase	2.5e-42	N
Paraburkholderia bryophila 376MFSha3.1	H281DRAFT_03739	Enoyl-CoA hydratase/carnithine racemase	6.7e-38	N
Paraburkholderia bryophila 376MFSha3.1	H281DRAFT_03908	Enoyl-CoA hydratase/carnithine racemase	3.8e-58	N
Paraburkholderia bryophila 376MFSha3.1	H281DRAFT_04594	short chain enoyl-CoA hydratase /Enoyl-CoA hydratase	7.2e-61	N
Paraburkholderia bryophila 376MFSha3.1	H281DRAFT_04627	Enoyl-CoA hydratase	1.7e-61	N
Paraburkholderia bryophila 376MFSha3.1	H281DRAFT_04744	enoyl-CoA hydratase	3.8e-44	N
Paraburkholderia bryophila 376MFSha3.1	H281DRAFT_05516	enoyl-CoA hydratase	5.8e-62	N
Paraburkholderia bryophila 376MFSha3.1	H281DRAFT_05722	short chain enoyl-CoA hydratase /Enoyl-CoA hydratase	2.1e-74	N
Paraburkholderia bryophila 376MFSha3.1	H281DRAFT_05725	short chain enoyl-CoA hydratase	5.4e-86	N
Paraburkholderia bryophila 376MFSha3.1	H281DRAFT_05977	Enoyl-CoA hydratase/carnithine racemase	3.6e-29	N

## Sheet: Table9-3HA_DH
Supplementary Table 9: Predicited 3-hydroxyacyl-CoA dehydrogenase in 4 beta-proteobacteria. Genes were identified using HMMER version 3.3.2, and each organism's genome was scanned against a profile database with pFAMs PF00725 and PF02737 and an e-value cutoff of 1e-20.
Organism	Gene name	Annotation in fitness browser	e-value	Significant fitness on any condition tested?
Ralstonia sp. UNC404CL21Col	ABZR87_RS07480	3-hydroxyacyl-CoA dehydrogenase	3.2e-50	N
Ralstonia sp. UNC404CL21Col	ABZR87_RS06125	3-hydroxyacyl-CoA dehydrogenase	3.1e-69	N
Ralstonia sp. UNC404CL21Col	ABZR87_RS23345	3-hydroxyacyl-CoA dehydrogenase / enoyl-CoA hydratase / 3-hydroxybutyryl-CoA epimerase	5.2e-65	N
Ralstonia sp. UNC404CL21Col	ABZR87_RS14655	3-hydroxyacyl-CoA dehydrogenase (EC 1.1.1.35)	2.2e-66	Y
Ralstonia sp. UNC404CL21Col	ABZR87_RS12585	short chain enoyl-CoA hydratase /3-hydroxyacyl-CoA dehydrogenase	1.9e-66	Y
Cupriavidus basilensis 4G11	RR42_RS01610	3-hydroxybutyryl-CoA dehydrogenase	4.8e-67	N
Cupriavidus basilensis 4G11	RR42_RS02510	3-hydroxyacyl-CoA dehydrogenase	9.4e-49	N
Cupriavidus basilensis 4G11	RR42_RS05760	3-hydroxyacyl-CoA dehydrogenase	8.9e-62	Y
Cupriavidus basilensis 4G11	RR42_RS10265	3-hydroxyacyl-CoA dehydrogenase	8.9e-66	N
Cupriavidus basilensis 4G11	RR42_RS11095	3-hydroxyacyl-CoA dehydrogenase	7.3e-66	Y
Cupriavidus basilensis 4G11	RR42_RS22630	3-hydroxyacyl-CoA dehydrogenase	1.9e-66	N
Cupriavidus basilensis 4G11	RR42_RS24305	3-hydroxybutyryl-CoA dehydrogenase	4.4e-67	N
Cupriavidus basilensis 4G11	RR42_RS28325	3-hydroxyacyl-CoA dehydrogenase	6.6e-65	N
Cupriavidus basilensis 4G11	RR42_RS29465	enoyl-CoA hydratase/3-hydroxyacyl-CoA dehydrogenase	8.3e-57	N
Cupriavidus basilensis 4G11	RR42_RS31050	3-hydroxyacyl-CoA dehydrogenase	6.3e-45	N
Cupriavidus basilensis 4G11	RR42_RS33580	3-hydroxyacyl-CoA dehydrogenase	1.6e-52	N
Cupriavidus basilensis 4G11	RR42_RS35270	3-hydroxyacyl-CoA dehydrogenase	1.7e-66	N
Burkholderia phytofirmans PsJN	BPHYT_RS03225	3-hydroxyacyl-CoA dehydrogenase	1.7e-51	N
Burkholderia phytofirmans PsJN	BPHYT_RS06760	3-hydroxyacyl-CoA dehydrogenase	4.8e-63	N
Burkholderia phytofirmans PsJN	BPHYT_RS09560	3-hydroxyacyl-CoA dehydrogenase	1.3e-65	Y
Burkholderia phytofirmans PsJN	BPHYT_RS13545	3-hydroxyacyl-CoA dehydrogenase	3.9e-63	Y
Burkholderia phytofirmans PsJN	BPHYT_RS22380	3-hydroxybutyryl-CoA dehydrogenase	1.2e-41	N
Burkholderia phytofirmans PsJN	BPHYT_RS34155	3-hydroxybutyryl-CoA dehydrogenase	2e-56	N
Paraburkholderia bryophila 376MFSha3.1	H281DRAFT_00361	short chain enoyl-CoA hydratase /3-hydroxyacyl-CoA dehydrogenase	4.1e-64	Y
Paraburkholderia bryophila 376MFSha3.1	H281DRAFT_00916	short chain enoyl-CoA hydratase /3-hydroxyacyl-CoA dehydrogenase	1.3e-66	N
Paraburkholderia bryophila 376MFSha3.1	H281DRAFT_03173	carnitine 3-dehydrogenase	5.5e-43	N
Paraburkholderia bryophila 376MFSha3.1	H281DRAFT_03517	3-hydroxyacyl-CoA dehydrogenase (EC 1.1.1.35)	2.2e-51	N
Paraburkholderia bryophila 376MFSha3.1	H281DRAFT_04595	3-hydroxyacyl-CoA dehydrogenase	1.1e-62	N
Paraburkholderia bryophila 376MFSha3.1	H281DRAFT_04625	3-hydroxyacyl-CoA dehydrogenase	1e-51	N
Paraburkholderia bryophila 376MFSha3.1	H281DRAFT_05521	3-hydroxyacyl-CoA dehydrogenase	5.5e-65	N

## Sheet: Table10-Thiolase
Supplementary Table 10: Predicited thiolases in 4 beta-proteobacteria. Genes were identified using HMMER version 3.3.2, and each organism's genome was scanned against a profile database with pFAMs PF00108, PF02803, and PF18313 and an e-value cutoff of 1e-20.
Organism	Gene name	Annotation in fitness browser	e-value	Significant fitness on any condition tested?
Ralstonia sp. UNC404CL21Col	ABZR87_RS07810	acetyl-CoA C-acetyltransferase	3.2e-55	N
Ralstonia sp. UNC404CL21Col	ABZR87_RS07485	acetyl-CoA acyltransferase	1.1e-75	N
Ralstonia sp. UNC404CL21Col	ABZR87_RS06305	acetyl-CoA C-acetyltransferase	2.5e-91	N
Ralstonia sp. UNC404CL21Col	ABZR87_RS23340	acetyl-CoA C-acetyltransferase	2e-55	N
Ralstonia sp. UNC404CL21Col	ABZR87_RS15790	acetyl-CoA acyltransferase	3.1e-77	Y
Ralstonia sp. UNC404CL21Col	ABZR87_RS13295	acetyl-CoA acetyltransferase	1.2e-111	N
Ralstonia sp. UNC404CL21Col	ABZR87_RS13270	3-ketoacyl-CoA thiolase	4e-96	N
Ralstonia sp. UNC404CL21Col	ABZR87_RS12575	acetyl-CoA C-acetyltransferase	5.3e-65	Y
Cupriavidus basilensis 4G11	RR42_RS00885	acetyl-CoA acetyltransferase	1.3e-86	N
Cupriavidus basilensis 4G11	RR42_RS02515	acetyl-CoA acetyltransferase	2.4e-77	N
Cupriavidus basilensis 4G11	RR42_RS03010	acetyl-CoA acetyltransferase	2.5e-69	N
Cupriavidus basilensis 4G11	RR42_RS07610	acetyl-CoA acetyltransferase	1.4e-112	Y
Cupriavidus basilensis 4G11	RR42_RS07645	acetyl-CoA acetyltransferase	9.8e-96	N
Cupriavidus basilensis 4G11	RR42_RS10260	acetyl-CoA acetyltransferase	1.5e-60	N
Cupriavidus basilensis 4G11	RR42_RS10540	acetyl-CoA acetyltransferase	1.6e-86	N
Cupriavidus basilensis 4G11	RR42_RS11085	acetyl-CoA acetyltransferase	4.6e-67	N
Cupriavidus basilensis 4G11	RR42_RS16595	thiolase	9.8e-23	N
Cupriavidus basilensis 4G11	RR42_RS24300	acetyl-CoA acetyltransferase	8.4e-90	N
Cupriavidus basilensis 4G11	RR42_RS24970	acetyl-CoA acetyltransferase	2.2e-73	N
Cupriavidus basilensis 4G11	RR42_RS25210	acetyl-CoA acetyltransferase	5.6e-63	N
Cupriavidus basilensis 4G11	RR42_RS25380	acetyl-CoA acetyltransferase	2.5e-83	N
Cupriavidus basilensis 4G11	RR42_RS25455	acetyl-CoA acetyltransferase	9.7e-96	N
Cupriavidus basilensis 4G11	RR42_RS26090	acetyl-CoA acetyltransferase	1e-112	N
Cupriavidus basilensis 4G11	RR42_RS27160	acetyl-CoA acetyltransferase	3.7e-85	N
Cupriavidus basilensis 4G11	RR42_RS28055	acetyl-CoA acetyltransferase	3.4e-78	N
Cupriavidus basilensis 4G11	RR42_RS31890	acetyl-CoA acetyltransferase	1.7e-70	N
Cupriavidus basilensis 4G11	RR42_RS31920	acetyl-CoA acetyltransferase	8.1e-55	N
Cupriavidus basilensis 4G11	RR42_RS35915	beta-ketoadipyl CoA thiolase	4.9e-73	Y
Cupriavidus basilensis 4G11	RR42_RS36320	acetyl-CoA acetyltransferase	2e-66	N
Burkholderia phytofirmans PsJN	BPHYT_RS02230	acetyl-CoA acetyltransferase	1.4e-90	N
Burkholderia phytofirmans PsJN	BPHYT_RS03230	acetyl-CoA acetyltransferase	1.6e-74	N
Burkholderia phytofirmans PsJN	BPHYT_RS08275	acetyl-CoA acetyltransferase	3.6e-54	N
Burkholderia phytofirmans PsJN	BPHYT_RS09150	acetyl-CoA acetyltransferase	4.1e-111	N
Burkholderia phytofirmans PsJN	BPHYT_RS09180	3-ketoacyl-CoA thiolase	8.3e-95	N
Burkholderia phytofirmans PsJN	BPHYT_RS09565	acetyl-CoA acetyltransferase	2.2e-67	N
Burkholderia phytofirmans PsJN	BPHYT_RS17345	acetyl-CoA acetyltransferase	5.5e-76	N
Burkholderia phytofirmans PsJN	BPHYT_RS21955	acetyl-CoA acetyltransferase	1.9e-86	N
Burkholderia phytofirmans PsJN	BPHYT_RS25365	thiolase	1.1e-27	N
Burkholderia phytofirmans PsJN	BPHYT_RS29385	acetyl-CoA acetyltransferase	2.5e-77	Y
Paraburkholderia bryophila 376MFSha3.1	H281DRAFT_00852	acetyl-CoA acetyltransferase	3e-111	Y
Paraburkholderia bryophila 376MFSha3.1	H281DRAFT_00857	acetyl-CoA acetyltransferase /3-ketoacyl-CoA thiolase	6.8e-96	N
Paraburkholderia bryophila 376MFSha3.1	H281DRAFT_00917	acetyl-CoA C-acetyltransferase	5e-68	N
Paraburkholderia bryophila 376MFSha3.1	H281DRAFT_01504	3-oxoadipyl-CoA thiolase	1.2e-78	Y
Paraburkholderia bryophila 376MFSha3.1	H281DRAFT_02089	acetyl-CoA C-acetyltransferase	4.2e-92	N
Paraburkholderia bryophila 376MFSha3.1	H281DRAFT_04626	acetyl-CoA acyltransferase	7.4e-74	N
Paraburkholderia bryophila 376MFSha3.1	H281DRAFT_05130	3-ketoacyl-CoA thiolase	3.4e-54	N
Paraburkholderia bryophila 376MFSha3.1	H281DRAFT_05518	acetyl-CoA C-acetyltransferase	6.7e-23	N
Paraburkholderia bryophila 376MFSha3.1	H281DRAFT_05559	acetyl-CoA C-acetyltransferase	1.3e-94	N
Paraburkholderia bryophila 376MFSha3.1	H281DRAFT_05723	acetyl-CoA acyltransferase	1.1e-78	N
Paraburkholderia bryophila 376MFSha3.1	H281DRAFT_06132	acetyl-CoA C-acetyltransferase	5e-90	N

[truncated: 5 more sheets: Table11-MC_cycle, Table12-gly_shunt, Table13_FadP, Table14_Media, Table15_C9DA_flux]
